# Supplementary material for: Human Cytomegalovirus Modifies Placental Small Extracellular Vesicle Composition to Enhance Infection of Fetal Neural Cells In Vitro
Source: Viruses. 2022 Sep 13;14(9):2030. doi: 10.3390/v14092030 (PMC9501265; doi:10.3390/v14092030)
Supplement: Supplementary file 1 [file viruses-14-02030-s001.zip › Supplementary Table S1.xlsx]

## Sheet: Feuil1
Accession	Gene_name	Description	Protein_set_score	Coverage	MW	#peptides	Normalized mean protein abundance NI44	Normalized mean protein abundance NI43	Normalized mean protein abundance NI37	Normalized mean protein abundance hCMV44	Normalized mean protein abundance hCMV43	Normalized mean protein abundance hCMV37	Ratio hCMV/NI	T Test	Test	Log 2 ratio hCMV/NI	"-log 10 "T Test
QBK84361.1	GM	envelope glycoprotein M [Human betaherpesvirus 5]	234.229	15.01	42819	5	18.6337	17.7596	18.927	25.3	24.99	25.24	106.637	4.97483e-05	1	6.73656	4.30322
QBK84369.1	UL16	tegument protein UL16 [Human betaherpesvirus 5]	172.205	30.43	38294	7	17.7004	20.28	18.5397	25.54	24.57	24.95	72.5029	0.00158756	1	6.17997	2.79927
QBK84306.1	pp150	tegument protein pp150 [Human betaherpesvirus 5]	1386.37	46.52	112773	35	22.13	21.18	21.51	28.29	27.42	27.27	66.4102	0.000138091	1	6.05333	3.85983
QBK84312.1	GB	envelope glycoprotein B [Human betaherpesvirus 5]	634.712	28	101855	17	21.09	20.44	18.6	26.3	25.94	25.8	62.6829	0.00142176	1	5.97	2.84717
QBK84326.1	UL25	tegument protein UL25 [Human betaherpesvirus 5]	368.964	27.13	73525	13	18.85	19.94	20.82	25.71	24.92	26.31	54.8214	0.00116086	1	5.77667	2.93522
QBK84340.1	pp65	tegument protein pp65 [Human betaherpesvirus 5]	1980.66	72.01	62896	38	26.46	22.67	23.21	29.52	28.9	30.47	45.7807	0.0121715	1	5.51667	1.91466
QBK84302.1	MC	major capsid protein [Human betaherpesvirus 5]	1932.96	60.73	153866	55	22.02	22.66	22.97	28.36	27.74	27.95	44.2212	8.13098e-05	1	5.46667	4.08986
QBK84386.1	CT1	capsid triplex subunit 1 [Human betaherpesvirus 5]	152.172	25.17	33027	5	18.3939	17.7913	18.5452	23.72	23.26	22.5	30.2011	0.000315257	1	4.91653	3.50133
QBK84322.1	CM	capsid maturation protease [Human betaherpesvirus 5]	58.143	4.94	73886	3	18.6354	19.0219	17.9353	24.02	23.5	21.95	24.6892	0.00269389	1	4.62581	2.56962
QBK84381.1	CT2	capsid triplex subunit 2 [Human betaherpesvirus 5]	270.931	40.85	34595	10	20.44	20.32	21.03	25.39	24.97	25.22	24.1955	5.23337e-05	1	4.59667	4.28122
QBK84387.1	UL23	tegument protein UL23 [Human betaherpesvirus 5]	287.31	42.25	32957	10	19.7035	22.64	19.6231	25.21	24.49	24.86	18.3512	0.0143802	1	4.1978	1.84223
QBK84341.1	pp71	tegument protein pp71 [Human betaherpesvirus 5]	628.156	35.06	62008	15	22.67	22.71	22.33	27.26	26.58	26.45	18.2944	0.000113524	1	4.19333	3.94491
QBK84419.1		myristylated tegument protein [Human betaherpesvirus 5]	38.345	6.32	20965	2	19.3011	17.6617	18.0209	23.17	21.48	22.74	17.5744	0.00433674	1	4.1354	2.36284
LEG1_HUMAN	LGALS1	sp|P09382|LEG1_HUMAN Galectin-1 OS=Homo sapiens GN=LGALS1 PE=1 SV=2	86.1	33.33	14716	3	18.8567	19.7013	18.5004	24.16	22.8	22.15	16.1918	0.00435753	1	4.01719	2.36076
THY1_HUMAN	THY1	sp|P04216|THY1_HUMAN Thy-1 membrane glycoprotein OS=Homo sapiens GN=THY1 PE=1 SV=2	43.572	18.01	17935	2	19.292	20.56	18.3322	23.48	23.35	23.37	16.0582	0.00344969	1	4.00524	2.46222
QBK84313.1		ribonucleotide reductase subunit 1 [Human betaherpesvirus 5]	163.71	13.58	101668	12	20.66	21.25	19.1817	24.85	24.29	23.76	15.3068	0.00469228	1	3.9361	2.32862
QBK84335.1	IE1	regulatory protein IE1 [Human betaherpesvirus 5]	305.463	24.69	54876	9	20.99	21	23.29	24.94	25.28	26.5	14.0581	0.0132823	1	3.81333	1.87673
QBK84338.1	US22	tegument protein US22 [Human betaherpesvirus 5]	406.862	29.69	65033	12	21.62	18.9311	22.03	23.67	23.74	25.79	11.6287	0.0414672	1	3.53962	1.3823
QBK84307.1	UL37	tegument protein UL37 [Human betaherpesvirus 5]	111.727	6.71	110018	5	18.2593	17.6474	17.0873	21.71	20.96	20.2	9.79488	0.003966	1	3.29203	2.40165
RMD3_HUMAN	RMDN3	sp|Q96TC7|RMD3_HUMAN Regulator of microtubule dynamics protein 3 OS=Homo sapiens GN=RMDN3 PE=1 SV=2	9.069	1.49	52118	1	18.0309	19.7162	19.792	22.79	21.05	22.85	8.28363	0.0207953	1	3.05026	1.68204
QBK84351.1	UL88	tegument protein UL88 [Human betaherpesvirus 5]	22.375	5.13	47689	2	18.4362	17.8251	20.92	22.55	22	21.76	8.24136	0.0354761	1	3.04288	1.45006
QBK84316.1	IRS1	tegument protein IRS1 [Human betaherpesvirus 5]	343.215	27.15	91114	14	18.6396	18.2077	18.7221	21.37	20.92	22.08	7.63982	0.00141892	1	2.93354	2.84804
QBK84300.1		large tegument protein [Human betaherpesvirus 5]	594.245	10.93	253300	16	21.28	22	20.97	25.05	23.97	23.93	7.46426	0.00370289	1	2.9	2.43146
QBK84365.1	UL51	tegument protein UL51 [Human betaherpesvirus 5]	38.828	5.82	39911	2	19.1222	18.4169	19.5479	21.72	21	21.58	5.29393	0.00374076	1	2.40434	2.42704
QBK84323.1		tegument serinethreonine protein kinase [Human betaherpesvirus 5]	21.016	4.67	78246	2	18.2273	18.933	18.1107	21.71	19.2584	21.32	5.05998	0.0435174	1	2.33913	1.36134
QBK84327.1	UL35	tegument protein UL35 [Human betaherpesvirus 5]	30.497	2.5	72630	2	18.1605	18.3371	18.1389	20.84	19.91	20.78	4.91709	0.00170365	1	2.2978	2.76862
QBK84448.1		small capsid protein [Human betaherpesvirus 5]	28.467	17.33	8481	1	17.6026	18.0305	18.5525	21.54	20.13	19.39	4.89549	0.0290668	1	2.29145	1.5366
RBM25_HUMAN	RBM25	sp|P49756|RBM25_HUMAN RNA-binding protein 25 OS=Homo sapiens GN=RBM25 PE=1 SV=3	108.628	7.12	100185	3	19.52	21.6	20.01	22.36	22.15	22.74	4.11245	0.0350813	1	2.04	1.45492
QBK84321.1	UL112	protein UL112 [Human betaherpesvirus 5]	185.796	13.01	70314	6	22.44	22.5	22.98	23.99	23.91	24.97	3.13834	0.0123678	1	1.65	1.90771
CSTF3_HUMAN	CSTF3	sp|Q12996|CSTF3_HUMAN Cleavage stimulation factor subunit 3 OS=Homo sapiens GN=CSTF3 PE=1 SV=1	51.987	1.81	82922	1	18.6097	18.4907	18.4249	19.2893	20.01	21.1	3.08368	0.0372675	1	1.62465	1.42867
PVR_HUMAN	PVR	sp|P15151|PVR_HUMAN Poliovirus receptor OS=Homo sapiens GN=PVR PE=1 SV=2	14.853	3.12	45303	1	19.09	19.0856	19.3263	21.57	20.44	19.96	2.80765	0.036987	1	1.48936	1.43195
UBP2L_HUMAN	UBAP2L	sp|Q14157|UBP2L_HUMAN Ubiquitin-associated protein 2-like OS=Homo sapiens GN=UBAP2L PE=1 SV=2	75.671	3.5	114535	3	20.98	20.42	20.32	22.23	21.95	21.69	2.60871	0.00582759	1	1.38333	2.23451
SRP68_HUMAN	SRP68	sp|Q9UHB9|SRP68_HUMAN Signal recognition particle subunit SRP68 OS=Homo sapiens GN=SRP68 PE=1 SV=2	110.109	6.38	70730	3	22.27	21.82	22.07	23.24	23.3	22.94	2.15347	0.00295639	1	1.10667	2.52924
PSME3_HUMAN	PSME3	sp|P61289|PSME3_HUMAN Proteasome activator complex subunit 3 OS=Homo sapiens GN=PSME3 PE=1 SV=1	127.72	20.87	29506	5	22.88	22.21	23.05	23.69	23.88	23.88	2.14851	0.0139463	1	1.10333	1.85554
RCC1_HUMAN	RCC1	sp|P18754|RCC1_HUMAN Regulator of chromosome condensation OS=Homo sapiens GN=RCC1 PE=1 SV=1	93.937	7.84	44969	3	21.94	22.45	21.79	22.78	23.35	23.3	2.11893	0.0160425	1	1.08333	1.79473
UBP15_HUMAN	USP15	sp|Q9Y4E8|UBP15_HUMAN Ubiquitin carboxyl-terminal hydrolase 15 OS=Homo sapiens GN=USP15 PE=1 SV=3	124.631	7.44	112419	6	21.7	21.11	20.77	22.04	22.33	22.4	2.08975	0.0222214	1	1.06333	1.65323
PDCL3_HUMAN	PDCL3	sp|Q9H2J4|PDCL3_HUMAN Phosducin-like protein 3 OS=Homo sapiens GN=PDCL3 PE=1 SV=1	68.682	10.46	27614	2	20.09	20.64	20.76	21.36	21.78	21.45	2.04675	0.0130558	1	1.03333	1.8842
NRP2_HUMAN	NRP2	sp|O60462|NRP2_HUMAN Neuropilin-2 OS=Homo sapiens GN=NRP2 PE=1 SV=2	214.344	8.7	104859	6	24.59	24.4	24.09	23.8	23.38	22.88	0.497695	0.0293816	1	-1.00667	1.53192
ATPO_HUMAN	ATP5O	sp|P48047|ATPO_HUMAN ATP synthase subunit O, mitochondrial OS=Homo sapiens GN=ATP5O PE=1 SV=1	109.129	18.31	23277	4	24.62	24.76	25.16	23.66	23.77	24.07	0.4954	0.00752755	1	-1.01333	2.12335
AL4A1_HUMAN	ALDH4A1	sp|P30038|AL4A1_HUMAN Delta-1-pyrroline-5-carboxylate dehydrogenase, mitochondrial OS=Homo sapiens GN=ALDH4A1 PE=1 SV=3	136.565	11.55	61719	4	22.57	22.79	22.23	21.35	21.5	21.5	0.473029	0.0031726	1	-1.08	2.49859
MTCH2_HUMAN	MTCH2	sp|Q9Y6C9|MTCH2_HUMAN Mitochondrial carrier homolog 2 OS=Homo sapiens GN=MTCH2 PE=1 SV=1	204.411	17.49	33331	5	24.01	24.66	24.27	23.19	23.61	22.81	0.463294	0.0204823	1	-1.11	1.68862
SDHB_HUMAN	SDHB	sp|P21912|SDHB_HUMAN Succinate dehydrogenase [ubiquinone] iron-sulfur subunit, mitochondrial OS=Homo sapiens GN=SDHB PE=1 SV=3	58.378	10.71	31630	3	22.41	22.79	22.89	21.23	22.13	21.21	0.443395	0.025261	1	-1.17333	1.59755
PTPRK_HUMAN	PTPRK	sp|Q15262|PTPRK_HUMAN Receptor-type tyrosine-protein phosphatase kappa OS=Homo sapiens GN=PTPRK PE=1 SV=2	40.462	1.67	162102	2	20.9	20.4	20.17	19.63	19.26	18.9995	0.43724	0.0134511	1	-1.1935	1.87124
AT5F1_HUMAN	ATP5F1	sp|P24539|AT5F1_HUMAN ATP synthase F(0) complex subunit B1, mitochondrial OS=Homo sapiens GN=ATP5F1 PE=1 SV=2	32.425	7.81	28909	2	22.94	23.38	23.9	21.81	22.14	22.56	0.424352	0.0246541	1	-1.23667	1.60811
ODO1_HUMAN	OGDH	sp|Q02218|ODO1_HUMAN 2-oxoglutarate dehydrogenase, mitochondrial OS=Homo sapiens GN=OGDH PE=1 SV=3	195.992	10.07	115935	9	22.67	23.06	23.78	21.58	22	22.16	0.41851	0.0269654	1	-1.25667	1.56919
CMC2_HUMAN	SLC25A13	sp|Q9UJS0|CMC2_HUMAN Calcium-binding mitochondrial carrier protein Aralar2 OS=Homo sapiens GN=SLC25A13 PE=1 SV=2	81.702	5.19	74176	3	21.96	22.17	23.27	21.15	20.93	21.51	0.41466	0.0447224	1	-1.27	1.34947
SAM50_HUMAN	SAMM50	sp|Q9Y512|SAM50_HUMAN Sorting and assembly machinery component 50 homolog OS=Homo sapiens GN=SAMM50 PE=1 SV=3	136.656	11.94	51976	5	23.16	23.59	23.97	22	22.79	22.05	0.408007	0.0202285	1	-1.29333	1.69404
ADA15_HUMAN	ADAM15	sp|Q13444|ADA15_HUMAN Disintegrin and metalloproteinase domain-containing protein 15 OS=Homo sapiens GN=ADAM15 PE=1 SV=4	24.013	2.09	92959	1	18.27	19.21	19.4847	17.77	18	16.9927	0.378756	0.0427049	1	-1.40066	1.36952
CLUA1_HUMAN	CLUAP1	sp|Q96AJ1|CLUA1_HUMAN Clusterin-associated protein 1 OS=Homo sapiens GN=CLUAP1 PE=1 SV=4	56.291	3.63	48125	1	19.3323	19.9466	21.56	18.3863	18.4424	17.8495	0.240887	0.0410035	1	-2.05357	1.38718
FLRT2_HUMAN	FLRT2	sp|O43155|FLRT2_HUMAN Leucine-rich repeat transmembrane protein FLRT2 OS=Homo sapiens GN=FLRT2 PE=1 SV=1	25.028	3.03	74049	2	24.18	24.52	22.91	18.8437	21.32	21.53	0.10115	0.0290487	1	-3.30544	1.53687
ACSF2_HUMAN	ACSF2	sp|Q96CM8|ACSF2_HUMAN Acyl-CoA synthetase family member 2, mitochondrial OS=Homo sapiens GN=ACSF2 PE=1 SV=2	37.637	5.53	68125	2	22.16	21.48	22.84	18.04	19.67	18.55	0.0942956	0.0053841	1	-3.40667	2.26889
RAP2A_HUMAN	RAP2A	sp|P10114|RAP2A_HUMAN Ras-related protein Rap-2a OS=Homo sapiens GN=RAP2A PE=1 SV=1	406.51	43.17	20615	7	23.51	22.3	23.53	19.8448	18.0198	19.1895	0.0585047	0.00364759	1	-4.0953	2.43799
GAK_HUMAN	GAK	sp|O14976|GAK_HUMAN Cyclin-G-associated kinase OS=Homo sapiens GN=GAK PE=1 SV=2	10.083	0.69	143191	1	17.3095	19.1807	21.4	21.74	21.39	25.42	11.7392	0.112014	0	3.55327	0.950726
K2C4_HUMAN	KRT4	sp|P19013|K2C4_HUMAN Keratin, type II cytoskeletal 4 OS=Homo sapiens GN=KRT4 PE=1 SV=4	767.145	43.63	57285	24	17.8	21.5	19.272	20.02	21.24	27.68	10.974	0.255791	0	3.45602	0.592115
DCD_HUMAN	DCD	sp|P81605|DCD_HUMAN Dermcidin OS=Homo sapiens GN=DCD PE=1 SV=2	75.119	20	11284	2	18.5455	18.0805	22.95	23.05	22.35	23.45	8.52294	0.122807	0	3.09135	0.910775
ZG16B_HUMAN	ZG16B	sp|Q96DA0|ZG16B_HUMAN Zymogen granule protein 16 homolog B OS=Homo sapiens GN=ZG16B PE=1 SV=3	24.763	4.33	22739	1	18.5807	17.2024	18.067	21.29	18.0571	22.61	6.50867	0.127968	0	2.70236	0.892899
TOP2B_HUMAN	TOP2B	sp|Q02880|TOP2B_HUMAN DNA topoisomerase 2-beta OS=Homo sapiens GN=TOP2B PE=1 SV=3	127.448	3.44	183267	5	18.05	16.7898	21.68	20.37	20.69	22.84	5.50248	0.212119	0	2.46008	0.67342
PRC2A_HUMAN	PRRC2A	sp|P48634|PRC2A_HUMAN Protein PRRC2A OS=Homo sapiens GN=PRRC2A PE=1 SV=3	9.256	0.32	228863	1	18.7381	17.6496	19.3	19.11	17.6625	25.88	4.9989	0.418836	0	2.32161	0.377956
SMRC2_HUMAN	SMARCC2	sp|Q8TAQ2|SMRC2_HUMAN SWI/SNF complex subunit SMARCC2 OS=Homo sapiens GN=SMARCC2 PE=1 SV=1	173.827	6.84	132879	7	17.3985	19.55	17.4143	21.09	19.68	20.41	4.83127	0.0506845	0	2.2724	1.29512
EI24_HUMAN	EI24	sp|O14681|EI24_HUMAN Etoposide-induced protein 2.4 homolog OS=Homo sapiens GN=EI24 PE=1 SV=4	11.45	2.35	38965	1	24	20.54	18.683	23.92	22.64	23.3	4.63428	0.239227	0	2.21235	0.621189
K1C13_HUMAN	KRT13	sp|P13646|K1C13_HUMAN Keratin, type I cytoskeletal 13 OS=Homo sapiens GN=KRT13 PE=1 SV=4	653.829	33.62	49588	18	20.85	20.94	20.97	19.5	22.27	27.57	4.57361	0.406699	0	2.19333	0.390726
SPRY7_HUMAN	SPRYD7	sp|Q5W111|SPRY7_HUMAN SPRY domain-containing protein 7 OS=Homo sapiens GN=SPRYD7 PE=1 SV=2	13.719	5.1	21666	1	18.3567	17.1874	19.2234	21.5	21.6	18.1363	4.45771	0.167872	0	2.1563	0.775023
SYF1_HUMAN	XAB2	sp|Q9HCS7|SYF1_HUMAN Pre-mRNA-splicing factor SYF1 OS=Homo sapiens GN=XAB2 PE=1 SV=2	163.918	8.89	100010	6	18.97	16.642	21.65	20.57	20.13	23.02	4.44648	0.274961	0	2.15266	0.560729
NOG1_HUMAN	GTPBP4	sp|Q9BZE4|NOG1_HUMAN Nucleolar GTP-binding protein 1 OS=Homo sapiens GN=GTPBP4 PE=1 SV=3	193.768	14.04	73964	9	20.67	18.5859	24.39	21.71	22.44	25.88	4.37124	0.374193	0	2.12804	0.426904
PRPC_HUMAN	PRH1	sp|P02810|PRPC_HUMAN Salivary acidic proline-rich phosphoprotein 1/2 OS=Homo sapiens GN=PRH1 PE=1 SV=2	64.262	19.28	17016	2	20.78	19.28	17.9649	24.74	19.76	19.76	4.2233	0.32377	0	2.07837	0.489763
KBTB3_HUMAN	KBTBD3	sp|Q8NAB2|KBTB3_HUMAN Kelch repeat and BTB domain-containing protein 3 OS=Homo sapiens GN=KBTBD3 PE=2 SV=2	21.019	1.15	69395	1	24.26	24.52	18.219	24.19	24.78	24.08	4.04743	0.384995	0	2.01701	0.414545
ICLN_HUMAN	CLNS1A	sp|P54105|ICLN_HUMAN Methylosome subunit pICln OS=Homo sapiens GN=CLNS1A PE=1 SV=1	43.765	5.49	26215	1	17.9067	20.16	21.96	23.15	20.181	22.65	3.95798	0.2534	0	1.98477	0.596193
PLPP_HUMAN	PDXP	sp|Q96GD0|PLPP_HUMAN Pyridoxal phosphate phosphatase OS=Homo sapiens GN=PDXP PE=1 SV=2	20.319	3.38	31698	1	17.9667	17.4592	20.04	21.57	21.75	18.0882	3.94707	0.238098	0	1.98078	0.623244
RALB_HUMAN	RALB	sp|P11234|RALB_HUMAN Ras-related protein Ral-B OS=Homo sapiens GN=RALB PE=1 SV=1	540.388	48.06	23409	13	18.4276	18.7753	23.51	21.92	21.24	23.44	3.89701	0.328182	0	1.96237	0.483885
PTMS_HUMAN	PTMS	sp|P20962|PTMS_HUMAN Parathymosin OS=Homo sapiens GN=PTMS PE=1 SV=2	24.364	10.78	11530	1	18.9728	24.37	22.89	24.26	24.21	23.64	3.8881	0.293738	0	1.95907	0.53204
K2C78_HUMAN	KRT78	sp|Q8N1N4|K2C78_HUMAN Keratin, type II cytoskeletal 78 OS=Homo sapiens GN=KRT78 PE=1 SV=2	188.524	15.19	56866	7	22.54	20.72	20.1	24.65	22.17	22.28	3.76678	0.154375	0	1.91333	0.811423
1433S_HUMAN	SFN	sp|P31947|1433S_HUMAN 14-3-3 protein sigma OS=Homo sapiens GN=SFN PE=1 SV=1	104.615	10.48	27774	4	22.9	19.3796	26.79	25.04	22.99	26.77	3.75842	0.471143	0	1.91013	0.326847
TAOK3_HUMAN	TAOK3	sp|Q9H2K8|TAOK3_HUMAN Serine/threonine-protein kinase TAO3 OS=Homo sapiens GN=TAOK3 PE=1 SV=2	76.881	5.01	105406	5	21.73	21.24	20.37	21.97	21.23	25.81	3.70635	0.269074	0	1.89	0.570129
TMED1_HUMAN	TMED1	sp|Q13445|TMED1_HUMAN Transmembrane emp24 domain-containing protein 1 OS=Homo sapiens GN=TMED1 PE=1 SV=1	52.872	9.69	25206	2	17.4938	20.92	23.08	21.78	22.08	23.26	3.66901	0.328818	0	1.87539	0.483044
OSGEP_HUMAN	OSGEP	sp|Q9NPF4|OSGEP_HUMAN Probable tRNA N6-adenosine threonylcarbamoyltransferase OS=Homo sapiens GN=OSGEP PE=1 SV=1	26.188	4.78	36427	1	18.3517	19.84	16.8589	20.2	20.08	20.34	3.62117	0.0980833	0	1.85645	1.00841
RER1_HUMAN	RER1	sp|O15258|RER1_HUMAN Protein RER1 OS=Homo sapiens GN=RER1 PE=1 SV=1	75.641	9.18	22958	1	18.3112	17.9535	22.26	20.62	21.15	22.31	3.60937	0.275493	0	1.85175	0.559889
CATZ_HUMAN	CTSZ	sp|Q9UBR2|CATZ_HUMAN Cathepsin Z OS=Homo sapiens GN=CTSZ PE=1 SV=1	13.265	3.3	33868	1	18.2903	18.3904	22.62	21.53	21.27	22.04	3.59615	0.270337	0	1.84645	0.568095
AMY1_HUMAN	AMY1A	sp|P04745|AMY1_HUMAN Alpha-amylase 1 OS=Homo sapiens GN=AMY1A PE=1 SV=2	537.526	43.05	57768	15	22.69	19.49	22.75	26.82	21.1	22.51	3.56359	0.417468	0	1.83333	0.379377
LAT1_HUMAN	SLC7A5	sp|Q01650|LAT1_HUMAN Large neutral amino acids transporter small subunit 1 OS=Homo sapiens GN=SLC7A5 PE=1 SV=2	187.587	13.41	55010	4	20.57	21.22	18.8158	22.96	22.06	21.01	3.50174	0.118669	0	1.80807	0.925661
PDS5B_HUMAN	PDS5B	sp|Q9NTI5|PDS5B_HUMAN Sister chromatid cohesion protein PDS5 homolog B OS=Homo sapiens GN=PDS5B PE=1 SV=1	289.573	10.92	164667	10	20.82	21.82	24.2	23.49	23.94	24.81	3.4822	0.169275	0	1.8	0.771406
HMGB3_HUMAN	HMGB3	sp|O15347|HMGB3_HUMAN High mobility group protein B3 OS=Homo sapiens GN=HMGB3 PE=1 SV=4	14.102	4	22980	1	17.4279	17.7228	21.78	20.85	19.51	21.92	3.44167	0.318874	0	1.78311	0.496381
AT12A_HUMAN	ATP12A	sp|P54707|AT12A_HUMAN Potassium-transporting ATPase alpha chain 2 OS=Homo sapiens GN=ATP12A PE=1 SV=3	206.78	3.56	115511	6	19.198	20.64	25.81	23.32	21.5	26.17	3.43588	0.503336	0	1.78068	0.298142
COMD2_HUMAN	COMMD2	sp|Q86X83|COMD2_HUMAN COMM domain-containing protein 2 OS=Homo sapiens GN=COMMD2 PE=1 SV=2	14.207	3.52	22745	1	22.94	20.91	17.8656	22.62	22.96	21.42	3.39044	0.318364	0	1.76147	0.497077
BASP1_HUMAN	BASP1	sp|P80723|BASP1_HUMAN Brain acid soluble protein 1 OS=Homo sapiens GN=BASP1 PE=1 SV=2	184.537	27.75	22693	5	24.52	20.52	24.18	26.13	24.65	23.71	3.37916	0.295637	0	1.75667	0.529241
RAB24_HUMAN	RAB24	sp|Q969Q5|RAB24_HUMAN Ras-related protein Rab-24 OS=Homo sapiens GN=RAB24 PE=1 SV=1	138.09	18.23	23124	3	17.6308	21.75	23.14	22.02	23.13	22.59	3.33975	0.360154	0	1.73974	0.443511
TGM3_HUMAN	TGM3	sp|Q08188|TGM3_HUMAN Protein-glutamine gamma-glutamyltransferase E OS=Homo sapiens GN=TGM3 PE=1 SV=4	75.503	4.47	76632	3	21.08	17.1603	20.74	22.76	20.35	21.04	3.30178	0.298686	0	1.72324	0.524785
MYO6_HUMAN	MYO6	sp|Q9UM54|MYO6_HUMAN Unconventional myosin-VI OS=Homo sapiens GN=MYO6 PE=1 SV=4	78.392	3.94	149691	5	18.3411	20.82	20.56	21.18	22.18	21.5	3.27831	0.111037	0	1.71295	0.954532
XPO4_HUMAN	XPO4	sp|Q9C0E2|XPO4_HUMAN Exportin-4 OS=Homo sapiens GN=XPO4 PE=1 SV=2	26.513	0.61	130139	1	18.4541	21.27	19.5466	21.04	21.44	21.89	3.24843	0.117915	0	1.69974	0.928432
DPP9_HUMAN	DPP9	sp|Q86TI2|DPP9_HUMAN Dipeptidyl peptidase 9 OS=Homo sapiens GN=DPP9 PE=1 SV=3	32.535	1.27	98263	1	21.44	21.32	17.5672	21.51	21.27	22.59	3.20633	0.276343	0	1.68092	0.558551
B3AT_HUMAN	SLC4A1	sp|P02730|B3AT_HUMAN Band 3 anion transport protein OS=Homo sapiens GN=SLC4A1 PE=1 SV=3	17.975	0.99	101792	1	24.8	17.4467	22.58	24.69	22.8	22.31	3.15527	0.510102	0	1.65777	0.292343
PLPHP_HUMAN	PLPBP	sp|O94903|PLPHP_HUMAN Pyridoxal phosphate homeostasis protein OS=Homo sapiens GN=PLPBP PE=1 SV=1	48.386	4.73	30344	1	20.66	21.36	17.0311	21.2	21.44	21.38	3.1521	0.285157	0	1.65631	0.544917
CBSL_HUMAN	CBSL	sp|P0DN79|CBSL_HUMAN Cystathionine beta-synthase-like protein OS=Homo sapiens GN=CBSL PE=1 SV=1	16.925	2.36	60587	1	17.646	18.4255	20.0448	17.4129	22.5	21.16	3.14322	0.38061	0	1.65224	0.41952
INT11_HUMAN	INTS11	sp|Q5TA45|INT11_HUMAN Integrator complex subunit 11 OS=Homo sapiens GN=INTS11 PE=1 SV=2	31.653	1.67	67663	1	17.2271	18.62	21.2	19.9	20.33	21.74	3.11873	0.272172	0	1.64096	0.565157
ERG7_HUMAN	LSS	sp|P48449|ERG7_HUMAN Lanosterol synthase OS=Homo sapiens GN=LSS PE=1 SV=1	55.891	3.42	83309	2	19.98	18.428	22.92	21.42	21.49	23.27	3.06805	0.32706	0	1.61732	0.485372
TSN3_HUMAN	TSPAN3	sp|O60637|TSN3_HUMAN Tetraspanin-3 OS=Homo sapiens GN=TSPAN3 PE=2 SV=1	16.128	2.77	28018	1	23.77	17.8565	23.81	24.05	22.87	23.36	3.06204	0.466291	0	1.61449	0.331343
NUP54_HUMAN	NUP54	sp|Q7Z3B4|NUP54_HUMAN Nucleoporin p54 OS=Homo sapiens GN=NUP54 PE=1 SV=2	40.31	4.54	55435	2	18.2353	18.4952	21.59	21.56	19.2146	22.38	3.05544	0.324467	0	1.61138	0.48883
SEC62_HUMAN	SEC62	sp|Q99442|SEC62_HUMAN Translocation protein SEC62 OS=Homo sapiens GN=SEC62 PE=1 SV=1	68.447	8.02	45862	4	23.49	18.76	22.05	23.67	22.72	22.72	3.03844	0.326496	0	1.60333	0.486122
SCAM1_HUMAN	SCAMP1	sp|O15126|SCAM1_HUMAN Secretory carrier-associated membrane protein 1 OS=Homo sapiens GN=SCAMP1 PE=1 SV=2	20.919	3.85	37920	1	18.2738	18.1646	18.9884	20.95	20.7	18.5291	2.99828	0.12247	0	1.58413	0.91197
THUM3_HUMAN	THUMPD3	sp|Q9BV44|THUM3_HUMAN THUMP domain-containing protein 3 OS=Homo sapiens GN=THUMPD3 PE=1 SV=1	10.887	2.17	57003	1	17.803	21.15	17.6544	21.57	21.3	18.3774	2.92146	0.369825	0	1.54669	0.432003
DCUP_HUMAN	UROD	sp|P06132|DCUP_HUMAN Uroporphyrinogen decarboxylase OS=Homo sapiens GN=UROD PE=1 SV=2	58.799	5.72	40787	2	21.59	20.91	19.0242	22.23	22.21	21.69	2.89843	0.123041	0	1.53527	0.909949
KIF11_HUMAN	KIF11	sp|P52732|KIF11_HUMAN Kinesin-like protein KIF11 OS=Homo sapiens GN=KIF11 PE=1 SV=2	38.441	0.95	119159	1	18.3693	17.7322	21.15	20.05	20.01	21.77	2.8802	0.272019	0	1.52617	0.565401
PP4R1_HUMAN	PPP4R1	sp|Q8TF05|PP4R1_HUMAN Serine/threonine-protein phosphatase 4 regulatory subunit 1 OS=Homo sapiens GN=PPP4R1 PE=1 SV=1	65.954	3.89	107004	3	19.84	19.16	22.18	21.54	21.43	22.78	2.87455	0.206669	0	1.52333	0.684725
AAMP_HUMAN	AAMP	sp|Q13685|AAMP_HUMAN Angio-associated migratory cell protein OS=Homo sapiens GN=AAMP PE=1 SV=2	59.131	3	46751	1	16.4032	19.25	20.44	20.1393	19.55	20.95	2.8587	0.296907	0	1.51536	0.52738
SPTC1_HUMAN	SPTLC1	sp|O15269|SPTC1_HUMAN Serine palmitoyltransferase 1 OS=Homo sapiens GN=SPTLC1 PE=1 SV=1	89.65	5.71	52744	2	20.73	19.57	19.74	20.96	21.06	22.56	2.85469	0.074597	0	1.51333	1.12728
FBLL1_HUMAN	FBLL1	sp|A6NHQ2|FBLL1_HUMAN rRNA/tRNA 2'-O-methyltransferase fibrillarin-like protein 1 OS=Homo sapiens GN=FBLL1 PE=3 SV=2	39.845	6.59	34803	2	18.1847	21.93	23.91	22	22.3	24.24	2.83843	0.45464	0	1.50509	0.342332
ARL15_HUMAN	ARL15	sp|Q9NXU5|ARL15_HUMAN ADP-ribosylation factor-like protein 15 OS=Homo sapiens GN=ARL15 PE=1 SV=1	38.106	10.29	22876	2	22.64	23.14	17.7794	23.37	23.02	21.68	2.83534	0.447151	0	1.50352	0.349545
LZIC_HUMAN	LZIC	sp|Q8WZA0|LZIC_HUMAN Protein LZIC OS=Homo sapiens GN=LZIC PE=1 SV=1	69.887	18.95	21495	2	21.21	21.43	23.66	23.95	22.93	23.9	2.81539	0.15381	0	1.49333	0.813014
PRP4_HUMAN	PRPF4	sp|O43172|PRP4_HUMAN U4/U6 small nuclear ribonucleoprotein Prp4 OS=Homo sapiens GN=PRPF4 PE=1 SV=2	83.186	10.34	58449	4	18.4487	21.09	22.78	21.69	21.98	23.11	2.80326	0.326997	0	1.4871	0.485457
NU205_HUMAN	NUP205	sp|Q92621|NU205_HUMAN Nuclear pore complex protein Nup205 OS=Homo sapiens GN=NUP205 PE=1 SV=3	292.034	5.96	227922	11	19.87	21.75	24.31	22.35	22.97	25.07	2.80241	0.38551	0	1.48667	0.413964
BLVRB_HUMAN	BLVRB	sp|P30043|BLVRB_HUMAN Flavin reductase (NADPH) OS=Homo sapiens GN=BLVRB PE=1 SV=3	31.95	7.77	22119	2	24.64	24.43	18.1135	24.63	24.64	22.34	2.78082	0.551786	0	1.47551	0.25823
FILA2_HUMAN	FLG2	sp|Q5D862|FILA2_HUMAN Filaggrin-2 OS=Homo sapiens GN=FLG2 PE=1 SV=1	319.692	7.49	248073	8	22.87	20.77	22.84	24.81	22.91	23.16	2.76382	0.184455	0	1.46667	0.734109
AMGO2_HUMAN	AMIGO2	sp|Q86SJ2|AMGO2_HUMAN Amphoterin-induced protein 2 OS=Homo sapiens GN=AMIGO2 PE=1 SV=1	19.501	1.53	57934	1	20.53	18.85	19.4883	20.93	20.82	21.42	2.70178	0.0518691	0	1.43391	1.28509
UBR5_HUMAN	UBR5	sp|O95071|UBR5_HUMAN E3 ubiquitin-protein ligase UBR5 OS=Homo sapiens GN=UBR5 PE=1 SV=2	42.168	0.82	309352	2	14.55	17.6369	18.94	19.7304	16.4857	19.16	2.66914	0.436896	0	1.41637	0.359622
ZN169_HUMAN	ZNF169	sp|Q14929|ZN169_HUMAN Zinc finger protein 169 OS=Homo sapiens GN=ZNF169 PE=1 SV=3	15.473	2.65	68488	1	18.3316	20.6572	22.18	21.42	21.5	22.47	2.65197	0.294998	0	1.40707	0.530181
GLMN_HUMAN	GLMN	sp|Q92990|GLMN_HUMAN Glomulin OS=Homo sapiens GN=GLMN PE=1 SV=2	38.028	1.85	68208	1	19.15	17.2494	21.01	20.46	20.86	20.31	2.6516	0.269308	0	1.40686	0.569751
NCLN_HUMAN	NCLN	sp|Q969V3|NCLN_HUMAN Nicalin OS=Homo sapiens GN=NCLN PE=1 SV=2	98.977	9.06	62974	5	20.82	20.29	22.52	21.99	22.15	23.69	2.63902	0.180392	0	1.4	0.743782
NALDL_HUMAN	NAALADL1	sp|Q9UQQ1|NALDL_HUMAN N-acetylated-alpha-linked acidic dipeptidase-like protein OS=Homo sapiens GN=NAALADL1 PE=1 SV=2	48.762	1.49	80558	1	18.7272	23.67	24.44	23.17	23.85	24.01	2.63462	0.482708	0	1.39759	0.316316
NICA_HUMAN	NCSTN	sp|Q92542|NICA_HUMAN Nicastrin OS=Homo sapiens GN=NCSTN PE=1 SV=2	106.403	7.33	78411	2	23.47	23.64	17.3604	23.03	23.22	22.41	2.63269	0.538718	0	1.39654	0.268639
BMP15_HUMAN	BMP15	sp|O95972|BMP15_HUMAN Bone morphogenetic protein 15 OS=Homo sapiens GN=BMP15 PE=1 SV=2	18.119	1.79	45055	1	24.1	23.55	19.4175	23.26	22.8	25.19	2.62838	0.445499	0	1.39418	0.351154
PELO_HUMAN	PELO	sp|Q9BRX2|PELO_HUMAN Protein pelota homolog OS=Homo sapiens GN=PELO PE=1 SV=2	20.838	7.53	43359	2	20.91	17.6	18.41	21	20.02	20.02	2.59069	0.260366	0	1.37333	0.584415
K1C19_HUMAN	KRT19	sp|P08727|K1C19_HUMAN Keratin, type I cytoskeletal 19 OS=Homo sapiens GN=KRT19 PE=1 SV=4	285.575	13.75	44106	9	20.93	20.33	19.47	19.03	20.83	24.98	2.58471	0.491677	0	1.37	0.30832
CCNB1_HUMAN	CCNB1	sp|P14635|CCNB1_HUMAN G2/mitotic-specific cyclin-B1 OS=Homo sapiens GN=CCNB1 PE=1 SV=1	23.009	3	48337	1	18.7422	21.44	21.26	21.9	21.67	21.98	2.58341	0.192974	0	1.36928	0.7145
TOP2A_HUMAN	TOP2A	sp|P11388|TOP2A_HUMAN DNA topoisomerase 2-alpha OS=Homo sapiens GN=TOP2A PE=1 SV=3	385.917	10.39	174385	13	20.49	22.32	24.06	22.76	23.05	25.16	2.57874	0.345272	0	1.36667	0.461838
CTBL1_HUMAN	CTNNBL1	sp|Q8WYA6|CTBL1_HUMAN Beta-catenin-like protein 1 OS=Homo sapiens GN=CTNNBL1 PE=1 SV=1	51.294	5.51	65173	3	20.33	20.18	21.26	21.51	21.47	22.88	2.57279	0.0762225	0	1.36333	1.11792
SC61G_HUMAN	SEC61G	sp|P60059|SC61G_HUMAN Protein transport protein Sec61 subunit gamma OS=Homo sapiens GN=SEC61G PE=1 SV=1	51.65	17.65	7741	1	18.2249	20.01	19.1273	20.63	21.14	19.649	2.55311	0.116064	0	1.35225	0.935302
OSTF1_HUMAN	OSTF1	sp|Q92882|OSTF1_HUMAN Osteoclast-stimulating factor 1 OS=Homo sapiens GN=OSTF1 PE=1 SV=2	169.699	26.64	23787	4	24.16	24.36	22.24	24.26	27.66	22.86	2.53151	0.443426	0	1.34	0.353179
SMRD2_HUMAN	SMARCD2	sp|Q92925|SMRD2_HUMAN SWI/SNF-related matrix-associated actin-dependent regulator of chromatin subfamily D member 2 OS=Homo sapiens GN=SMARCD2 PE=1 SV=3	23.497	2.64	58921	1	18.4898	19.1048	20.5	20.47	20.77	20.87	2.5288	0.092024	0	1.33845	1.0361
HMCS1_HUMAN	HMGCS1	sp|Q01581|HMCS1_HUMAN Hydroxymethylglutaryl-CoA synthase, cytoplasmic OS=Homo sapiens GN=HMGCS1 PE=1 SV=2	158.96	12.5	57294	6	23.06	22.92	23.3	24.47	23.54	25.28	2.52567	0.0602686	0	1.33667	1.21991
ANS1B_HUMAN	ANKS1B	sp|Q7Z6G8|ANS1B_HUMAN Ankyrin repeat and sterile alpha motif domain-containing protein 1B OS=Homo sapiens GN=ANKS1B PE=1 SV=2	11.39	0.56	138066	1	17.5552	17.3917	23.86	20.38	18.1691	24.25	2.51535	0.656416	0	1.33076	0.182821
DDX21_HUMAN	DDX21	sp|Q9NR30|DDX21_HUMAN Nucleolar RNA helicase 2 OS=Homo sapiens GN=DDX21 PE=1 SV=5	188.75	9.58	87344	7	23.21	22.61	25.17	23.89	24.23	26.84	2.50244	0.335802	0	1.32333	0.473917
ICAM1_HUMAN	ICAM1	sp|P05362|ICAM1_HUMAN Intercellular adhesion molecule 1 OS=Homo sapiens GN=ICAM1 PE=1 SV=2	41.272	2.63	57825	1	18.5515	19.27	17.6871	20.28	19.56	19.62	2.49169	0.0619542	0	1.31713	1.20793
FACE1_HUMAN	ZMPSTE24	sp|O75844|FACE1_HUMAN CAAX prenyl protease 1 homolog OS=Homo sapiens GN=ZMPSTE24 PE=1 SV=2	152.904	13.68	54813	4	18.42	20.28	22.43	19.77	21.8	23.5	2.48515	0.453287	0	1.31333	0.343626
MBB1A_HUMAN	MYBBP1A	sp|Q9BQG0|MBB1A_HUMAN Myb-binding protein 1A OS=Homo sapiens GN=MYBBP1A PE=1 SV=2	96.764	1.96	148855	2	20.82	21.45	24.05	22.66	22.82	24.76	2.47369	0.336332	0	1.30667	0.473232
RCN3_HUMAN	RCN3	sp|Q96D15|RCN3_HUMAN Reticulocalbin-3 OS=Homo sapiens GN=RCN3 PE=1 SV=1	53.378	9.15	37493	2	17.8838	21.21	23.32	21.75	21.75	22.83	2.47154	0.466239	0	1.30541	0.331391
SYMPK_HUMAN	SYMPK	sp|Q92797|SYMPK_HUMAN Symplekin OS=Homo sapiens GN=SYMPK PE=1 SV=2	20.449	1.49	141148	2	17.3996	19.0181	19.66	19.1978	19.6241	21.17	2.47042	0.221024	0	1.30475	0.65556
S35E1_HUMAN	SLC35E1	sp|Q96K37|S35E1_HUMAN Solute carrier family 35 member E1 OS=Homo sapiens GN=SLC35E1 PE=1 SV=2	46.653	2.93	44773	1	16.5136	18.5787	19.82	20.2865	18.37	20.17	2.47036	0.318691	0	1.30472	0.49663
WFS1_HUMAN	WFS1	sp|O76024|WFS1_HUMAN Wolframin OS=Homo sapiens GN=WFS1 PE=1 SV=2	12.048	0.9	100292	1	18.3388	18.3409	22.12	19.2524	21.25	22.15	2.43551	0.446694	0	1.28422	0.34999
EVA1C_HUMAN	EVA1C	sp|P58658|EVA1C_HUMAN Protein eva-1 homolog C OS=Homo sapiens GN=EVA1C PE=2 SV=1	20.881	2.72	49483	1	22.14	17.9162	20.4	22.35	21.73	20.21	2.42493	0.407041	0	1.27795	0.390362
NFIA_HUMAN	NFIA	sp|Q12857|NFIA_HUMAN Nuclear factor 1 A-type OS=Homo sapiens GN=NFIA PE=1 SV=2	23.206	2.16	55944	1	21.78	21.34	18.9797	21.96	21.29	22.68	2.42296	0.253296	0	1.27677	0.596372
I5P1_HUMAN	INPP5A	sp|Q14642|I5P1_HUMAN Type I inositol 1,4,5-trisphosphate 5-phosphatase OS=Homo sapiens GN=INPP5A PE=1 SV=1	77.91	12.62	47820	4	21.71	22.11	19.21	22.34	23.23	21.29	2.42279	0.297421	0	1.27667	0.526628
WDR3_HUMAN	WDR3	sp|Q9UNX4|WDR3_HUMAN WD repeat-containing protein 3 OS=Homo sapiens GN=WDR3 PE=1 SV=1	26.356	1.06	106099	1	18.8934	18.6967	18.6103	18.7818	19.97	21.26	2.41243	0.152607	0	1.27049	0.816425
CATA_HUMAN	CAT	sp|P04040|CATA_HUMAN Catalase OS=Homo sapiens GN=CAT PE=1 SV=3	102.909	6.26	59756	3	18.705	18.6553	20.34	21.58	18.8509	21.08	2.41195	0.274914	0	1.2702	0.560804
PGRC2_HUMAN	PGRMC2	sp|O15173|PGRC2_HUMAN Membrane-associated progesterone receptor component 2 OS=Homo sapiens GN=PGRMC2 PE=1 SV=1	74.237	13.45	23818	3	21.6	22.6	23.93	23.89	24.11	23.94	2.41162	0.134398	0	1.27	0.871608
MMP3_HUMAN	MMP3	sp|P08254|MMP3_HUMAN Stromelysin-1 OS=Homo sapiens GN=MMP3 PE=1 SV=2	12.663	1.47	53977	1	22.94	22.95	18.7535	23.47	23.63	21.34	2.40412	0.468077	0	1.26551	0.329683
AGRG1_HUMAN	ADGRG1	sp|Q9Y653|AGRG1_HUMAN Adhesion G-protein coupled receptor G1 OS=Homo sapiens GN=ADGRG1 PE=1 SV=2	29.991	3.17	77738	2	23.08	21.77	20.89	23.78	23.23	22.52	2.4005	0.160052	0	1.26333	0.79574
PTSS2_HUMAN	PTDSS2	sp|Q9BVG9|PTSS2_HUMAN Phosphatidylserine synthase 2 OS=Homo sapiens GN=PTDSS2 PE=1 SV=1	12.275	1.64	56253	1	19.225	21.2	19.0819	21.12	21.15	21.02	2.39668	0.139258	0	1.26104	0.856179
VMP1_HUMAN	VMP1	sp|Q96GC9|VMP1_HUMAN Vacuole membrane protein 1 OS=Homo sapiens GN=VMP1 PE=1 SV=1	13.901	1.72	46238	1	18.4484	21.1	21.69	21.76	21.75	21.51	2.39583	0.276078	0	1.26053	0.558968
HCFC1_HUMAN	HCFC1	sp|P51610|HCFC1_HUMAN Host cell factor 1 OS=Homo sapiens GN=HCFC1 PE=1 SV=2	73.327	2.06	208732	4	19.22	20.83	21.55	21.3	21.46	22.62	2.39496	0.192411	0	1.26	0.71577
APOM_HUMAN	APOM	sp|O95445|APOM_HUMAN Apolipoprotein M OS=Homo sapiens GN=APOM PE=1 SV=2	29.864	3.72	21253	1	19.7427	23.48	25.72	23.98	23.42	25.32	2.39345	0.529747	0	1.25909	0.275931
RNPS1_HUMAN	RNPS1	sp|Q15287|RNPS1_HUMAN RNA-binding protein with serine-rich domain 1 OS=Homo sapiens GN=RNPS1 PE=1 SV=1	42.106	4.92	34208	1	18.3076	19.0774	20.2727	20.12	20.41	20.88	2.37967	0.110931	0	1.25076	0.954948
CORO6_HUMAN	CORO6	sp|Q6QEF8|CORO6_HUMAN Coronin-6 OS=Homo sapiens GN=CORO6 PE=1 SV=2	73.695	4.66	52762	3	23.43	24.26	19.2105	23.6	23.83	23.21	2.37267	0.472649	0	1.24651	0.325461
DICER_HUMAN	DICER1	sp|Q9UPY3|DICER_HUMAN Endoribonuclease Dicer OS=Homo sapiens GN=DICER1 PE=1 SV=3	23.497	1.04	218682	1	16.6996	17.979	18.45	19.2037	18.7862	18.87	2.36812	0.081972	0	1.24374	1.08633
WDR5_HUMAN	WDR5	sp|P61964|WDR5_HUMAN WD repeat-containing protein 5 OS=Homo sapiens GN=WDR5 PE=1 SV=1	75.781	19.16	36588	4	19.84	21.83	22.62	22.25	22.54	23.21	2.35653	0.230243	0	1.23667	0.637813
CHSP1_HUMAN	CARHSP1	sp|Q9Y2V2|CHSP1_HUMAN Calcium-regulated heat-stable protein 1 OS=Homo sapiens GN=CARHSP1 PE=1 SV=2	27.912	10.88	15892	1	18.8118	18.6277	23.06	19.6385	21.47	23.1	2.35597	0.520993	0	1.23632	0.283168
DSG1_HUMAN	DSG1	sp|Q02413|DSG1_HUMAN Desmoglein-1 OS=Homo sapiens GN=DSG1 PE=1 SV=2	129.325	7.91	113748	5	22.37	21	19.883	24.16	22.49	20.31	2.3549	0.40432	0	1.23566	0.393275
ZNT1_HUMAN	SLC30A1	sp|Q9Y6M5|ZNT1_HUMAN Zinc transporter 1 OS=Homo sapiens GN=SLC30A1 PE=1 SV=3	38.394	2.37	55300	1	21.87	21.87	18.0377	21.38	22.32	21.77	2.34689	0.399419	0	1.23075	0.398571
KIFC1_HUMAN	KIFC1	sp|Q9BW19|KIFC1_HUMAN Kinesin-like protein KIFC1 OS=Homo sapiens GN=KIFC1 PE=1 SV=2	59.319	2.08	73748	1	17.6456	20.04	20.72	20.3	20.1	21.68	2.33721	0.310791	0	1.22479	0.507532
GPSM1_HUMAN	GPSM1	sp|Q86YR5|GPSM1_HUMAN G-protein-signaling modulator 1 OS=Homo sapiens GN=GPSM1 PE=1 SV=2	26.616	1.48	74510	1	20.65	17.3929	20.78	20.83	20.54	21.12	2.3333	0.336652	0	1.22237	0.472819
AGFG2_HUMAN	AGFG2	sp|O95081|AGFG2_HUMAN Arf-GAP domain and FG repeat-containing protein 2 OS=Homo sapiens GN=AGFG2 PE=1 SV=2	47.459	2.49	48963	1	20.97	21.19	17.0982	21.11	20.92	20.88	2.32504	0.412067	0	1.21725	0.385032
SPTC2_HUMAN	SPTLC2	sp|O15270|SPTC2_HUMAN Serine palmitoyltransferase 2 OS=Homo sapiens GN=SPTLC2 PE=1 SV=1	42.053	5.52	62924	2	20.04	19.16	18.0491	20.08	20.54	20.27	2.3192	0.109367	0	1.21362	0.961115
GRTP1_HUMAN	GRTP1	sp|Q5TC63|GRTP1_HUMAN Growth hormone-regulated TBC protein 1 OS=Homo sapiens GN=GRTP1 PE=1 SV=4	22.64	2.08	38554	1	21.59	21.35	19.4451	21.26	22.29	22.41	2.28412	0.196846	0	1.19164	0.705873
CYTA_HUMAN	CSTA	sp|P01040|CYTA_HUMAN Cystatin-A OS=Homo sapiens GN=CSTA PE=1 SV=1	29.037	12.24	11006	1	20.6	17.9509	20.93	21.93	20.08	21.03	2.27581	0.335101	0	1.18638	0.474824
PTCD1_HUMAN	PTCD1	sp|O75127|PTCD1_HUMAN Pentatricopeptide repeat-containing protein 1, mitochondrial OS=Homo sapiens GN=PTCD1 PE=1 SV=2	10.625	2.29	78856	1	24.87	21.14	25.77	24.88	25.12	25.33	2.27101	0.452496	0	1.18333	0.344385
S29A1_HUMAN	SLC29A1	sp|Q99808|S29A1_HUMAN Equilibrative nucleoside transporter 1 OS=Homo sapiens GN=SLC29A1 PE=1 SV=3	54.637	6.8	50219	3	21.85	21.01	22.51	25.06	21.35	22.5	2.26577	0.373628	0	1.18	0.42756
AAAS_HUMAN	AAAS	sp|Q9NRG9|AAAS_HUMAN Aladin OS=Homo sapiens GN=AAAS PE=1 SV=1	34.878	2.75	59574	1	16.8398	20.22	21.31	18.4203	21.79	21.67	2.25041	0.538207	0	1.17019	0.26905
FOCAD_HUMAN	FOCAD	sp|Q5VW36|FOCAD_HUMAN Focadhesin OS=Homo sapiens GN=FOCAD PE=1 SV=1	36.763	0.72	200072	1	18.7962	17.9455	18.4195	19.173	19.1015	20.38	2.24146	0.0731982	0	1.16444	1.1355
UBE2A_HUMAN	UBE2A	sp|P49459|UBE2A_HUMAN Ubiquitin-conjugating enzyme E2 A OS=Homo sapiens GN=UBE2A PE=1 SV=2	45.391	17.76	17315	2	20.77	20.54	19.7932	21.82	22.07	20.65	2.21239	0.0957141	0	1.14561	1.01902
QBK84349.1		DNA polymerase processivity subunit [Human betaherpesvirus 5]	92.416	8.08	46263	2	18.4405	18.9544	19.0683	19.2523	18.9672	21.68	2.21213	0.2639	0	1.14544	0.57856
SPB12_HUMAN	SERPINB12	sp|Q96P63|SPB12_HUMAN Serpin B12 OS=Homo sapiens GN=SERPINB12 PE=1 SV=1	105.347	10.62	46276	3	22.41	22.5	19.2562	22.74	22.55	22.31	2.21085	0.346524	0	1.1446	0.460266
MBOA5_HUMAN	LPCAT3	sp|Q6P1A2|MBOA5_HUMAN Lysophospholipid acyltransferase 5 OS=Homo sapiens GN=LPCAT3 PE=1 SV=1	57.275	2.67	56035	1	18.4246	18.1633	21.9	20.206	20.2	21.5	2.2029	0.423561	0	1.13941	0.373085
PRP31_HUMAN	PRPF31	sp|Q8WWY3|PRP31_HUMAN U4/U6 small nuclear ribonucleoprotein Prp31 OS=Homo sapiens GN=PRPF31 PE=1 SV=2	64.124	8.02	55456	3	18.4801	21.65	22.71	21.46	21.45	23.32	2.18854	0.469158	0	1.12997	0.328681
NP1L4_HUMAN	NAP1L4	sp|Q99733|NP1L4_HUMAN Nucleosome assembly protein 1-like 4 OS=Homo sapiens GN=NAP1L4 PE=1 SV=1	145.082	13.07	42823	4	20.4	20.82	21.36	21.3	22.48	22.18	2.18354	0.0665372	0	1.12667	1.17694
CO1A2_HUMAN	COL1A2	sp|P08123|CO1A2_HUMAN Collagen alpha-2(I) chain OS=Homo sapiens GN=COL1A2 PE=1 SV=7	74.354	1.61	129314	2	21.7	17.4916	23.25	21.82	21.52	22.44	2.16264	0.557594	0	1.1128	0.253682
FILA_HUMAN	FLG	sp|P20930|FILA_HUMAN Filaggrin OS=Homo sapiens GN=FLG PE=1 SV=3	47.264	0.59	435170	4	21.06	17.58	21.05	22.3	19.98	20.72	2.14851	0.458201	0	1.10333	0.338944
DNJC9_HUMAN	DNAJC9	sp|Q8WXX5|DNJC9_HUMAN DnaJ homolog subfamily C member 9 OS=Homo sapiens GN=DNAJC9 PE=1 SV=1	58.85	7.31	29910	2	20.51	20.9	22.11	22.6	21.64	22.58	2.14355	0.129021	0	1.1	0.889341
K1C16_HUMAN	KRT16	sp|P08779|K1C16_HUMAN Keratin, type I cytoskeletal 16 OS=Homo sapiens GN=KRT16 PE=1 SV=4	1386.59	59.2	51268	31	25.91	24.58	21.69	27.53	25.09	22.83	2.12874	0.585866	0	1.09	0.232202
K2C1B_HUMAN	KRT77	sp|Q7Z794|K2C1B_HUMAN Keratin, type II cytoskeletal 1b OS=Homo sapiens GN=KRT77 PE=1 SV=3	286.412	13.19	61688	8	20.68	19.7	19.84	24.53	19.13	19.83	2.12874	0.561302	0	1.09	0.250803
CHTOP_HUMAN	CHTOP	sp|Q9Y3Y2|CHTOP_HUMAN Chromatin target of PRMT1 protein OS=Homo sapiens GN=CHTOP PE=1 SV=2	56.368	5.24	26397	1	18.4359	19.6	17.833	19.59	19.49	20.0568	2.12773	0.117368	0	1.08932	0.93045
NAA25_HUMAN	NAA25	sp|Q14CX7|NAA25_HUMAN N-alpha-acetyltransferase 25, NatB auxiliary subunit OS=Homo sapiens GN=NAA25 PE=1 SV=1	43.273	1.95	112292	2	20.57	21.93	20.14	21.47	22.31	22.12	2.12383	0.142546	0	1.08667	0.846044
SRP54_HUMAN	SRP54	sp|P61011|SRP54_HUMAN Signal recognition particle 54 kDa protein OS=Homo sapiens GN=SRP54 PE=1 SV=1	71.222	7.34	55705	3	19.333	22.59	22.74	22.37	22.22	23.33	2.12238	0.404003	0	1.08568	0.393616
CSTF1_HUMAN	CSTF1	sp|Q05048|CSTF1_HUMAN Cleavage stimulation factor subunit 1 OS=Homo sapiens GN=CSTF1 PE=1 SV=1	53	3.71	48358	1	19.5493	16.6023	19.2379	18.4625	19.6	20.57	2.11551	0.387448	0	1.081	0.411787
TIM14_HUMAN	DNAJC19	sp|Q96DA6|TIM14_HUMAN Mitochondrial import inner membrane translocase subunit TIM14 OS=Homo sapiens GN=DNAJC19 PE=1 SV=3	62.178	16.38	12499	1	19.1831	16.28	19.18	20.573	19.0492	18.25	2.10868	0.414406	0	1.07634	0.382574
PDXD1_HUMAN	PDXDC1	sp|Q6P996|PDXD1_HUMAN Pyridoxal-dependent decarboxylase domain-containing protein 1 OS=Homo sapiens GN=PDXDC1 PE=1 SV=2	67.356	3.3	86707	2	20.69	21.5	19.8734	20.76	22.04	22.49	2.10748	0.198872	0	1.07552	0.701425
CDSN_HUMAN	CDSN	sp|Q15517|CDSN_HUMAN Corneodesmosin OS=Homo sapiens GN=CDSN PE=1 SV=3	24.781	3.4	51522	1	19.88	19.3043	18.5283	21.76	19.87	19.3034	2.10466	0.27016	0	1.07359	0.568379
MYLK2_HUMAN	MYLK2	sp|Q9H1R3|MYLK2_HUMAN Myosin light chain kinase 2, skeletal/cardiac muscle OS=Homo sapiens GN=MYLK2 PE=1 SV=3	12.078	1.34	64685	1	22.72	22.22	18.6894	22.33	22.06	22.46	2.1046	0.446828	0	1.07355	0.34986
MRT4_HUMAN	MRTO4	sp|Q9UKD2|MRT4_HUMAN mRNA turnover protein 4 homolog OS=Homo sapiens GN=MRTO4 PE=1 SV=2	33.4	8.79	27560	2	17.4854	18.2015	20.68	17.5595	19.39	22.62	2.09584	0.578504	0	1.06753	0.237694
CNDD3_HUMAN	NCAPD3	sp|P42695|CNDD3_HUMAN Condensin-2 complex subunit D3 OS=Homo sapiens GN=NCAPD3 PE=1 SV=2	85.956	1.67	168891	2	19.1501	17.5798	19.38	20.4494	18.6458	20.2	2.08751	0.254593	0	1.06178	0.594153
DESP_HUMAN	DSP	sp|P15924|DESP_HUMAN Desmoplakin OS=Homo sapiens GN=DSP PE=1 SV=3	273.152	7	331774	15	24.65	23.34	23.39	26.01	24.31	24.24	2.08493	0.214998	0	1.06	0.667566
LAMP1_HUMAN	LAMP1	sp|P11279|LAMP1_HUMAN Lysosome-associated membrane glycoprotein 1 OS=Homo sapiens GN=LAMP1 PE=1 SV=3	41.995	4.56	44882	2	20.6	21.42	23.6	23.44	22.39	22.97	2.08493	0.324911	0	1.06	0.488236
SRPRA_HUMAN	SRPRA	sp|P08240|SRPRA_HUMAN Signal recognition particle receptor subunit alpha OS=Homo sapiens GN=SRPRA PE=1 SV=2	230.863	15.05	69811	7	20.65	22.4	22.52	21.55	23.05	24.15	2.08493	0.33409	0	1.06	0.476137
RANB3_HUMAN	RANBP3	sp|Q9H6Z4|RANB3_HUMAN Ran-binding protein 3 OS=Homo sapiens GN=RANBP3 PE=1 SV=1	35.341	3.7	60210	2	20.56	21.12	18.1084	20.56	21.24	21.16	2.08087	0.327848	0	1.05719	0.484328
CLDN1_HUMAN	CLDND1	sp|Q9NY35|CLDN1_HUMAN Claudin domain-containing protein 1 OS=Homo sapiens GN=CLDND1 PE=1 SV=1	112.093	18.18	28603	4	25.28	25.21	23.74	25.06	25.29	27.05	2.08012	0.259271	0	1.05667	0.586246
5NTD_HUMAN	NT5E	sp|P21589|5NTD_HUMAN 5'-nucleotidase OS=Homo sapiens GN=NT5E PE=1 SV=1	146.853	10.45	63368	5	23.84	23.58	22.99	25	24.78	23.8	2.08012	0.0770679	0	1.05667	1.11313
ACTT3_HUMAN	ACTRT3	sp|Q9BYD9|ACTT3_HUMAN Actin-related protein T3 OS=Homo sapiens GN=ACTRT3 PE=2 SV=1	32.26	1.88	41008	1	24.69	24.28	18.3398	24.7	23.78	21.99	2.07541	0.657163	0	1.0534	0.182327
FETUA_HUMAN	AHSG	sp|P02765|FETUA_HUMAN Alpha-2-HS-glycoprotein OS=Homo sapiens GN=AHSG PE=1 SV=1	168.922	5.45	39325	3	26.66	22.54	29.14	27.39	25.97	28.13	2.07053	0.631691	0	1.05	0.199496
COMT_HUMAN	COMT	sp|P21964|COMT_HUMAN Catechol O-methyltransferase OS=Homo sapiens GN=COMT PE=1 SV=2	74.856	9.23	30037	2	22.38	22.48	20.0546	22.6	23.13	22.31	2.0588	0.2767	0	1.0418	0.55799
STAM2_HUMAN	STAM2	sp|O75886|STAM2_HUMAN Signal transducing adapter molecule 2 OS=Homo sapiens GN=STAM2 PE=1 SV=1	106.202	6.48	58164	4	21.51	21.58	18.5587	21.77	21.41	21.58	2.05209	0.358718	0	1.03709	0.445247
UCHL1_HUMAN	UCHL1	sp|P09936|UCHL1_HUMAN Ubiquitin carboxyl-terminal hydrolase isozyme L1 OS=Homo sapiens GN=UCHL1 PE=1 SV=2	129.603	37.22	24824	5	24.88	24.98	20.98	25.29	25.02	23.62	2.04203	0.506997	0	1.03	0.294994
RRP44_HUMAN	DIS3	sp|Q9Y2L1|RRP44_HUMAN Exosome complex exonuclease RRP44 OS=Homo sapiens GN=DIS3 PE=1 SV=2	288.86	13.36	109003	10	21.87	21.89	23.9	23.14	22.91	24.7	2.04202	0.305475	0	1.03	0.515025
BNIP2_HUMAN	BNIP2	sp|Q12982|BNIP2_HUMAN BCL2/adenovirus E1B 19 kDa protein-interacting protein 2 OS=Homo sapiens GN=BNIP2 PE=1 SV=1	34.122	11.46	36018	2	17.78	21.35	21	20.58	21.49	21.15	2.04202	0.427217	0	1.03	0.369351
DDX5_HUMAN	DDX5	sp|P17844|DDX5_HUMAN Probable ATP-dependent RNA helicase DDX5 OS=Homo sapiens GN=DDX5 PE=1 SV=1	1119.96	44.46	69148	33	24.78	24.86	27.7	26.13	26.17	28.13	2.04202	0.426673	0	1.03	0.369905
IDI1_HUMAN	IDI1	sp|Q13907|IDI1_HUMAN Isopentenyl-diphosphate Delta-isomerase 1 OS=Homo sapiens GN=IDI1 PE=1 SV=2	62.449	14.98	26319	3	20.6	19.43	21.97	21.38	20.74	22.95	2.03261	0.357417	0	1.02333	0.446824
SNUT2_HUMAN	USP39	sp|Q53GS9|SNUT2_HUMAN U4/U6.U5 tri-snRNP-associated protein 2 OS=Homo sapiens GN=USP39 PE=1 SV=2	48.632	6.73	65381	3	16.9	18.06	20.21	18.21	18.81	21.22	2.03261	0.486551	0	1.02333	0.312872
GBRL2_HUMAN	GABARAPL2	sp|P60520|GBRL2_HUMAN Gamma-aminobutyric acid receptor-associated protein-like 2 OS=Homo sapiens GN=GABARAPL2 PE=1 SV=1	77.316	35.04	13667	4	22.24	21.8	21.42	23.53	22.98	22.01	2.02792	0.112776	0	1.02	0.947784
PFD4_HUMAN	PFDN4	sp|Q9NQP4|PFD4_HUMAN Prefoldin subunit 4 OS=Homo sapiens GN=PFDN4 PE=1 SV=1	109.58	19.4	15314	2	20.88	21.63	17.894	21.31	20.93	21.22	2.02603	0.424588	0	1.01865	0.372032
K2C6A_HUMAN	KRT6A	sp|P02538|K2C6A_HUMAN Keratin, type II cytoskeletal 6A OS=Homo sapiens GN=KRT6A PE=1 SV=3	1149.34	54.08	60045	36	23.78	22.68	20.37	25.31	22.7	21.87	2.02324	0.520097	0	1.01667	0.283916
CPSF2_HUMAN	CPSF2	sp|Q9P2I0|CPSF2_HUMAN Cleavage and polyadenylation specificity factor subunit 2 OS=Homo sapiens GN=CPSF2 PE=1 SV=2	121.478	3.58	88487	2	19.95	20.23	20.02	20.68	20.63	21.94	2.02324	0.0804486	0	1.01667	1.09448
CASPE_HUMAN	CASP14	sp|P31944|CASPE_HUMAN Caspase-14 OS=Homo sapiens GN=CASP14 PE=1 SV=2	37.281	10.74	27680	2	20.72	18.9076	19.0548	22.67	20.24	18.7947	2.01032	0.472453	0	1.00742	0.325641
MSS4_HUMAN	RABIF	sp|P47224|MSS4_HUMAN Guanine nucleotide exchange factor MSS4 OS=Homo sapiens GN=RABIF PE=1 SV=2	22.813	8.94	13839	1	22.15	22.65	18.6944	22.46	22.33	21.72	2.0072	0.471105	0	1.00518	0.326882
SMU1_HUMAN	SMU1	sp|Q2TAY7|SMU1_HUMAN WD40 repeat-containing protein SMU1 OS=Homo sapiens GN=SMU1 PE=1 SV=2	129.839	10.92	57544	5	21.77	21.96	23.57	22.97	23.18	24.16	2.00463	0.21334	0	1.00333	0.670927
DFFA_HUMAN	DFFA	sp|O00273|DFFA_HUMAN DNA fragmentation factor subunit alpha OS=Homo sapiens GN=DFFA PE=1 SV=1	10.738	2.72	36522	1	19.32	20.89	19.82	21.43	21.28	20.32	2	0.159263	0	1	0.797885
DCPS_HUMAN	DCPS	sp|Q96C86|DCPS_HUMAN m7GpppX diphosphatase OS=Homo sapiens GN=DCPS PE=1 SV=2	34.283	5.93	38609	2	19.9	21.67	21.26	22.05	21.94	21.84	2	0.136792	0	1	0.863938
UBE2H_HUMAN	UBE2H	sp|P62256|UBE2H_HUMAN Ubiquitin-conjugating enzyme E2 H OS=Homo sapiens GN=UBE2H PE=1 SV=1	19.156	8.2	20655	1	18.1955	21.36	20.4037	22.12	22.3	18.5254	1.99364	0.554657	0	0.995406	0.255975
QBK84320.1		envelope glycoprotein H [Human betaherpesvirus 5]	91.385	4.85	84227	3	20.0085	19.2222	18.8349	21.93	21.1	18.02	1.9928	0.466853	0	0.9948	0.33082
K22E_HUMAN	KRT2	sp|P35908|K22E_HUMAN Keratin, type II cytoskeletal 2 epidermal OS=Homo sapiens GN=KRT2 PE=1 SV=2	3518.82	84.19	65433	70	30.24	29.12	28.8	32.47	30.13	28.53	1.98619	0.464151	0	0.99	0.333341
STMN2_HUMAN	STMN2	sp|Q93045|STMN2_HUMAN Stathmin-2 OS=Homo sapiens GN=STMN2 PE=1 SV=3	33.237	5.59	20828	1	21.48	19.5277	21.3	22.68	21.43	21.16	1.98264	0.273861	0	0.987419	0.56247
K2C6B_HUMAN	KRT6B	sp|P04259|K2C6B_HUMAN Keratin, type II cytoskeletal 6B OS=Homo sapiens GN=KRT6B PE=1 SV=5	1055.78	49.47	60067	30	18.7943	19.69	18.327	22.78	17.8171	19.17	1.97968	0.555712	0	0.985265	0.25515
PRI1_HUMAN	PRIM1	sp|P49642|PRI1_HUMAN DNA primase small subunit OS=Homo sapiens GN=PRIM1 PE=1 SV=1	13.469	2.14	49902	1	21.19	21.5	18.4982	21.27	21.15	21.72	1.97784	0.367249	0	0.983927	0.435039
PSB7_HUMAN	PSMB7	sp|Q99436|PSB7_HUMAN Proteasome subunit beta type-7 OS=Homo sapiens GN=PSMB7 PE=1 SV=1	274.663	31.41	29965	7	25	24.76	23.42	25.46	25.72	24.95	1.97703	0.143328	0	0.983333	0.843668
ODPA_HUMAN	PDHA1	sp|P08559|ODPA_HUMAN Pyruvate dehydrogenase E1 component subunit alpha, somatic form, mitochondrial OS=Homo sapiens GN=PDHA1 PE=1 SV=3	73.798	7.18	43296	3	23.99	19.5878	24.33	23.71	23.7	23.44	1.97347	0.556348	0	0.980733	0.254653
BPTF_HUMAN	BPTF	sp|Q12830|BPTF_HUMAN Nucleosome-remodeling factor subunit BPTF OS=Homo sapiens GN=BPTF PE=1 SV=3	18.701	0.23	338262	1	20.69	17.7487	18.859	20.31	20.15	19.7779	1.97255	0.323885	0	0.980059	0.489609
EMC4_HUMAN	EMC4	sp|Q5J8M3|EMC4_HUMAN ER membrane protein complex subunit 4 OS=Homo sapiens GN=EMC4 PE=1 SV=2	22.55	6.56	20087	1	18.0525	17.9379	19.95	19.54	19.08	20.26	1.97227	0.254583	0	0.979857	0.594171
PANX2_HUMAN	PANX2	sp|Q96RD6|PANX2_HUMAN Pannexin-2 OS=Homo sapiens GN=PANX2 PE=2 SV=2	18.593	1.18	74447	1	24.65	23.9	24.38	25.76	25.52	24.58	1.96791	0.0814411	0	0.976667	1.08916
ERI3_HUMAN	ERI3	sp|O43414|ERI3_HUMAN ERI1 exoribonuclease 3 OS=Homo sapiens GN=ERI3 PE=1 SV=2	16.813	2.67	37238	1	18.2079	22.48	22.01	22.09	21.9	21.63	1.96432	0.513191	0	0.97403	0.289721
MEP50_HUMAN	WDR77	sp|Q9BQA1|MEP50_HUMAN Methylosome protein 50 OS=Homo sapiens GN=WDR77 PE=1 SV=1	41.539	5.56	36724	2	21.37	21.45	20.71	22.22	22.65	21.57	1.95884	0.0685316	0	0.969999	1.16411
TRM6_HUMAN	TRMT6	sp|Q9UJA5|TRM6_HUMAN tRNA (adenine(58)-N(1))-methyltransferase non-catalytic subunit TRM6 OS=Homo sapiens GN=TRMT6 PE=1 SV=1	10.747	2.01	55799	1	21.19	21.09	18.9569	21.8	21.54	20.79	1.95122	0.288551	0	0.964378	0.539778
PHF5A_HUMAN	PHF5A	sp|Q7RTV0|PHF5A_HUMAN PHD finger-like domain-containing protein 5A OS=Homo sapiens GN=PHF5A PE=1 SV=1	160.488	54.55	12405	5	23.1	23.89	22.4	24.39	23.92	23.97	1.94981	0.101906	0	0.963333	0.991801
NEP1_HUMAN	EMG1	sp|Q92979|NEP1_HUMAN Ribosomal RNA small subunit methyltransferase NEP1 OS=Homo sapiens GN=EMG1 PE=1 SV=4	102.818	19.67	26720	4	21.74	19.56	23.37	21.41	22.02	24.12	1.94531	0.52364	0	0.96	0.280967
NELFB_HUMAN	NELFB	sp|Q8WX92|NELFB_HUMAN Negative elongation factor B OS=Homo sapiens GN=NELFB PE=1 SV=1	21.586	2.24	65697	1	18.5688	20.06	20.7	20.57	20.36	21.27	1.94135	0.236975	0	0.95706	0.625298
NOP56_HUMAN	NOP56	sp|O00567|NOP56_HUMAN Nucleolar protein 56 OS=Homo sapiens GN=NOP56 PE=1 SV=4	233.64	18.86	66050	9	22.34	22.07	24.58	23.41	23.07	25.38	1.94082	0.422996	0	0.956666	0.373664
RAB4B_HUMAN	RAB4B	sp|P61018|RAB4B_HUMAN Ras-related protein Rab-4B OS=Homo sapiens GN=RAB4B PE=1 SV=1	114.153	16.43	23587	3	17.7445	22.07	20.53	21.51	21.54	20.16	1.93882	0.516848	0	0.955179	0.286637
COPZ1_HUMAN	COPZ1	sp|P61923|COPZ1_HUMAN Coatomer subunit zeta-1 OS=Homo sapiens GN=COPZ1 PE=1 SV=1	75.578	14.12	20198	2	20.95	22.58	22.45	22.17	23.16	23.51	1.93634	0.221662	0	0.953333	0.654309
ACADV_HUMAN	ACADVL	sp|P49748|ACADV_HUMAN Very long-chain specific acyl-CoA dehydrogenase, mitochondrial OS=Homo sapiens GN=ACADVL PE=1 SV=1	10.577	1.22	70390	1	17.8148	20.31	22.33	19.2168	21.55	22.54	1.93275	0.592295	0	0.950654	0.227462
ACTBL_HUMAN	ACTBL2	sp|Q562R1|ACTBL_HUMAN Beta-actin-like protein 2 OS=Homo sapiens GN=ACTBL2 PE=1 SV=2	866.731	33.78	42003	22	24.14	22.75	24.19	24.95	24.91	24.07	1.93187	0.160511	0	0.95	0.794497
TUT7_HUMAN	ZCCHC6	sp|Q5VYS8|TUT7_HUMAN Terminal uridylyltransferase 7 OS=Homo sapiens GN=ZCCHC6 PE=1 SV=1	16.176	0.47	171229	1	23.89	23.28	21.55	24.08	23.41	24.05	1.91853	0.269581	0	0.94	0.569311
SMYD5_HUMAN	SMYD5	sp|Q6GMV2|SMYD5_HUMAN SET and MYND domain-containing protein 5 OS=Homo sapiens GN=SMYD5 PE=1 SV=2	10.053	3.35	47341	1	16.85	18.2016	18.55	19.7882	17.79	18.8378	1.91606	0.293117	0	0.938143	0.53296
PURA2_HUMAN	ADSS	sp|P30520|PURA2_HUMAN Adenylosuccinate synthetase isozyme 2 OS=Homo sapiens GN=ADSS PE=1 SV=3	270.401	24.78	50097	9	23.24	23.22	25.08	24.68	24.38	25.29	1.9141	0.235983	0	0.936667	0.627119
K2C80_HUMAN	KRT80	sp|Q6KB66|K2C80_HUMAN Keratin, type II cytoskeletal 80 OS=Homo sapiens GN=KRT80 PE=1 SV=2	132.707	9.51	50525	4	20.21	19.228	19.4971	23.29	19.73	18.7196	1.91165	0.54541	0	0.934822	0.263277
COIA1_HUMAN	COL18A1	sp|P39060|COIA1_HUMAN Collagen alpha-1(XVIII) chain OS=Homo sapiens GN=COL18A1 PE=1 SV=5	60.243	1.14	178188	2	24.05	22.92	21.76	24.11	23.75	23.67	1.90968	0.238812	0	0.933334	0.621943
HDGF_HUMAN	HDGF	sp|P51858|HDGF_HUMAN Hepatoma-derived growth factor OS=Homo sapiens GN=HDGF PE=1 SV=1	174.685	22.08	26788	6	23.47	24.09	22.98	24.44	24.62	24.27	1.90528	0.0507328	0	0.930001	1.29471
NOP2_HUMAN	NOP2	sp|P46087|NOP2_HUMAN Probable 28S rRNA (cytosine(4447)-C(5))-methyltransferase OS=Homo sapiens GN=NOP2 PE=1 SV=2	46.854	3.82	89302	3	20.05	20.31	22.42	21.39	20.92	23.26	1.90528	0.42022	0	0.93	0.376523
API5_HUMAN	API5	sp|Q9BZZ5|API5_HUMAN Apoptosis inhibitor 5 OS=Homo sapiens GN=API5 PE=1 SV=3	255.843	16.6	59005	6	21.62	21.81	22.63	22.16	22.96	23.72	1.90088	0.165316	0	0.926666	0.781686
SHCBP_HUMAN	SHCBP1	sp|Q8NEM2|SHCBP_HUMAN SHC SH2 domain-binding protein 1 OS=Homo sapiens GN=SHCBP1 PE=1 SV=3	21.042	4.02	75690	3	20.82	19.77	23.51	21.21	20.66	25	1.89649	0.627791	0	0.923333	0.202185
PURB_HUMAN	PURB	sp|Q96QR8|PURB_HUMAN Transcriptional activator protein Pur-beta OS=Homo sapiens GN=PURB PE=1 SV=3	117.659	23.08	33241	4	23.39	22.97	24.17	23.91	23.95	25.42	1.88775	0.206493	0	0.916667	0.685095
NPM_HUMAN	NPM1	sp|P06748|NPM_HUMAN Nucleophosmin OS=Homo sapiens GN=NPM1 PE=1 SV=2	502.86	52.04	32575	9	26.08	26.51	26.21	27.12	27.15	27.28	1.88775	0.0025573	0	0.916667	2.59222
IPYR2_HUMAN	PPA2	sp|Q9H2U2|IPYR2_HUMAN Inorganic pyrophosphatase 2, mitochondrial OS=Homo sapiens GN=PPA2 PE=1 SV=2	96.731	9.88	37920	3	22.59	25.27	24.34	24.3	25.71	24.94	1.88775	0.358849	0	0.916666	0.445089
UB2R2_HUMAN	UBE2R2	sp|Q712K3|UB2R2_HUMAN Ubiquitin-conjugating enzyme E2 R2 OS=Homo sapiens GN=UBE2R2 PE=1 SV=1	14.23	2.94	27166	1	21.24	18.7301	20.0443	21.5	21.11	20.1543	1.8877	0.330244	0	0.916626	0.481165
PSPC1_HUMAN	PSPC1	sp|Q8WXF1|PSPC1_HUMAN Paraspeckle component 1 OS=Homo sapiens GN=PSPC1 PE=1 SV=1	210.599	17.02	58744	7	22.91	23.52	24.64	24.21	24.4	25.19	1.87905	0.197105	0	0.91	0.705302
GRB10_HUMAN	GRB10	sp|Q13322|GRB10_HUMAN Growth factor receptor-bound protein 10 OS=Homo sapiens GN=GRB10 PE=1 SV=2	96.08	5.89	67231	2	18.7506	18.0923	22.06	20.37	20.23	21.02	1.87346	0.509325	0	0.905704	0.293005
WBP2_HUMAN	WBP2	sp|Q969T9|WBP2_HUMAN WW domain-binding protein 2 OS=Homo sapiens GN=WBP2 PE=1 SV=1	51.2	9.2	28087	2	23.98	23.72	17.7856	22.89	23.58	21.73	1.8723	0.687896	0	0.904809	0.162477
NASP_HUMAN	NASP	sp|P49321|NASP_HUMAN Nuclear autoantigenic sperm protein OS=Homo sapiens GN=NASP PE=1 SV=2	102.62	5.71	85238	3	22.3	22.05	22.81	22.99	22.96	23.91	1.86607	0.0788929	0	0.9	1.10296
HAP28_HUMAN	PDAP1	sp|Q13442|HAP28_HUMAN 28 kDa heat- and acid-stable phosphoprotein OS=Homo sapiens GN=PDAP1 PE=1 SV=1	117.591	22.1	20630	3	22.81	22.88	18.607	23.06	22.99	20.94	1.86307	0.599114	0	0.897681	0.222491
CDIPT_HUMAN	CDIPT	sp|O14735|CDIPT_HUMAN CDP-diacylglycerol--inositol 3-phosphatidyltransferase OS=Homo sapiens GN=CDIPT PE=1 SV=1	96.375	10.33	23539	2	22.3	22.34	22.37	23.06	23.37	23.27	1.86176	0.000662695	0	0.896667	3.17869
FXL15_HUMAN	FBXL15	sp|Q9H469|FXL15_HUMAN F-box/LRR-repeat protein 15 OS=Homo sapiens GN=FBXL15 PE=1 SV=2	14.866	4	32998	1	16.57	13.55	17.54	17.18	16.3	16.87	1.86176	0.505986	0	0.896667	0.295861
CADM1_HUMAN	CADM1	sp|Q9BY67|CADM1_HUMAN Cell adhesion molecule 1 OS=Homo sapiens GN=CADM1 PE=1 SV=2	57.56	15.38	48509	4	21.05	21.59	20.89	22.52	21.96	21.73	1.85746	0.0475042	0	0.893333	1.32327
SLMAP_HUMAN	SLMAP	sp|Q14BN4|SLMAP_HUMAN Sarcolemmal membrane-associated protein OS=Homo sapiens GN=SLMAP PE=1 SV=1	91.458	5.68	95198	4	19.5188	21.39	23.67	21.48	22.29	23.48	1.8537	0.540842	0	0.890405	0.266929
LMAN1_HUMAN	LMAN1	sp|P49257|LMAN1_HUMAN Protein ERGIC-53 OS=Homo sapiens GN=LMAN1 PE=1 SV=2	71.848	7.06	57549	4	22.83	21.92	23.05	23.27	23.33	23.87	1.85318	0.0873442	0	0.890001	1.05877
KDM1A_HUMAN	KDM1A	sp|O60341|KDM1A_HUMAN Lysine-specific histone demethylase 1A OS=Homo sapiens GN=KDM1A PE=1 SV=2	29.112	2.46	92903	2	20.41	20.9	19.6226	21.27	21.25	21.08	1.85206	0.0777521	0	0.889131	1.10929
QBK84433.1		envelope glycoprotein N [Human betaherpesvirus 5]	17.463	6.57	14801	2	18.3735	18.01	20.509	18.8448	17.89	22.82	1.8499	0.629024	0	0.887444	0.201333
MOGS_HUMAN	MOGS	sp|Q13724|MOGS_HUMAN Mannosyl-oligosaccharide glucosidase OS=Homo sapiens GN=MOGS PE=1 SV=5	25.681	1.79	91918	1	20.2	17.9229	20.79	20.58	19.6038	21.39	1.84925	0.431633	0	0.886944	0.364885
SPCS3_HUMAN	SPCS3	sp|P61009|SPCS3_HUMAN Signal peptidase complex subunit 3 OS=Homo sapiens GN=SPCS3 PE=1 SV=1	83.244	21.67	20313	4	24.43	23.59	24.34	24.88	24.69	25.45	1.8489	0.0648216	0	0.886667	1.18828
UTP4_HUMAN	UTP4	sp|Q969X6|UTP4_HUMAN U3 small nucleolar RNA-associated protein 4 homolog OS=Homo sapiens GN=UTP4 PE=1 SV=1	30.771	1.75	76890	1	17.57	15.97	18.99	18.67	17.77	18.74	1.84463	0.394391	0	0.883334	0.404073
C1D_HUMAN	C1D	sp|Q13901|C1D_HUMAN Nuclear nucleic acid-binding protein C1D OS=Homo sapiens GN=C1D PE=1 SV=1	18.021	7.09	16019	1	17.66	17.31	18.58	18.81	18.19	19.18	1.83613	0.139494	0	0.876667	0.855445
CNTP4_HUMAN	CNTNAP4	sp|Q9C0A0|CNTP4_HUMAN Contactin-associated protein-like 4 OS=Homo sapiens GN=CNTNAP4 PE=1 SV=3	9.027	0.54	145274	1	22.17	22.47	24	23.61	23.13	24.51	1.82766	0.27956	0	0.87	0.553525
RINT1_HUMAN	RINT1	sp|Q6NUQ1|RINT1_HUMAN RAD50-interacting protein 1 OS=Homo sapiens GN=RINT1 PE=1 SV=1	14.356	1.52	90632	1	17.3444	19.99	20.88	19.1378	20.16	21.51	1.82067	0.531784	0	0.86447	0.274265
NOMO1_HUMAN	NOMO1	sp|Q15155|NOMO1_HUMAN Nodal modulator 1 OS=Homo sapiens GN=NOMO1 PE=1 SV=5	155.875	7.45	134324	7	22.38	21.57	24.47	22.85	23.22	24.94	1.81924	0.467882	0	0.863334	0.329864
MSH6_HUMAN	MSH6	sp|P52701|MSH6_HUMAN DNA mismatch repair protein Msh6 OS=Homo sapiens GN=MSH6 PE=1 SV=2	84.579	2.21	152786	2	17.13	18.85	21.27	18.22	19.95	21.66	1.81504	0.610393	0	0.86	0.214391
RPAB1_HUMAN	POLR2E	sp|P19388|RPAB1_HUMAN DNA-directed RNA polymerases I, II, and III subunit RPABC1 OS=Homo sapiens GN=POLR2E PE=1 SV=4	22.522	4.76	24551	1	20.64	18.1326	21.48	20.94	20.32	21.54	1.80143	0.470067	0	0.84914	0.32784
RBM39_HUMAN	RBM39	sp|Q14498|RBM39_HUMAN RNA-binding protein 39 OS=Homo sapiens GN=RBM39 PE=1 SV=2	61.43	7.92	59380	3	18.5869	21.2	22.59	22.88	20.67	21.37	1.79963	0.56203	0	0.847699	0.25024
ABHDA_HUMAN	ABHD10	sp|Q9NUJ1|ABHDA_HUMAN Mycophenolic acid acyl-glucuronide esterase, mitochondrial OS=Homo sapiens GN=ABHD10 PE=1 SV=1	44.769	5.23	33933	1	17.97	18.0535	18.72	18.8399	18.9857	19.4591	1.79885	0.0486015	0	0.847078	1.31335
CDC27_HUMAN	CDC27	sp|P30260|CDC27_HUMAN Cell division cycle protein 27 homolog OS=Homo sapiens GN=CDC27 PE=1 SV=2	14.403	3.52	91867	1	17.12	19.85	20.28	19.22	19.62	20.95	1.79834	0.491449	0	0.846666	0.308522
YTHD3_HUMAN	YTHDF3	sp|Q7Z739|YTHD3_HUMAN YTH domain-containing family protein 3 OS=Homo sapiens GN=YTHDF3 PE=1 SV=1	30.85	3.25	63861	2	16.96	18.2928	22.35	20	18.2527	21.89	1.79829	0.683765	0	0.846628	0.165093
ANM5_HUMAN	PRMT5	sp|O14744|ANM5_HUMAN Protein arginine N-methyltransferase 5 OS=Homo sapiens GN=PRMT5 PE=1 SV=4	356.569	24.96	72684	12	24.31	24.76	24.64	25.09	25.42	25.73	1.79419	0.0210261	0	0.843334	1.67724
UFSP2_HUMAN	UFSP2	sp|Q9NUQ7|UFSP2_HUMAN Ufm1-specific protease 2 OS=Homo sapiens GN=UFSP2 PE=1 SV=3	30.19	4.26	53261	1	17.6245	17.4808	21.39	18.426	18.9026	21.69	1.79145	0.634102	0	0.841129	0.197841
OSBP1_HUMAN	OSBP	sp|P22059|OSBP1_HUMAN Oxysterol-binding protein 1 OS=Homo sapiens GN=OSBP PE=1 SV=1	165.351	11.77	89421	6	21.22	21.78	22.27	22.43	22.18	23.18	1.79005	0.120524	0	0.84	0.918926
ACLY_HUMAN	ACLY	sp|P53396|ACLY_HUMAN ATP-citrate synthase OS=Homo sapiens GN=ACLY PE=1 SV=3	1843.59	41.96	120839	41	29.21	28.89	28.65	30.99	29.06	29.2	1.7818	0.264154	0	0.833334	0.578144
TOP1_HUMAN	TOP1	sp|P11387|TOP1_HUMAN DNA topoisomerase 1 OS=Homo sapiens GN=TOP1 PE=1 SV=2	39.218	4.31	90726	3	21.92	21.18	22.56	22.32	22.82	23.01	1.77769	0.138016	0	0.83	0.86007
CYBP_HUMAN	CACYBP	sp|Q9HB71|CYBP_HUMAN Calcyclin-binding protein OS=Homo sapiens GN=CACYBP PE=1 SV=2	183.958	25.44	26210	7	24.3	24.62	22.76	24.98	25.14	24.05	1.77768	0.281403	0	0.829999	0.550672
SELB_HUMAN	EEFSEC	sp|P57772|SELB_HUMAN Selenocysteine-specific elongation factor OS=Homo sapiens GN=EEFSEC PE=1 SV=4	23.256	4.19	65305	2	17.5272	19.0953	21.91	20.41	18.7008	21.9	1.77289	0.628821	0	0.826105	0.201473
TRM61_HUMAN	TRMT61A	sp|Q96FX7|TRM61_HUMAN tRNA (adenine(58)-N(1))-methyltransferase catalytic subunit TRMT61A OS=Homo sapiens GN=TRMT61A PE=1 SV=1	37.603	19.03	31382	3	20.59	20.93	21.16	22.19	21.03	21.93	1.76949	0.101418	0	0.823334	0.993885
CERS2_HUMAN	CERS2	sp|Q96G23|CERS2_HUMAN Ceramide synthase 2 OS=Homo sapiens GN=CERS2 PE=1 SV=1	78.878	4.74	44876	2	22.64	22.69	22.93	23.63	23.73	23.37	1.76949	0.00414769	0	0.823333	2.38219
CTBP1_HUMAN	CTBP1	sp|Q13363|CTBP1_HUMAN C-terminal-binding protein 1 OS=Homo sapiens GN=CTBP1 PE=1 SV=2	158.804	19.09	47535	7	22.62	21.83	23.99	23.09	23.16	24.66	1.76949	0.36828	0	0.823333	0.433822
DKC1_HUMAN	DKC1	sp|O60832|DKC1_HUMAN H/ACA ribonucleoprotein complex subunit 4 OS=Homo sapiens GN=DKC1 PE=1 SV=3	58.967	9.14	57674	3	18.5728	19.94	22.78	19.18	21.18	23.39	1.76426	0.661639	0	0.819064	0.179379
HEAT3_HUMAN	HEATR3	sp|Q7Z4Q2|HEAT3_HUMAN HEAT repeat-containing protein 3 OS=Homo sapiens GN=HEATR3 PE=1 SV=2	38.778	1.62	74583	1	16.39	19.97	20.92	18.25	20.12	21.36	1.76133	0.646398	0	0.816668	0.1895
IPO11_HUMAN	IPO11	sp|Q9UI26|IPO11_HUMAN Importin-11 OS=Homo sapiens GN=IPO11 PE=1 SV=1	222.548	14.36	112535	9	21.98	21.92	22.97	22.79	22.88	23.65	1.76133	0.134566	0	0.816667	0.871066
DSC1_HUMAN	DSC1	sp|Q08554|DSC1_HUMAN Desmocollin-1 OS=Homo sapiens GN=DSC1 PE=1 SV=2	71.494	4.36	99987	3	22.97	21.68	21.72	24.32	23.03	21.47	1.76133	0.427815	0	0.816667	0.368744
ZN326_HUMAN	ZNF326	sp|Q5BKZ1|ZN326_HUMAN DBIRD complex subunit ZNF326 OS=Homo sapiens GN=ZNF326 PE=1 SV=2	103.278	7.56	65654	4	20.46	21.11	22.29	21.69	21.57	23.05	1.76133	0.317473	0	0.816666	0.498294
RBMX_HUMAN	RBMX	sp|P38159|RBMX_HUMAN RNA-binding motif protein, X chromosome OS=Homo sapiens GN=RBMX PE=1 SV=3	73.652	8.7	42332	3	22.42	22.53	22.31	23.43	23.45	22.82	1.75727	0.0197659	0	0.813334	1.70408
NH2L1_HUMAN	SNU13	sp|P55769|NH2L1_HUMAN NHP2-like protein 1 OS=Homo sapiens GN=SNU13 PE=1 SV=3	143.231	37.5	14174	5	22.79	23.92	23.43	23.81	24.16	24.61	1.75727	0.112309	0	0.813333	0.949587
CUL4A_HUMAN	CUL4A	sp|Q13619|CUL4A_HUMAN Cullin-4A OS=Homo sapiens GN=CUL4A PE=1 SV=3	246.769	10.41	87680	7	21.33	21.03	21.13	21.61	21.79	22.52	1.75321	0.0500638	0	0.810001	1.30048
K1C10_HUMAN	KRT10	sp|P13645|K1C10_HUMAN Keratin, type I cytoskeletal 10 OS=Homo sapiens GN=KRT10 PE=1 SV=6	3282.33	60.03	59511	56	31.07	29.88	30.24	32.73	30.71	30.18	1.75321	0.396116	0	0.81	0.402178
NSDHL_HUMAN	NSDHL	sp|Q15738|NSDHL_HUMAN Sterol-4-alpha-carboxylate 3-dehydrogenase, decarboxylating OS=Homo sapiens GN=NSDHL PE=1 SV=2	44.047	11.26	41900	3	21.58	20.87	23.45	22.02	22.39	23.91	1.74916	0.449155	0	0.806666	0.347603
CSN7A_HUMAN	COPS7A	sp|Q9UBW8|CSN7A_HUMAN COP9 signalosome complex subunit 7a OS=Homo sapiens GN=COPS7A PE=1 SV=1	108.334	10.91	30277	2	19.14	19.22	20.03	19.61	20.06	21.13	1.74513	0.206197	0	0.803333	0.685718
TM9S4_HUMAN	TM9SF4	sp|Q92544|TM9S4_HUMAN Transmembrane 9 superfamily member 4 OS=Homo sapiens GN=TM9SF4 PE=1 SV=2	79.224	10.44	74519	5	21.55	21.31	23.49	21.8	23.13	23.83	1.74513	0.427891	0	0.803333	0.368667
SERB_HUMAN	PSPH	sp|P78330|SERB_HUMAN Phosphoserine phosphatase OS=Homo sapiens GN=PSPH PE=1 SV=2	30.453	4	25008	1	21.82	21.13	21.23	22.51	22.37	21.7	1.7411	0.072362	0	0.800001	1.14049
S61A2_HUMAN	SEC61A2	sp|Q9H9S3|S61A2_HUMAN Protein transport protein Sec61 subunit alpha isoform 2 OS=Homo sapiens GN=SEC61A2 PE=2 SV=3	261.554	17.23	52248	9	18.7	18.99	17.55	19.35	18.85	19.44	1.7411	0.168448	0	0.800001	0.773533
UBFD1_HUMAN	UBFD1	sp|O14562|UBFD1_HUMAN Ubiquitin domain-containing protein UBFD1 OS=Homo sapiens GN=UBFD1 PE=1 SV=2	16.691	3.56	33382	1	21.72	20.92	18.8187	21.18	21.4	21.27	1.7376	0.410176	0	0.797097	0.38703
ACSL1_HUMAN	ACSL1	sp|P33121|ACSL1_HUMAN Long-chain-fatty-acid--CoA ligase 1 OS=Homo sapiens GN=ACSL1 PE=1 SV=1	92.81	7.45	77943	4	23.22	23.45	20.13	22.81	23.68	22.7	1.73708	0.514176	0	0.796667	0.288888
RTCA_HUMAN	RTCA	sp|O00442|RTCA_HUMAN RNA 3'-terminal phosphate cyclase OS=Homo sapiens GN=RTCA PE=1 SV=1	65.159	8.47	39337	3	21.92	21.23	23.06	22.27	22.52	23.8	1.73307	0.328574	0	0.793334	0.483367
K2C5_HUMAN	KRT5	sp|P13647|K2C5_HUMAN Keratin, type II cytoskeletal 5 OS=Homo sapiens GN=KRT5 PE=1 SV=3	1237.15	51.86	62378	43	28.08	26.94	26.24	29.29	27.67	26.68	1.73307	0.442022	0	0.793334	0.354556
SYLC_HUMAN	LARS	sp|Q9P2J5|SYLC_HUMAN Leucine--tRNA ligase, cytoplasmic OS=Homo sapiens GN=LARS PE=1 SV=2	554.102	18.11	134466	18	24.78	25.35	26.12	25.89	26.05	26.69	1.73307	0.158826	0	0.793332	0.799078
ARFG1_HUMAN	ARFGAP1	sp|Q8N6T3|ARFG1_HUMAN ADP-ribosylation factor GTPase-activating protein 1 OS=Homo sapiens GN=ARFGAP1 PE=1 SV=2	13.466	3.69	44668	1	19.4123	17.1475	21	19.4232	19.2275	21.28	1.72945	0.574674	0	0.790312	0.240578
K2C1_HUMAN	KRT1	sp|P04264|K2C1_HUMAN Keratin, type II cytoskeletal 1 OS=Homo sapiens GN=KRT1 PE=1 SV=6	3106	67.55	66039	58	31.81	30.58	30.02	33.13	31.44	30.2	1.72509	0.475572	0	0.786668	0.322784
PSB4_HUMAN	PSMB4	sp|P28070|PSB4_HUMAN Proteasome subunit beta type-4 OS=Homo sapiens GN=PSMB4 PE=1 SV=4	212.665	21.59	29204	4	23.28	23.52	23.3	23.56	24.2	24.69	1.7211	0.0801777	0	0.783333	1.09595
MET16_HUMAN	METTL16	sp|Q86W50|MET16_HUMAN U6 small nuclear RNA (adenine-(43)-N(6))-methyltransferase OS=Homo sapiens GN=METTL16 PE=1 SV=2	41.478	3.2	63621	1	15.8	16.27	18.59	16.45	17.6	18.96	1.7211	0.525257	0	0.783333	0.279628
TWF2_HUMAN	TWF2	sp|Q6IBS0|TWF2_HUMAN Twinfilin-2 OS=Homo sapiens GN=TWF2 PE=1 SV=2	165.852	20.34	39548	5	22.93	22.78	20.66	23.24	23.02	22.44	1.71317	0.37065	0	0.776667	0.431036
PTMA_HUMAN	PTMA	sp|P06454|PTMA_HUMAN Prothymosin alpha OS=Homo sapiens GN=PTMA PE=1 SV=2	133.134	21.62	12203	2	21.94	21.77	22.09	22.53	22.69	22.91	1.71317	0.00568798	0	0.776667	2.24504
SPSY_HUMAN	SMS	sp|P52788|SPSY_HUMAN Spermine synthase OS=Homo sapiens GN=SMS PE=1 SV=2	182.306	26.5	41268	6	23.84	23.93	20.75	24.01	24.21	22.63	1.71317	0.538928	0	0.776666	0.268469
HORN_HUMAN	HRNR	sp|Q86YZ3|HORN_HUMAN Hornerin OS=Homo sapiens GN=HRNR PE=1 SV=2	436.201	18.11	282390	12	24.87	22.4	23.2	25.89	24.07	22.84	1.71317	0.535273	0	0.776666	0.271425
XRN2_HUMAN	XRN2	sp|Q9H0D6|XRN2_HUMAN 5'-3' exoribonuclease 2 OS=Homo sapiens GN=XRN2 PE=1 SV=1	46.906	3.89	108582	3	21.59	22.04	24.33	22.86	22.76	24.66	1.70921	0.50197	0	0.773333	0.299322
LNP_HUMAN	LNPK	sp|Q9C0E8|LNP_HUMAN Endoplasmic reticulum junction formation protein lunapark OS=Homo sapiens GN=LNPK PE=1 SV=2	43.719	3.04	47740	1	19.24	19.0705	21.44	20.1	20.28	21.69	1.70901	0.445164	0	0.77316	0.35148
SC61B_HUMAN	SEC61B	sp|P60468|SC61B_HUMAN Protein transport protein Sec61 subunit beta OS=Homo sapiens GN=SEC61B PE=1 SV=2	89.699	37.5	9974	3	24.11	24.3	23.36	25.04	25.2	23.84	1.70527	0.210099	0	0.77	0.677576
CCD47_HUMAN	CCDC47	sp|Q96A33|CCD47_HUMAN Coiled-coil domain-containing protein 47 OS=Homo sapiens GN=CCDC47 PE=1 SV=1	82.517	7.25	55874	3	24.13	21.79	28.29	24.9	23.94	27.68	1.70527	0.744754	0	0.77	0.127987
TMF1_HUMAN	TMF1	sp|P82094|TMF1_HUMAN TATA element modulatory factor OS=Homo sapiens GN=TMF1 PE=1 SV=2	17.275	0.64	122842	1	21.82	22	23.28	22.76	23.08	23.57	1.70527	0.210238	0	0.77	0.677289
GOT1B_HUMAN	GOLT1B	sp|Q9Y3E0|GOT1B_HUMAN Vesicle transport protein GOT1B OS=Homo sapiens GN=GOLT1B PE=1 SV=1	121.263	10.87	15426	2	21.82	21.8	22.15	22.16	22.35	23.56	1.70133	0.165743	0	0.766667	0.780565
LSM8_HUMAN	LSM8	sp|O95777|LSM8_HUMAN U6 snRNA-associated Sm-like protein LSm8 OS=Homo sapiens GN=LSM8 PE=1 SV=3	74.928	36.46	10403	3	21.97	22.3	22.02	22.77	22.94	22.87	1.69741	0.00258112	0	0.763334	2.58819
TBB4B_HUMAN	TUBB4B	sp|P68371|TBB4B_HUMAN Tubulin beta-4B chain OS=Homo sapiens GN=TUBB4B PE=1 SV=1	2709.34	84.27	49831	55	25.49	25.72	26.75	26.49	26.62	27.14	1.69741	0.15439	0	0.763334	0.81138
NUCL_HUMAN	NCL	sp|P19338|NUCL_HUMAN Nucleolin OS=Homo sapiens GN=NCL PE=1 SV=3	479.811	16.34	76614	12	25.16	25.27	25.56	25.94	25.95	26.38	1.69349	0.0155141	0	0.76	1.80927
LRC59_HUMAN	LRRC59	sp|Q96AG4|LRC59_HUMAN Leucine-rich repeat-containing protein 59 OS=Homo sapiens GN=LRRC59 PE=1 SV=1	143.453	16.94	34930	5	24.26	24.84	25.33	25.16	25.52	26.03	1.69349	0.129644	0	0.76	0.887248
CBX3_HUMAN	CBX3	sp|Q13185|CBX3_HUMAN Chromobox protein homolog 3 OS=Homo sapiens GN=CBX3 PE=1 SV=4	188.855	37.16	20811	5	22.36	23.36	23.67	23.5	23.95	24.22	1.69349	0.164741	0	0.76	0.783198
SEC63_HUMAN	SEC63	sp|Q9UGP8|SEC63_HUMAN Translocation protein SEC63 homolog OS=Homo sapiens GN=SEC63 PE=1 SV=2	34.079	3.03	87997	2	20.39	20.95	22.28	21.42	21.97	22.51	1.69349	0.302538	0	0.76	0.519219
COG5_HUMAN	COG5	sp|Q9UP83|COG5_HUMAN Conserved oligomeric Golgi complex subunit 5 OS=Homo sapiens GN=COG5 PE=1 SV=3	26.028	3.34	92743	1	19.74	17.3622	19.49	20.12	19.69	19.06	1.69264	0.404152	0	0.759278	0.393455
MTREX_HUMAN	MTREX	sp|P42285|MTREX_HUMAN Exosome RNA helicase MTR4 OS=Homo sapiens GN=MTREX PE=1 SV=3	282.253	11.32	117805	9	22.4	22.48	22.98	22.8	23.23	24.1	1.68958	0.148342	0	0.756667	0.828737
MP2K4_HUMAN	MAP2K4	sp|P45985|MP2K4_HUMAN Dual specificity mitogen-activated protein kinase kinase 4 OS=Homo sapiens GN=MAP2K4 PE=1 SV=1	51.66	10.03	44288	3	20.55	21.61	20.69	21.38	21.9	21.84	1.68958	0.110882	0	0.756666	0.955141
DEK_HUMAN	DEK	sp|P35659|DEK_HUMAN Protein DEK OS=Homo sapiens GN=DEK PE=1 SV=1	103.675	8.27	42674	4	22.81	24.29	24.25	24.1	24.64	24.88	1.68958	0.232814	0	0.756666	0.632992
H90B4_HUMAN	HSP90AB4P	sp|Q58FF6|H90B4_HUMAN Putative heat shock protein HSP 90-beta 4 OS=Homo sapiens GN=HSP90AB4P PE=5 SV=1	326.675	11.88	58264	7	21.95	22.27	22.23	22.42	23.22	23.08	1.68958	0.0468598	0	0.756666	1.3292
FUBP3_HUMAN	FUBP3	sp|Q96I24|FUBP3_HUMAN Far upstream element-binding protein 3 OS=Homo sapiens GN=FUBP3 PE=1 SV=2	46.419	3.85	61640	2	20.86	21.91	22.34	22.43	21.99	22.95	1.68568	0.22085	0	0.753333	0.655903
ACPH_HUMAN	APEH	sp|P13798|ACPH_HUMAN Acylamino-acid-releasing enzyme OS=Homo sapiens GN=APEH PE=1 SV=4	69.422	5.19	81225	4	23.15	22.78	22	23.53	23.9	22.76	1.68568	0.189483	0	0.753333	0.722431
AP1S1_HUMAN	AP1S1	sp|P61966|AP1S1_HUMAN AP-1 complex subunit sigma-1A OS=Homo sapiens GN=AP1S1 PE=1 SV=1	117.541	14.56	18733	2	22.03	22.2	18.9291	22.32	22.17	20.92	1.68215	0.550378	0	0.750305	0.259339
BASI_HUMAN	BSG	sp|P35613|BASI_HUMAN Basigin OS=Homo sapiens GN=BSG PE=1 SV=2	11.253	2.34	42200	1	20.59	22.85	19.7892	22.87	22.05	20.56	1.68212	0.546019	0	0.750282	0.262792
ERLN2_HUMAN	ERLIN2	sp|O94905|ERLN2_HUMAN Erlin-2 OS=Homo sapiens GN=ERLIN2 PE=1 SV=1	206.149	18.29	37840	6	22.57	22.63	23.01	23.66	23.47	23.33	1.68179	0.0110547	0	0.75	1.95645
ROAA_HUMAN	HNRNPAB	sp|Q99729|ROAA_HUMAN Heterogeneous nuclear ribonucleoprotein A/B OS=Homo sapiens GN=HNRNPAB PE=1 SV=2	393.809	24.4	36225	10	25.61	26	26.61	26.52	26.7	27.25	1.68179	0.108774	0	0.75	0.963475
UBP7_HUMAN	USP7	sp|Q93009|UBP7_HUMAN Ubiquitin carboxyl-terminal hydrolase 7 OS=Homo sapiens GN=USP7 PE=1 SV=2	300.066	16.79	128302	12	22.78	23.45	24.17	23.71	24	24.94	1.68179	0.242022	0	0.749999	0.616145
ISOC1_HUMAN	ISOC1	sp|Q96CN7|ISOC1_HUMAN Isochorismatase domain-containing protein 1 OS=Homo sapiens GN=ISOC1 PE=1 SV=3	55.775	6.38	32237	1	17.62	17.21	18.27	18.21	18.61	18.52	1.67791	0.0874328	0	0.746667	1.05833
SFPQ_HUMAN	SFPQ	sp|P23246|SFPQ_HUMAN Splicing factor, proline- and glutamine-rich OS=Homo sapiens GN=SFPQ PE=1 SV=2	590.73	32.53	76149	18	25.71	25.77	27.36	26.69	26.49	27.9	1.67791	0.344432	0	0.746667	0.462896
LA_HUMAN	SSB	sp|P05455|LA_HUMAN Lupus La protein OS=Homo sapiens GN=SSB PE=1 SV=2	555.939	36.27	46837	14	24.77	25.06	25.89	25.57	25.57	26.81	1.67404	0.235176	0	0.743333	0.628608
ROCK2_HUMAN	ROCK2	sp|O75116|ROCK2_HUMAN Rho-associated protein kinase 2 OS=Homo sapiens GN=ROCK2 PE=1 SV=4	55.154	3.24	160900	3	20.47	21.62	20.45	21.74	21.47	21.55	1.67017	0.134235	0	0.739999	0.872134
UB2E1_HUMAN	UBE2E1	sp|P51965|UB2E1_HUMAN Ubiquitin-conjugating enzyme E2 E1 OS=Homo sapiens GN=UBE2E1 PE=1 SV=1	11.975	5.7	21404	1	18.8933	18.0488	20.32	18.1888	20.53	20.76	1.66889	0.522469	0	0.738886	0.28194
TCRG1_HUMAN	TCERG1	sp|O14776|TCRG1_HUMAN Transcription elongation regulator 1 OS=Homo sapiens GN=TCERG1 PE=1 SV=2	21.652	2.64	123901	3	21.65	22.11	22.03	23.22	22.91	21.87	1.66632	0.163511	0	0.736666	0.786453
KCMF1_HUMAN	KCMF1	sp|Q9P0J7|KCMF1_HUMAN E3 ubiquitin-protein ligase KCMF1 OS=Homo sapiens GN=KCMF1 PE=1 SV=2	52.841	3.67	41945	1	17.6049	18.2777	19.45	19.2447	18.6328	19.65	1.66052	0.299871	0	0.731632	0.523065
DJC17_HUMAN	DNAJC17	sp|Q9NVM6|DJC17_HUMAN DnaJ homolog subfamily C member 17 OS=Homo sapiens GN=DNAJC17 PE=1 SV=1	54.936	6.91	34687	1	17.68	17.29	20.65	17.93	19.28	20.6	1.65864	0.607437	0	0.73	0.216498
UBP48_HUMAN	USP48	sp|Q86UV5|UBP48_HUMAN Ubiquitin carboxyl-terminal hydrolase 48 OS=Homo sapiens GN=USP48 PE=1 SV=1	51.059	1.64	119032	1	20.64	18.4293	20.75	20.34	21.14	20.52	1.65509	0.411615	0	0.726913	0.385508
PUF60_HUMAN	PUF60	sp|Q9UHX1|PUF60_HUMAN Poly(U)-binding-splicing factor PUF60 OS=Homo sapiens GN=PUF60 PE=1 SV=1	193.804	14.13	59875	5	21.6	21.58	22.69	22.53	22.4	23.12	1.65481	0.165108	0	0.726667	0.782232
SCYL1_HUMAN	SCYL1	sp|Q96KG9|SCYL1_HUMAN N-terminal kinase-like protein OS=Homo sapiens GN=SCYL1 PE=1 SV=1	10.381	1.86	89631	1	20.46	21.31	20.48	21.71	21.55	21.17	1.65481	0.0874071	0	0.726667	1.05845
K1C14_HUMAN	KRT14	sp|P02533|K1C14_HUMAN Keratin, type I cytoskeletal 14 OS=Homo sapiens GN=KRT14 PE=1 SV=4	1291.61	64.41	51561	34	26.02	25.01	24.04	27.39	25.57	24.29	1.65481	0.532752	0	0.726666	0.273475
LEMD2_HUMAN	LEMD2	sp|Q8NC56|LEMD2_HUMAN LEM domain-containing protein 2 OS=Homo sapiens GN=LEMD2 PE=1 SV=1	46.215	4.77	56975	2	21.62	23.65	22.3	24.33	23.2	22.19	1.64338	0.451045	0	0.716667	0.34578
CDK5_HUMAN	CDK5	sp|Q00535|CDK5_HUMAN Cyclin-dependent-like kinase 5 OS=Homo sapiens GN=CDK5 PE=1 SV=3	22.403	10.62	33304	3	19.98	20.59	19.1276	19.2198	20.89	21.73	1.64044	0.448598	0	0.714083	0.348143
NOLC1_HUMAN	NOLC1	sp|Q14978|NOLC1_HUMAN Nucleolar and coiled-body phosphoprotein 1 OS=Homo sapiens GN=NOLC1 PE=1 SV=2	92.788	3.58	73603	2	21.98	21.89	22.04	22.7	22.58	22.77	1.63959	0.000538586	0	0.713334	3.26874
ACATN_HUMAN	SLC33A1	sp|O00400|ACATN_HUMAN Acetyl-coenzyme A transporter 1 OS=Homo sapiens GN=SLC33A1 PE=1 SV=1	37	5.65	60909	2	16.83	17.9	19.25	17.54	18.44	20.14	1.63959	0.528604	0	0.713334	0.276869
SPRR3_HUMAN	SPRR3	sp|Q9UBC9|SPRR3_HUMAN Small proline-rich protein 3 OS=Homo sapiens GN=SPRR3 PE=1 SV=2	29.393	9.47	18154	1	19.0761	19.2156	18.6296	19.5461	18.5578	20.95	1.63679	0.377096	0	0.710867	0.423548
CO9_HUMAN	C9	sp|P02748|CO9_HUMAN Complement component C9 OS=Homo sapiens GN=C9 PE=1 SV=2	31.306	1.61	63173	1	23.68	18.52	23.79	23.86	21.03	23.23	1.6358	0.73275	0	0.71	0.135044
FKBP4_HUMAN	FKBP4	sp|Q02790|FKBP4_HUMAN Peptidyl-prolyl cis-trans isomerase FKBP4 OS=Homo sapiens GN=FKBP4 PE=1 SV=3	248.228	16.12	51805	10	25.65	25.36	26.12	26.3	26.1	26.86	1.6358	0.0889512	0	0.71	1.05085
FKB11_HUMAN	FKBP11	sp|Q9NYL4|FKB11_HUMAN Peptidyl-prolyl cis-trans isomerase FKBP11 OS=Homo sapiens GN=FKBP11 PE=1 SV=1	73.741	14.43	22180	2	22.31	22.95	22.41	23.26	23.16	23.38	1.6358	0.0272268	0	0.71	1.565
TPRKB_HUMAN	TPRKB	sp|Q9Y3C4|TPRKB_HUMAN EKC/KEOPS complex subunit TPRKB OS=Homo sapiens GN=TPRKB PE=1 SV=1	12.28	4	19661	1	20.3	20.69	20.2	20.96	20.97	21.39	1.6358	0.0261223	0	0.709999	1.58299
TBCA_HUMAN	TBCA	sp|O75347|TBCA_HUMAN Tubulin-specific chaperone A OS=Homo sapiens GN=TBCA PE=1 SV=3	57.104	15.74	12855	2	24.25	23.85	20.0159	24.4	24.02	21.82	1.63356	0.675581	0	0.708019	0.170323
PRP19_HUMAN	PRPF19	sp|Q9UMS4|PRP19_HUMAN Pre-mRNA-processing factor 19 OS=Homo sapiens GN=PRPF19 PE=1 SV=1	422.313	52.98	55181	14	24.39	24.63	26.29	25.05	25.55	26.83	1.63203	0.426213	0	0.706666	0.370374
S23IP_HUMAN	SEC23IP	sp|Q9Y6Y8|S23IP_HUMAN SEC23-interacting protein OS=Homo sapiens GN=SEC23IP PE=1 SV=1	188.958	10.8	111076	7	22.76	23.72	23.85	23.91	24.2	24.33	1.62826	0.126606	0	0.703334	0.897546
CDC73_HUMAN	CDC73	sp|Q6P1J9|CDC73_HUMAN Parafibromin OS=Homo sapiens GN=CDC73 PE=1 SV=1	23.122	3.77	60577	1	17.18	16.68	18.57	17.63	17.62	19.28	1.6245	0.425608	0	0.7	0.37099
RUXGL_HUMAN	SNRPGP15	sp|A8MWD9|RUXGL_HUMAN Putative small nuclear ribonucleoprotein G-like protein 15 OS=Homo sapiens GN=SNRPGP15 PE=5 SV=2	62.294	26.32	8544	2	23.52	21.75	23.12	24.03	23.62	22.84	1.6245	0.335212	0	0.7	0.474681
LOXL2_HUMAN	LOXL2	sp|Q9Y4K0|LOXL2_HUMAN Lysyl oxidase homolog 2 OS=Homo sapiens GN=LOXL2 PE=1 SV=1	169.169	6.07	86725	5	22.34	20.53	24.46	22.75	22.22	24.46	1.6245	0.624375	0	0.699999	0.204555
DPOD1_HUMAN	POLD1	sp|P28340|DPOD1_HUMAN DNA polymerase delta catalytic subunit OS=Homo sapiens GN=POLD1 PE=1 SV=2	227.683	8.13	123631	7	21.97	22.34	22.63	22.77	23.01	23.25	1.62076	0.0418667	0	0.696667	1.37813
HNRPF_HUMAN	HNRNPF	sp|P52597|HNRPF_HUMAN Heterogeneous nuclear ribonucleoprotein F OS=Homo sapiens GN=HNRNPF PE=1 SV=3	494.011	36.63	45672	12	25.37	24.9	26.35	26	26.15	26.56	1.62076	0.203469	0	0.696666	0.691502
OSTC_HUMAN	OSTC	sp|Q9NRP0|OSTC_HUMAN Oligosaccharyltransferase complex subunit OSTC OS=Homo sapiens GN=OSTC PE=1 SV=1	60.725	8.05	16829	1	22.53	22.19	23.71	23.14	23.31	24.07	1.62076	0.268117	0	0.696666	0.571675
POSTN_HUMAN	POSTN	sp|Q15063|POSTN_HUMAN Periostin OS=Homo sapiens GN=POSTN PE=1 SV=2	81.685	6.46	93314	5	20.08	17.572	24.46	18.5451	21.47	24.18	1.61819	0.801739	0	0.694383	0.0959671
ARFRP_HUMAN	ARFRP1	sp|Q13795|ARFRP_HUMAN ADP-ribosylation factor-related protein 1 OS=Homo sapiens GN=ARFRP1 PE=1 SV=1	44.094	4.98	22614	1	18.7	18.3636	19.83	19.4265	19.22	20.33	1.61809	0.282323	0	0.694293	0.549254
MYPT1_HUMAN	PPP1R12A	sp|O14974|MYPT1_HUMAN Protein phosphatase 1 regulatory subunit 12A OS=Homo sapiens GN=PPP1R12A PE=1 SV=1	203.205	6.31	115281	6	22.13	20.92	23.56	22.65	22.35	23.69	1.61702	0.467387	0	0.693334	0.330323
CTR9_HUMAN	CTR9	sp|Q6PD62|CTR9_HUMAN RNA polymerase-associated protein CTR9 homolog OS=Homo sapiens GN=CTR9 PE=1 SV=1	49.565	1.71	133502	2	19.77	18.57	21.66	20.78	19.74	21.56	1.61702	0.542393	0	0.693333	0.265686
NAA10_HUMAN	NAA10	sp|P41227|NAA10_HUMAN N-alpha-acetyltransferase 10 OS=Homo sapiens GN=NAA10 PE=1 SV=1	112.857	29.36	26459	5	22.44	22.04	23.72	22.88	22.84	24.56	1.61701	0.413362	0	0.693333	0.38367
PSMD8_HUMAN	PSMD8	sp|P48556|PSMD8_HUMAN 26S proteasome non-ATPase regulatory subunit 8 OS=Homo sapiens GN=PSMD8 PE=1 SV=2	327.976	31.43	39612	10	24.78	24.79	26.02	25.4	25.55	26.72	1.61701	0.302372	0	0.693332	0.519458
CLPT1_HUMAN	CLPTM1	sp|O96005|CLPT1_HUMAN Cleft lip and palate transmembrane protein 1 OS=Homo sapiens GN=CLPTM1 PE=1 SV=1	199.916	9.87	76097	6	22.76	22.55	23.17	23.3	23.4	23.85	1.61328	0.049993	0	0.69	1.30109
AMPN_HUMAN	ANPEP	sp|P15144|AMPN_HUMAN Aminopeptidase N OS=Homo sapiens GN=ANPEP PE=1 SV=4	40.413	2.38	109540	2	24.24	23.42	22.69	25.96	22.84	23.62	1.61328	0.542899	0	0.69	0.265281
VAPB_HUMAN	VAPB	sp|O95292|VAPB_HUMAN Vesicle-associated membrane protein-associated protein B/C OS=Homo sapiens GN=VAPB PE=1 SV=3	84.261	18.93	27228	4	22.83	23.27	22.82	23.89	23.95	23.15	1.61328	0.0808263	0	0.69	1.09245
COPE_HUMAN	COPE	sp|O14579|COPE_HUMAN Coatomer subunit epsilon OS=Homo sapiens GN=COPE PE=1 SV=3	72.772	11.36	34482	3	22.13	22.21	22.75	22.22	23.39	23.55	1.61328	0.209785	0	0.69	0.678225
SC22B_HUMAN	SEC22B	sp|O75396|SC22B_HUMAN Vesicle-trafficking protein SEC22b OS=Homo sapiens GN=SEC22B PE=1 SV=4	207.276	28.37	24593	5	23.09	23.24	24.36	24.22	23.98	24.56	1.61328	0.187535	0	0.689999	0.726917
IL1AP_HUMAN	IL1RAP	sp|Q9NPH3|IL1AP_HUMAN Interleukin-1 receptor accessory protein OS=Homo sapiens GN=IL1RAP PE=1 SV=2	28.803	1.93	65418	1	20.11	18.4556	19.0263	20.44	19.92	19.2937	1.61023	0.307051	0	0.687263	0.512789
NAA15_HUMAN	NAA15	sp|Q9BXJ9|NAA15_HUMAN N-alpha-acetyltransferase 15, NatA auxiliary subunit OS=Homo sapiens GN=NAA15 PE=1 SV=1	503.122	26.67	101272	18	23.49	23.42	25.21	23.94	24.39	25.85	1.60956	0.450287	0	0.686667	0.346511
HNRL2_HUMAN	HNRNPUL2	sp|Q1KMD3|HNRL2_HUMAN Heterogeneous nuclear ribonucleoprotein U-like protein 2 OS=Homo sapiens GN=HNRNPUL2 PE=1 SV=1	300.647	18.21	85105	11	24.31	24.18	25.85	24.98	25.13	26.29	1.60956	0.368118	0	0.686666	0.434012
MBOA7_HUMAN	MBOAT7	sp|Q96N66|MBOA7_HUMAN Lysophospholipid acyltransferase 7 OS=Homo sapiens GN=MBOAT7 PE=1 SV=2	92.078	8.26	52765	2	19.59	21	22.02	20.84	21.44	22.39	1.60956	0.457872	0	0.686666	0.339256
H2AY_HUMAN	H2AFY	sp|O75367|H2AY_HUMAN Core histone macro-H2A.1 OS=Homo sapiens GN=H2AFY PE=1 SV=4	38.394	5.91	39617	1	16.8353	17.6081	19.81	18.444	17.7756	20.09	1.60812	0.575489	0	0.685376	0.239963
AN32E_HUMAN	ANP32E	sp|Q9BTT0|AN32E_HUMAN Acidic leucine-rich nuclear phosphoprotein 32 family member E OS=Homo sapiens GN=ANP32E PE=1 SV=1	198.046	18.28	30692	4	23.09	22.55	25.06	23.97	24.04	24.74	1.60585	0.441887	0	0.683334	0.354688
PRAF2_HUMAN	PRAF2	sp|O60831|PRAF2_HUMAN PRA1 family protein 2 OS=Homo sapiens GN=PRAF2 PE=1 SV=1	83.603	10.67	19258	2	21.24	22.14	22.65	22	23.03	23.05	1.60585	0.273362	0	0.683334	0.563262
RL31_HUMAN	RPL31	sp|P62899|RL31_HUMAN 60S ribosomal protein L31 OS=Homo sapiens GN=RPL31 PE=1 SV=1	52.825	30.4	14463	4	24.14	22.48	23.51	24.66	23.19	24.32	1.60214	0.359053	0	0.68	0.444841
PSN1_HUMAN	PSEN1	sp|P49768|PSN1_HUMAN Presenilin-1 OS=Homo sapiens GN=PSEN1 PE=1 SV=1	109.102	5.14	52668	2	22.39	22.11	19.72	23.07	22.98	20.21	1.60214	0.619258	0	0.68	0.208128
RPC3_HUMAN	POLR3C	sp|Q9BUI4|RPC3_HUMAN DNA-directed RNA polymerase III subunit RPC3 OS=Homo sapiens GN=POLR3C PE=1 SV=1	27.022	1.87	60612	1	20.29	19.34	18.1454	19.83	19.76	20.22	1.60016	0.346836	0	0.678213	0.459876
RBP10_HUMAN	RANBP10	sp|Q6VN20|RBP10_HUMAN Ran-binding protein 10 OS=Homo sapiens GN=RANBP10 PE=1 SV=1	32.013	1.61	67257	1	19.15	17.9994	20.97	19.9	19.19	21.06	1.59867	0.544058	0	0.676872	0.264355
PSA2_HUMAN	PSMA2	sp|P25787|PSA2_HUMAN Proteasome subunit alpha type-2 OS=Homo sapiens GN=PSMA2 PE=1 SV=2	502.151	61.11	25899	13	25.31	25.18	25.64	25.86	26.05	26.25	1.59844	0.0188217	0	0.676667	1.72534
ZFR_HUMAN	ZFR	sp|Q96KR1|ZFR_HUMAN Zinc finger RNA-binding protein OS=Homo sapiens GN=ZFR PE=1 SV=2	63.969	1.49	117012	1	20.0261	17.7164	17.646	18.0057	18.8039	20.6	1.59513	0.571813	0	0.673677	0.242746
FBRL_HUMAN	FBL	sp|P22087|FBRL_HUMAN rRNA 2'-O-methyltransferase fibrillarin OS=Homo sapiens GN=FBL PE=1 SV=2	322.31	47.98	33784	11	22.8	23.09	25.8	23.55	23.77	26.39	1.59475	0.637065	0	0.673333	0.195816
NCBP1_HUMAN	NCBP1	sp|Q09161|NCBP1_HUMAN Nuclear cap-binding protein subunit 1 OS=Homo sapiens GN=NCBP1 PE=1 SV=1	326.782	22.78	91839	12	22.69	22.69	24.41	23.02	23.79	25	1.59475	0.454049	0	0.673333	0.342897
AN32A_HUMAN	ANP32A	sp|P39687|AN32A_HUMAN Acidic leucine-rich nuclear phosphoprotein 32 family member A OS=Homo sapiens GN=ANP32A PE=1 SV=1	70.358	14.06	28585	4	22.76	23.27	23.21	23.98	23.68	23.6	1.59475	0.0273407	0	0.673333	1.56319
SARNP_HUMAN	SARNP	sp|P82979|SARNP_HUMAN SAP domain-containing ribonucleoprotein OS=Homo sapiens GN=SARNP PE=1 SV=3	36.313	9.05	23671	1	17.6079	18.8911	18.4134	17.7781	19.39	19.756	1.59168	0.400617	0	0.670553	0.39727
DHR11_HUMAN	DHRS11	sp|Q6UWP2|DHR11_HUMAN Dehydrogenase/reductase SDR family member 11 OS=Homo sapiens GN=DHRS11 PE=1 SV=1	51.973	5	28308	1	21.58	21.9	19.7666	21.82	21.87	21.56	1.58864	0.376061	0	0.667796	0.424741
LC7L3_HUMAN	LUC7L3	sp|O95232|LC7L3_HUMAN Luc7-like protein 3 OS=Homo sapiens GN=LUC7L3 PE=1 SV=2	181.891	7.41	51466	2	17.6	17.76	21.19	17.52	19.43	21.6	1.5874	0.708728	0	0.666667	0.14952
GUAA_HUMAN	GMPS	sp|P49915|GUAA_HUMAN GMP synthase [glutamine-hydrolyzing] OS=Homo sapiens GN=GMPS PE=1 SV=1	291.958	23.67	76715	12	21.97	21.75	24.42	22.68	22.48	24.98	1.5874	0.60014	0	0.666667	0.221748
ORML1_HUMAN	ORMDL1	sp|Q9P0S3|ORML1_HUMAN ORM1-like protein 1 OS=Homo sapiens GN=ORMDL1 PE=1 SV=1	26.478	7.19	17371	1	20.46	21.22	18.0204	21.06	21.14	19.4896	1.58345	0.580669	0	0.663073	0.236072
FBF1_HUMAN	FBF1	sp|Q8TES7|FBF1_HUMAN Fas-binding factor 1 OS=Homo sapiens GN=FBF1 PE=1 SV=2	9.622	0.88	125446	1	18.89	19.41	21.28	20.29	19.81	21.46	1.58008	0.492944	0	0.66	0.307203
HMOX2_HUMAN	HMOX2	sp|P30519|HMOX2_HUMAN Heme oxygenase 2 OS=Homo sapiens GN=HMOX2 PE=1 SV=2	58.851	8.86	36033	2	22.37	23.32	22.91	23.25	23.76	23.57	1.58008	0.102466	0	0.66	0.989419
BLMH_HUMAN	BLMH	sp|Q13867|BLMH_HUMAN Bleomycin hydrolase OS=Homo sapiens GN=BLMH PE=1 SV=1	158.795	13.19	52562	7	24.5	24.32	24.59	25.44	24.89	25.06	1.58008	0.0218111	0	0.66	1.66132
LAMB1_HUMAN	LAMB1	sp|P07942|LAMB1_HUMAN Laminin subunit beta-1 OS=Homo sapiens GN=LAMB1 PE=1 SV=2	183.361	6.05	198038	10	24.28	21.09	24.83	24.25	22.79	25.14	1.58008	0.651033	0	0.66	0.186397
RS6_HUMAN	RPS6	sp|P62753|RS6_HUMAN 40S ribosomal protein S6 OS=Homo sapiens GN=RPS6 PE=1 SV=1	483.117	29.72	28681	11	25.68	26.12	26.37	26.49	26.32	27.34	1.58008	0.152766	0	0.659999	0.815972
EOGT_HUMAN	EOGT	sp|Q5NDL2|EOGT_HUMAN EGF domain-specific O-linked N-acetylglucosamine transferase OS=Homo sapiens GN=EOGT PE=1 SV=1	28.56	2.09	62011	1	15.23	14.07	19.63	17.01	15.91	17.98	1.57644	0.733145	0	0.656667	0.13481
SPS1_HUMAN	SEPHS1	sp|P49903|SPS1_HUMAN Selenide, water dikinase 1 OS=Homo sapiens GN=SEPHS1 PE=1 SV=2	65.947	17.6	42911	4	22.59	22.46	21.13	22.51	23.47	22.17	1.57644	0.340595	0	0.656667	0.467762
GSTM3_HUMAN	GSTM3	sp|P21266|GSTM3_HUMAN Glutathione S-transferase Mu 3 OS=Homo sapiens GN=GSTM3 PE=1 SV=3	113.502	16.44	26560	5	24.16	24.81	23.97	24.89	25.06	24.96	1.57644	0.0643339	0	0.656666	1.19156
RBBP5_HUMAN	RBBP5	sp|Q15291|RBBP5_HUMAN Retinoblastoma-binding protein 5 OS=Homo sapiens GN=RBBP5 PE=1 SV=2	23.033	1.67	59153	1	18.5357	19.62	20.47	19.66	19.76	21.17	1.57435	0.427552	0	0.654753	0.369011
HDAC2_HUMAN	HDAC2	sp|Q92769|HDAC2_HUMAN Histone deacetylase 2 OS=Homo sapiens GN=HDAC2 PE=1 SV=2	327.581	29.51	55364	13	22.76	22.06	23.98	22.64	23.46	24.66	1.5728	0.465968	0	0.653333	0.331644
SPCS2_HUMAN	SPCS2	sp|Q15005|SPCS2_HUMAN Signal peptidase complex subunit 2 OS=Homo sapiens GN=SPCS2 PE=1 SV=3	75.247	19.47	25003	4	23.42	22.02	24.59	23.98	23.03	24.98	1.5728	0.521983	0	0.653333	0.282344
PRS8_HUMAN	PSMC5	sp|P62195|PRS8_HUMAN 26S proteasome regulatory subunit 8 OS=Homo sapiens GN=PSMC5 PE=1 SV=1	861.752	59.36	45626	23	25.37	25.58	27.13	26.12	26.25	27.66	1.56917	0.430707	0	0.65	0.365818
ABD12_HUMAN	ABHD12	sp|Q8N2K0|ABD12_HUMAN Monoacylglycerol lipase ABHD12 OS=Homo sapiens GN=ABHD12 PE=1 SV=2	60.42	6.78	45097	2	19.84	19.55	21.51	20.43	20.46	21.96	1.56917	0.458196	0	0.65	0.338949
RAB31_HUMAN	RAB31	sp|Q13636|RAB31_HUMAN Ras-related protein Rab-31 OS=Homo sapiens GN=RAB31 PE=1 SV=1	217.168	30.41	21569	5	23.76	22.99	21.1	24.05	23.63	22.12	1.56917	0.54492	0	0.65	0.263668
U520_HUMAN	SNRNP200	sp|O75643|U520_HUMAN U5 small nuclear ribonucleoprotein 200 kDa helicase OS=Homo sapiens GN=SNRNP200 PE=1 SV=2	448.571	8.05	244508	12	22.79	23.46	23.77	23.37	24.14	24.46	1.56917	0.208479	0	0.65	0.680937
OSBP2_HUMAN	OSBP2	sp|Q969R2|OSBP2_HUMAN Oxysterol-binding protein 2 OS=Homo sapiens GN=OSBP2 PE=1 SV=2	40.384	2.62	101266	2	19.1297	20.92	21.89	20.89	21.19	21.8	1.56567	0.489888	0	0.646777	0.309903
SMC1A_HUMAN	SMC1A	sp|Q14683|SMC1A_HUMAN Structural maintenance of chromosomes protein 1A OS=Homo sapiens GN=SMC1A PE=1 SV=2	303.489	14.27	143233	17	22.91	24.42	25.07	24.44	24.52	25.38	1.56555	0.41213	0	0.646667	0.384966
SYVC_HUMAN	VARS	sp|P26640|SYVC_HUMAN Valine--tRNA ligase OS=Homo sapiens GN=VARS PE=1 SV=4	600.936	15.9	140476	15	24.32	24.92	25.66	25.1	25.47	26.27	1.56555	0.280784	0	0.646667	0.551628
IDE_HUMAN	IDE	sp|P14735|IDE_HUMAN Insulin-degrading enzyme OS=Homo sapiens GN=IDE PE=1 SV=4	171.857	13.05	117968	12	24.7	24.79	22.74	25.01	25.12	24.04	1.56555	0.43816	0	0.646667	0.358368
MSTO1_HUMAN	MSTO1	sp|Q9BUK6|MSTO1_HUMAN Protein misato homolog 1 OS=Homo sapiens GN=MSTO1 PE=1 SV=1	37.756	2.11	61835	1	20.86	21.23	21.11	22.53	21.31	21.29	1.56193	0.204032	0	0.643333	0.690302
HDAC1_HUMAN	HDAC1	sp|Q13547|HDAC1_HUMAN Histone deacetylase 1 OS=Homo sapiens GN=HDAC1 PE=1 SV=1	289.917	21.58	55103	9	20.92	21.79	23.26	21.98	22.26	23.66	1.56193	0.495114	0	0.643333	0.305295
UB2L3_HUMAN	UBE2L3	sp|P68036|UB2L3_HUMAN Ubiquitin-conjugating enzyme E2 L3 OS=Homo sapiens GN=UBE2L3 PE=1 SV=1	281.436	69.48	17862	9	26.01	26.09	23.96	26.12	26.57	25.29	1.55833	0.464081	0	0.640001	0.333407
PSB5_HUMAN	PSMB5	sp|P28074|PSB5_HUMAN Proteasome subunit beta type-5 OS=Homo sapiens GN=PSMB5 PE=1 SV=3	473.016	41.83	28480	10	25.66	25.78	25.16	26.07	26.28	26.16	1.55473	0.0331039	0	0.636667	1.48012
SSRG_HUMAN	SSR3	sp|Q9UNL2|SSRG_HUMAN Translocon-associated protein subunit gamma OS=Homo sapiens GN=SSR3 PE=1 SV=1	63.116	7.57	21080	1	21.69	22.45	23.11	22.51	22.96	23.69	1.55473	0.300054	0	0.636666	0.5228
RFC4_HUMAN	RFC4	sp|P35249|RFC4_HUMAN Replication factor C subunit 4 OS=Homo sapiens GN=RFC4 PE=1 SV=2	12.029	2.48	39682	1	21.13	19.5947	22.01	20.96	21.34	22.34	1.55304	0.480347	0	0.635097	0.318445
HNRPU_HUMAN	HNRNPU	sp|Q00839|HNRPU_HUMAN Heterogeneous nuclear ribonucleoprotein U OS=Homo sapiens GN=HNRNPU PE=1 SV=6	1317.79	42.42	90584	38	26.3	27	29.6	27.42	27.69	29.69	1.55115	0.63457	0	0.633334	0.197521
DHX29_HUMAN	DHX29	sp|Q7Z478|DHX29_HUMAN ATP-dependent RNA helicase DHX29 OS=Homo sapiens GN=DHX29 PE=1 SV=2	190.422	10.59	155236	10	23.01	22.34	24.44	23.25	23.33	25.11	1.55114	0.505691	0	0.633333	0.296115
CTBP2_HUMAN	CTBP2	sp|P56545|CTBP2_HUMAN C-terminal-binding protein 2 OS=Homo sapiens GN=CTBP2 PE=1 SV=1	153.461	24.04	48945	7	21.06	21.44	24.15	21.9	22.25	24.4	1.55114	0.6385	0	0.633333	0.194839
SF01_HUMAN	SF1	sp|Q15637|SF01_HUMAN Splicing factor 1 OS=Homo sapiens GN=SF1 PE=1 SV=4	157.413	8.92	68330	4	21.64	20.79	22.86	22.53	21.57	23.09	1.55114	0.444225	0	0.633333	0.352397
RFC2_HUMAN	RFC2	sp|P35250|RFC2_HUMAN Replication factor C subunit 2 OS=Homo sapiens GN=RFC2 PE=1 SV=3	66	8.47	39157	2	20.88	20.6	22.69	21.4	21.57	23.1	1.55114	0.49726	0	0.633333	0.303417
FUS_HUMAN	FUS	sp|P35637|FUS_HUMAN RNA-binding protein FUS OS=Homo sapiens GN=FUS PE=1 SV=1	119.959	5.7	53426	3	22.33	22.55	22.69	23.05	23.32	23.09	1.54756	0.00938815	0	0.63	2.02742
TALDO_HUMAN	TALDO1	sp|P37837|TALDO_HUMAN Transaldolase OS=Homo sapiens GN=TALDO1 PE=1 SV=2	210.018	19.88	37540	8	25.36	25.59	24.15	25.73	25.89	25.37	1.54756	0.253169	0	0.63	0.59659
DSRAD_HUMAN	ADAR	sp|P55265|DSRAD_HUMAN Double-stranded RNA-specific adenosine deaminase OS=Homo sapiens GN=ADAR PE=1 SV=4	118.826	5.3	136066	5	21.27	21.37	24.08	22.48	22.16	23.97	1.54756	0.589727	0	0.629999	0.229349
OR6N2_HUMAN	OR6N2	sp|Q8NGY6|OR6N2_HUMAN Olfactory receptor 6N2 OS=Homo sapiens GN=OR6N2 PE=3 SV=1	11.493	2.21	35692	1	21.82	21.84	17.7616	21.69	21.28	20.3326	1.54437	0.680477	0	0.627019	0.167187
HMGB1_HUMAN	HMGB1	sp|P09429|HMGB1_HUMAN High mobility group protein B1 OS=Homo sapiens GN=HMGB1 PE=1 SV=3	317.366	37.67	24894	9	25.14	25.33	25.63	25.94	25.98	26.06	1.54399	0.0130014	0	0.626667	1.88601
6PGD_HUMAN	PGD	sp|P52209|6PGD_HUMAN 6-phosphogluconate dehydrogenase, decarboxylating OS=Homo sapiens GN=PGD PE=1 SV=3	384.829	24.22	53140	11	26.1	26.27	24.13	26.32	26.5	25.56	1.54399	0.447447	0	0.626666	0.349259
UBP19_HUMAN	USP19	sp|O94966|UBP19_HUMAN Ubiquitin carboxyl-terminal hydrolase 19 OS=Homo sapiens GN=USP19 PE=1 SV=2	99.103	3.26	145651	3	19.96	20.47	21.55	20.39	21.15	22.31	1.54043	0.440675	0	0.623334	0.355882
SRPRB_HUMAN	SRPRB	sp|Q9Y5M8|SRPRB_HUMAN Signal recognition particle receptor subunit beta OS=Homo sapiens GN=SRPRB PE=1 SV=3	117.11	15.87	29702	3	22.74	22.93	23.18	23.27	23.71	23.74	1.54043	0.0347186	0	0.623333	1.45944
PARP1_HUMAN	PARP1	sp|P09874|PARP1_HUMAN Poly [ADP-ribose] polymerase 1 OS=Homo sapiens GN=PARP1 PE=1 SV=4	81.296	5.92	113084	4	22.05	22.35	22.22	22.81	22.64	23.03	1.53688	0.0121311	0	0.62	1.9161
KS6A3_HUMAN	RPS6KA3	sp|P51812|KS6A3_HUMAN Ribosomal protein S6 kinase alpha-3 OS=Homo sapiens GN=RPS6KA3 PE=1 SV=1	104.868	5.54	83736	4	21.9	22.94	22.79	23.14	22.74	23.61	1.53687	0.205521	0	0.62	0.687143
UBE4B_HUMAN	UBE4B	sp|O95155|UBE4B_HUMAN Ubiquitin conjugation factor E4 B OS=Homo sapiens GN=UBE4B PE=1 SV=1	56.622	2.53	146185	2	18.45	19.23	20.23	18.88	19.64	21.25	1.53687	0.514545	0	0.62	0.288577
EI2BA_HUMAN	EIF2B1	sp|Q14232|EI2BA_HUMAN Translation initiation factor eIF-2B subunit alpha OS=Homo sapiens GN=EIF2B1 PE=1 SV=1	144.09	20.98	33712	5	23.15	23	21.41	23.33	23.52	22.56	1.53333	0.382621	0	0.616667	0.417232
CSN3_HUMAN	COPS3	sp|Q9UNS2|CSN3_HUMAN COP9 signalosome complex subunit 3 OS=Homo sapiens GN=COPS3 PE=1 SV=3	243.865	21.99	47873	7	23.64	23.44	24.33	24.17	24.36	24.73	1.53333	0.122549	0	0.616667	0.911689
EXOC7_HUMAN	EXOC7	sp|Q9UPT5|EXOC7_HUMAN Exocyst complex component 7 OS=Homo sapiens GN=EXOC7 PE=1 SV=3	113.559	5.44	83382	3	21.11	21.18	20.67	21.56	21.94	21.31	1.53333	0.064097	0	0.616666	1.19316
NUDC1_HUMAN	NUDCD1	sp|Q96RS6|NUDC1_HUMAN NudC domain-containing protein 1 OS=Homo sapiens GN=NUDCD1 PE=1 SV=2	36.847	2.74	66756	1	17.4127	20.92	20.19	19.1685	20	21.2	1.53185	0.640632	0	0.61528	0.193391
PYGB_HUMAN	PYGB	sp|P11216|PYGB_HUMAN Glycogen phosphorylase, brain form OS=Homo sapiens GN=PYGB PE=1 SV=5	646.443	26.22	96696	15	23.94	24.06	23.11	24.5	24.59	23.86	1.52979	0.178962	0	0.613333	0.747239
SET_HUMAN	SET	sp|Q01105|SET_HUMAN Protein SET OS=Homo sapiens GN=SET PE=1 SV=3	277.836	28.97	33489	6	25.88	26.16	25.63	26.4	26.72	26.39	1.52979	0.030786	0	0.613333	1.51165
STAT1_HUMAN	STAT1	sp|P42224|STAT1_HUMAN Signal transducer and activator of transcription 1-alpha/beta OS=Homo sapiens GN=STAT1 PE=1 SV=2	163.43	9.73	87335	6	22.91	21.83	22.51	22.35	22.73	24.01	1.52979	0.359347	0	0.613333	0.444486
RBX1_HUMAN	RBX1	sp|P62877|RBX1_HUMAN E3 ubiquitin-protein ligase RBX1 OS=Homo sapiens GN=RBX1 PE=1 SV=1	150.31	30.56	12274	3	20.49	22.04	18.9477	20.45	22.45	20.41	1.52706	0.613965	0	0.610757	0.211856
PYRG1_HUMAN	CTPS1	sp|P17812|PYRG1_HUMAN CTP synthase 1 OS=Homo sapiens GN=CTPS1 PE=1 SV=2	281.323	19.97	66690	9	24.67	23.96	24.96	24.72	25.02	25.68	1.52626	0.211607	0	0.610001	0.67447
TM9S2_HUMAN	TM9SF2	sp|Q99805|TM9S2_HUMAN Transmembrane 9 superfamily member 2 OS=Homo sapiens GN=TM9SF2 PE=1 SV=1	181.639	8.75	75776	4	21.17	22.2	24.08	22.38	22.69	24.21	1.52626	0.582911	0	0.609999	0.234398
FUBP2_HUMAN	KHSRP	sp|Q92945|FUBP2_HUMAN Far upstream element-binding protein 2 OS=Homo sapiens GN=KHSRP PE=1 SV=4	286.337	16.17	73115	9	23.62	24.27	25.05	24.63	24.89	25.25	1.52626	0.247398	0	0.609999	0.606604
SSA27_HUMAN	SSSCA1	sp|O60232|SSA27_HUMAN Sjoegren syndrome/scleroderma autoantigen 1 OS=Homo sapiens GN=SSSCA1 PE=1 SV=1	14.487	4.02	21474	1	21.31	21.18	18.7269	20.94	21.5	20.6	1.52384	0.527914	0	0.607711	0.277437
QBK84305.1		regulatory protein IE2 [Human betaherpesvirus 5]	70.097	5.86	62947	3	19.8233	18.6277	18.4891	19.26	18.6702	20.83	1.52278	0.475455	0	0.60671	0.322891
CC126_HUMAN	CCDC126	sp|Q96EE4|CC126_HUMAN Coiled-coil domain-containing protein 126 OS=Homo sapiens GN=CCDC126 PE=2 SV=2	25.278	8.57	15668	1	17.8808	17.2652	19.0277	18.1734	17.9369	19.88	1.5215	0.491709	0	0.60549	0.308292
RU17_HUMAN	SNRNP70	sp|P08621|RU17_HUMAN U1 small nuclear ribonucleoprotein 70 kDa OS=Homo sapiens GN=SNRNP70 PE=1 SV=2	134.36	13.73	51557	6	22.55	23	23	23.59	22.92	23.85	1.51922	0.127983	0	0.603334	0.892847
PSA7_HUMAN	PSMA7	sp|O14818|PSA7_HUMAN Proteasome subunit alpha type-7 OS=Homo sapiens GN=PSMA7 PE=1 SV=1	650.314	58.47	27887	16	26.68	26.93	26.43	27.25	27.36	27.24	1.51922	0.0156142	0	0.603333	1.80648
DPP4_HUMAN	DPP4	sp|P27487|DPP4_HUMAN Dipeptidyl peptidase 4 OS=Homo sapiens GN=DPP4 PE=1 SV=2	16.257	0.91	88279	1	19.393	19.8715	19.7329	20.58	20.4	19.82	1.51663	0.0898885	0	0.600866	1.0463
TIGAR_HUMAN	TIGAR	sp|Q9NQ88|TIGAR_HUMAN Fructose-2,6-bisphosphatase TIGAR OS=Homo sapiens GN=TIGAR PE=1 SV=1	54.2	6.3	30063	1	20.93	20.69	19.5697	20.96	21.04	20.99	1.51581	0.226119	0	0.600088	0.645662
RPN1_HUMAN	RPN1	sp|P04843|RPN1_HUMAN Dolichyl-diphosphooligosaccharide--protein glycosyltransferase subunit 1 OS=Homo sapiens GN=RPN1 PE=1 SV=1	960.83	44.48	68569	21	26.6	26.25	28.2	27.11	27.15	28.59	1.51572	0.480878	0	0.6	0.317965
TCEA1_HUMAN	TCEA1	sp|P23193|TCEA1_HUMAN Transcription elongation factor A protein 1 OS=Homo sapiens GN=TCEA1 PE=1 SV=2	95.523	10.63	33970	3	22.98	22.62	24.67	23.48	23.52	25.07	1.51572	0.505192	0	0.6	0.296544
ROA1_HUMAN	HNRNPA1	sp|P09651|ROA1_HUMAN Heterogeneous nuclear ribonucleoprotein A1 OS=Homo sapiens GN=HNRNPA1 PE=1 SV=5	1236.17	60.48	38747	29	27.56	27.54	28.52	28.16	28.29	28.97	1.51572	0.216694	0	0.6	0.664153
CHRD1_HUMAN	CHORDC1	sp|Q9UHD1|CHRD1_HUMAN Cysteine and histidine-rich domain-containing protein 1 OS=Homo sapiens GN=CHORDC1 PE=1 SV=2	46.628	6.63	37490	2	21.31	21.85	21.96	21.67	22.15	23.09	1.51222	0.266879	0	0.596667	0.573685
ZA2G_HUMAN	AZGP1	sp|P25311|ZA2G_HUMAN Zinc-alpha-2-glycoprotein OS=Homo sapiens GN=AZGP1 PE=1 SV=2	42.483	7.72	34259	2	21.49	20.87	22.27	23.66	21.11	21.65	1.51222	0.532819	0	0.596666	0.27342
SGMR1_HUMAN	SIGMAR1	sp|Q99720|SGMR1_HUMAN Sigma non-opioid intracellular receptor 1 OS=Homo sapiens GN=SIGMAR1 PE=1 SV=1	59.107	28.7	25128	3	22.7	22.32	23.03	23.19	23.51	23.13	1.50873	0.0662314	0	0.593333	1.17894
RABL6_HUMAN	RABL6	sp|Q3YEC7|RABL6_HUMAN Rab-like protein 6 OS=Homo sapiens GN=RABL6 PE=1 SV=2	25.747	1.51	79549	1	18.64	19.32	20.15	19.6616	19.13	21.09	1.5058	0.463995	0	0.590533	0.333487
K1C9_HUMAN	KRT9	sp|P35527|K1C9_HUMAN Keratin, type I cytoskeletal 9 OS=Homo sapiens GN=KRT9 PE=1 SV=3	2768.14	81.7	62064	52	30.64	29.77	28.93	31.87	30.59	28.65	1.50525	0.606886	0	0.59	0.216893
TPR_HUMAN	TPR	sp|P12270|TPR_HUMAN Nucleoprotein TPR OS=Homo sapiens GN=TPR PE=1 SV=3	23.399	0.42	267293	1	19.1	19.13	21.06	19.77	20.15	21.14	1.50525	0.484267	0	0.59	0.314915
HM13_HUMAN	HM13	sp|Q8TCT9|HM13_HUMAN Minor histocompatibility antigen H13 OS=Homo sapiens GN=HM13 PE=1 SV=1	148.189	14.06	41488	4	24.24	23.34	24.76	24.46	24.43	25.22	1.50525	0.293853	0	0.59	0.53187
SSRP1_HUMAN	SSRP1	sp|Q08945|SSRP1_HUMAN FACT complex subunit SSRP1 OS=Homo sapiens GN=SSRP1 PE=1 SV=1	372.733	28.63	81075	14	23.86	24.29	25.71	24.48	24.96	26.19	1.50525	0.478815	0	0.59	0.319832
TNPO2_HUMAN	TNPO2	sp|O14787|TNPO2_HUMAN Transportin-2 OS=Homo sapiens GN=TNPO2 PE=1 SV=3	223.297	16.28	101388	10	21.35	22.75	23.25	22.49	23.12	23.5	1.50177	0.411432	0	0.586667	0.385701
HMGB2_HUMAN	HMGB2	sp|P26583|HMGB2_HUMAN High mobility group protein B2 OS=Homo sapiens GN=HMGB2 PE=1 SV=2	178.469	35.41	24034	8	23.12	23.6	23.71	24.17	24.02	24	1.50177	0.0360299	0	0.586667	1.44334
PESC_HUMAN	PES1	sp|O00541|PESC_HUMAN Pescadillo homolog OS=Homo sapiens GN=PES1 PE=1 SV=1	23.928	1.53	68003	1	19.84	19.7	20.05	20.52	20.05	20.78	1.50177	0.0682397	0	0.586667	1.16596
LKHA4_HUMAN	LTA4H	sp|P09960|LKHA4_HUMAN Leukotriene A-4 hydrolase OS=Homo sapiens GN=LTA4H PE=1 SV=2	162.469	7.69	69285	3	23.06	22.72	21.28	23.26	23.01	22.55	1.50177	0.371833	0	0.586667	0.429653
HYPK_HUMAN	HYPK	sp|Q9NX55|HYPK_HUMAN Huntingtin-interacting protein K OS=Homo sapiens GN=HYPK PE=1 SV=2	14.356	11.63	14665	1	18.93	19.21	18.6515	19.14	19.28	20.13	1.50124	0.168167	0	0.586155	0.774259
DIAP3_HUMAN	DIAPH3	sp|Q9NSV4|DIAP3_HUMAN Protein diaphanous homolog 3 OS=Homo sapiens GN=DIAPH3 PE=1 SV=4	18.701	0.59	136926	1	20.69	17.5089	18.9933	20.31	20.15	18.4828	1.49848	0.620481	0	0.583502	0.207272
S27A4_HUMAN	SLC27A4	sp|Q6P1M0|S27A4_HUMAN Long-chain fatty acid transport protein 4 OS=Homo sapiens GN=SLC27A4 PE=1 SV=1	51.778	5.75	72064	3	20.33	21.13	21.99	20.99	21.84	22.37	1.49831	0.403841	0	0.583334	0.393789
HNRPM_HUMAN	HNRNPM	sp|P52272|HNRPM_HUMAN Heterogeneous nuclear ribonucleoprotein M OS=Homo sapiens GN=HNRNPM PE=1 SV=3	761.378	39.32	77516	23	24.68	24.84	27.32	25.49	25.58	27.52	1.49831	0.618127	0	0.583333	0.208923
HNRPD_HUMAN	HNRNPD	sp|Q14103|HNRPD_HUMAN Heterogeneous nuclear ribonucleoprotein D0 OS=Homo sapiens GN=HNRNPD PE=1 SV=1	346.635	31.83	38434	12	25.1	25.53	25.99	25.99	26.09	26.29	1.49831	0.0982989	0	0.583333	1.00745
OST48_HUMAN	DDOST	sp|P39656|OST48_HUMAN Dolichyl-diphosphooligosaccharide--protein glycosyltransferase 48 kDa subunit OS=Homo sapiens GN=DDOST PE=1 SV=4	216.155	23.46	50801	6	25.67	25.29	26.35	26.11	26.13	26.82	1.49831	0.207239	0	0.583333	0.683528
TMED4_HUMAN	TMED4	sp|Q7Z7H5|TMED4_HUMAN Transmembrane emp24 domain-containing protein 4 OS=Homo sapiens GN=TMED4 PE=1 SV=1	232.33	37.44	25943	6	24.89	24.63	23.75	25.1	25.08	24.83	1.49485	0.178311	0	0.580001	0.748822
UBP14_HUMAN	USP14	sp|P54578|UBP14_HUMAN Ubiquitin carboxyl-terminal hydrolase 14 OS=Homo sapiens GN=USP14 PE=1 SV=3	310.609	34.01	56069	11	24.75	25.01	24.63	24.99	25.68	25.46	1.49485	0.06704	0	0.58	1.17367
SRPK1_HUMAN	SRPK1	sp|Q96SB4|SRPK1_HUMAN SRSF protein kinase 1 OS=Homo sapiens GN=SRPK1 PE=1 SV=2	104.697	10.38	74325	6	23.02	23.03	23.76	23.61	23.65	24.29	1.49485	0.153168	0	0.58	0.814831
GORS2_HUMAN	GORASP2	sp|Q9H8Y8|GORS2_HUMAN Golgi reassembly-stacking protein 2 OS=Homo sapiens GN=GORASP2 PE=1 SV=3	66.071	4.2	47145	2	22.03	22.7	22.59	22.62	23.03	23.41	1.49485	0.13311	0	0.58	0.875788
RIF1_HUMAN	RIF1	sp|Q5UIP0|RIF1_HUMAN Telomere-associated protein RIF1 OS=Homo sapiens GN=RIF1 PE=1 SV=2	52.578	0.69	274466	1	17.8777	18.0983	19.2	19.3528	17.834	19.72	1.49169	0.460569	0	0.576947	0.336706
MY18A_HUMAN	MYO18A	sp|Q92614|MY18A_HUMAN Unconventional myosin-XVIIIa OS=Homo sapiens GN=MYO18A PE=1 SV=3	283.04	5.11	233115	8	25.58	24.98	24.25	26.02	26	24.52	1.4914	0.410553	0	0.576667	0.38663
EMC1_HUMAN	EMC1	sp|Q8N766|EMC1_HUMAN ER membrane protein complex subunit 1 OS=Homo sapiens GN=EMC1 PE=1 SV=1	273.314	9.97	111759	6	20.89	20.97	23.94	21.67	21.82	24.04	1.4914	0.671582	0	0.576667	0.172901
TMCO1_HUMAN	TMCO1	sp|Q9UM00|TMCO1_HUMAN Calcium load-activated calcium channel OS=Homo sapiens GN=TMCO1 PE=1 SV=1	87.93	15.43	21175	2	22.16	22.52	23.25	22.85	23.38	23.43	1.4914	0.194553	0	0.576667	0.710962
NUDC_HUMAN	NUDC	sp|Q9Y266|NUDC_HUMAN Nuclear migration protein nudC OS=Homo sapiens GN=NUDC PE=1 SV=1	187.713	17.82	38243	6	25.07	24.95	23.99	25.44	25.26	25.03	1.48796	0.18819	0	0.573334	0.725404
ERGI1_HUMAN	ERGIC1	sp|Q969X5|ERGI1_HUMAN Endoplasmic reticulum-Golgi intermediate compartment protein 1 OS=Homo sapiens GN=ERGIC1 PE=1 SV=1	159.384	24.48	32592	7	24.76	24.08	25.19	25.25	25.04	25.46	1.48796	0.172003	0	0.573333	0.764465
ERG28_HUMAN	ERG28	sp|Q9UKR5|ERG28_HUMAN Probable ergosterol biosynthetic protein 28 OS=Homo sapiens GN=ERG28 PE=1 SV=1	61.116	20	15864	2	21.25	21.38	19.0928	21.52	21.7	20.22	1.48701	0.549159	0	0.572413	0.260302
FANCI_HUMAN	FANCI	sp|Q9NVI1|FANCI_HUMAN Fanconi anemia group I protein OS=Homo sapiens GN=FANCI PE=1 SV=4	74.218	1.2	149324	2	18.19	17.56	21.37	18.78	18.33	21.72	1.48452	0.737707	0	0.57	0.132116
PSB1_HUMAN	PSMB1	sp|P20618|PSB1_HUMAN Proteasome subunit beta type-1 OS=Homo sapiens GN=PSMB1 PE=1 SV=2	458.909	47.72	26489	9	25.57	26.02	24.95	26.21	26.2	25.84	1.48452	0.162311	0	0.57	0.789653
STT3A_HUMAN	STT3A	sp|P46977|STT3A_HUMAN Dolichyl-diphosphooligosaccharide--protein glycosyltransferase subunit STT3A OS=Homo sapiens GN=STT3A PE=1 SV=2	262.599	13.9	80530	10	25.17	24.03	25.87	25.26	25.32	26.2	1.48452	0.407375	0	0.57	0.390005
PGM2_HUMAN	PGM2	sp|Q96G03|PGM2_HUMAN Phosphoglucomutase-2 OS=Homo sapiens GN=PGM2 PE=1 SV=4	66.851	7.84	68283	4	24.02	24.34	22.08	24.65	24.58	22.92	1.48452	0.562793	0	0.57	0.249651
TRFE_HUMAN	TF	sp|P02787|TRFE_HUMAN Serotransferrin OS=Homo sapiens GN=TF PE=1 SV=3	23.424	1	77064	1	21.47	20.2826	23.74	22.61	21.35	23.24	1.48365	0.648405	0	0.569148	0.188154
DCAKD_HUMAN	DCAKD	sp|Q8WVC6|DCAKD_HUMAN Dephospho-CoA kinase domain-containing protein OS=Homo sapiens GN=DCAKD PE=1 SV=1	28.241	5.63	26550	1	17.9937	18.5806	19.85	20.2892	18.2288	19.61	1.48233	0.525292	0	0.567863	0.279599
SEC13_HUMAN	SEC13	sp|P55735|SEC13_HUMAN Protein SEC13 homolog OS=Homo sapiens GN=SEC13 PE=1 SV=3	149.194	19.88	35541	3	22.23	23.15	23.85	22.79	23.83	24.31	1.4811	0.431915	0	0.566667	0.364602
SNRPA_HUMAN	SNRPA	sp|P09012|SNRPA_HUMAN U1 small nuclear ribonucleoprotein A OS=Homo sapiens GN=SNRPA PE=1 SV=3	59.463	17.73	31280	4	23.86	22.89	24.04	24.16	24.11	24.22	1.4811	0.189157	0	0.566666	0.723178
GELS_HUMAN	GSN	sp|P06396|GELS_HUMAN Gelsolin OS=Homo sapiens GN=GSN PE=1 SV=1	687.497	30.43	85698	20	28.02	27.5	27.54	28.04	27.47	29.25	1.4811	0.36167	0	0.566666	0.441687
SMCA5_HUMAN	SMARCA5	sp|O60264|SMCA5_HUMAN SWI/SNF-related matrix-associated actin-dependent regulator of chromatin subfamily A member 5 OS=Homo sapiens GN=SMARCA5 PE=1 SV=1	154.169	8.84	121905	8	21.88	19.6169	24.22	20.97	21.94	24.5	1.47875	0.755942	0	0.564377	0.121512
PSB2_HUMAN	PSMB2	sp|P49721|PSB2_HUMAN Proteasome subunit beta type-2 OS=Homo sapiens GN=PSMB2 PE=1 SV=1	263.668	54.73	22836	9	24.84	25.32	25.29	25.43	25.94	25.77	1.47768	0.0594066	0	0.563334	1.22616
UCHL5_HUMAN	UCHL5	sp|Q9Y5K5|UCHL5_HUMAN Ubiquitin carboxyl-terminal hydrolase isozyme L5 OS=Homo sapiens GN=UCHL5 PE=1 SV=3	182.093	24.01	37607	7	23.2	24.11	24.05	23.85	24.12	25.08	1.47768	0.301287	0	0.563334	0.52102
PPID_HUMAN	PPID	sp|Q08752|PPID_HUMAN Peptidyl-prolyl cis-trans isomerase D OS=Homo sapiens GN=PPID PE=1 SV=3	225.309	21.62	40764	6	24.69	24.99	23.93	25.22	25.11	24.97	1.47768	0.156728	0	0.563333	0.804855
HNRH1_HUMAN	HNRNPH1	sp|P31943|HNRH1_HUMAN Heterogeneous nuclear ribonucleoprotein H OS=Homo sapiens GN=HNRNPH1 PE=1 SV=4	628.947	46.77	49229	14	24.48	24.68	26.62	25.4	25.35	26.72	1.47768	0.528256	0	0.563333	0.277155
ZSWM8_HUMAN	ZSWIM8	sp|A7E2V4|ZSWM8_HUMAN Zinc finger SWIM domain-containing protein 8 OS=Homo sapiens GN=ZSWIM8 PE=1 SV=1	64.544	1.58	197297	2	18.07	16.28	19.45	18.31	17.39	19.79	1.47768	0.650879	0	0.563333	0.186499
FDFT_HUMAN	FDFT1	sp|P37268|FDFT_HUMAN Squalene synthase OS=Homo sapiens GN=FDFT1 PE=1 SV=1	31.287	3.12	48115	1	17.2452	18.3601	21.38	18.6186	18.6677	21.38	1.4746	0.733661	0	0.560328	0.134505
FRYL_HUMAN	FRYL	sp|O94915|FRYL_HUMAN Protein furry homolog-like OS=Homo sapiens GN=FRYL PE=1 SV=2	124.257	1.92	339598	3	21.05	21.65	19.79	21.61	21.77	20.79	1.47427	0.421936	0	0.560001	0.374753
CHD4_HUMAN	CHD4	sp|Q14839|CHD4_HUMAN Chromodomain-helicase-DNA-binding protein 4 OS=Homo sapiens GN=CHD4 PE=1 SV=2	320.639	10.36	218005	15	25.43	23.3	26.81	26.1	24.73	26.39	1.47427	0.649576	0	0.56	0.18737
DHCR7_HUMAN	DHCR7	sp|Q9UBM7|DHCR7_HUMAN 7-dehydrocholesterol reductase OS=Homo sapiens GN=DHCR7 PE=1 SV=1	38.359	2.32	54489	1	22.78	22.59	23.03	23.11	23.31	23.66	1.47427	0.0524239	0	0.559999	1.28047
HACD3_HUMAN	HACD3	sp|Q9P035|HACD3_HUMAN Very-long-chain (3R)-3-hydroxyacyl-CoA dehydratase 3 OS=Homo sapiens GN=HACD3 PE=1 SV=2	67.143	7.18	43160	3	22.46	22.31	23.08	22.77	23.25	23.5	1.47087	0.155388	0	0.556667	0.808583
PUR4_HUMAN	PFAS	sp|O15067|PUR4_HUMAN Phosphoribosylformylglycinamidine synthase OS=Homo sapiens GN=PFAS PE=1 SV=4	239.628	4.56	144734	4	23.04	22.99	22.31	23.62	23.72	22.67	1.47087	0.245246	0	0.556667	0.610398
CYB5_HUMAN	CYB5A	sp|P00167|CYB5_HUMAN Cytochrome b5 OS=Homo sapiens GN=CYB5A PE=1 SV=2	192.883	41.04	15330	4	23.9	24.18	24.92	24.66	24.87	25.14	1.47087	0.171391	0	0.556667	0.766013
TX264_HUMAN	TEX264	sp|Q9Y6I9|TX264_HUMAN Testis-expressed protein 264 OS=Homo sapiens GN=TEX264 PE=1 SV=1	13.85	3.51	34189	1	21.06	20.74	20.71	21.89	21.12	21.16	1.46747	0.113744	0	0.553334	0.944073
NC2A_HUMAN	DRAP1	sp|Q14919|NC2A_HUMAN Dr1-associated corepressor OS=Homo sapiens GN=DRAP1 PE=1 SV=3	45.562	5.37	22350	1	17.69	19.54	19.72	18.96	19.8	19.85	1.46747	0.479363	0	0.553333	0.319336
CYTN_HUMAN	CST1	sp|P01037|CYTN_HUMAN Cystatin-SN OS=Homo sapiens GN=CST1 PE=1 SV=3	169.003	32.62	16388	3	19.3219	21.95	19.4908	24.27	18.9477	19.1951	1.46413	0.789914	0	0.55004	0.10242
CKAP4_HUMAN	CKAP4	sp|Q07065|CKAP4_HUMAN Cytoskeleton-associated protein 4 OS=Homo sapiens GN=CKAP4 PE=1 SV=2	514.309	24.25	66022	13	25.89	25.54	27.1	26.45	26.3	27.43	1.46409	0.404487	0	0.55	0.393096
A4_HUMAN	APP	sp|P05067|A4_HUMAN Amyloid-beta A4 protein OS=Homo sapiens GN=APP PE=1 SV=3	39.781	1.69	86943	1	18.8396	17.7883	19.97	19.273	19.5099	19.46	1.4624	0.435922	0	0.548339	0.360591
SRSF6_HUMAN	SRSF6	sp|Q13247|SRSF6_HUMAN Serine/arginine-rich splicing factor 6 OS=Homo sapiens GN=SRSF6 PE=1 SV=2	154.897	16.57	39587	6	22.96	23.06	23.94	23.7	23.39	24.51	1.46071	0.297235	0	0.546667	0.5269
CLU_HUMAN	CLUH	sp|O75153|CLU_HUMAN Clustered mitochondria protein homolog OS=Homo sapiens GN=CLUH PE=1 SV=2	202.716	9.24	146670	11	23.67	23.54	23.64	23.52	24.4	24.57	1.46071	0.170657	0	0.546666	0.767876
CSN2_HUMAN	COPS2	sp|P61201|CSN2_HUMAN COP9 signalosome complex subunit 2 OS=Homo sapiens GN=COPS2 PE=1 SV=1	290.636	38.15	51597	10	23.73	23.85	22.94	24.05	24.3	23.81	1.46071	0.161307	0	0.546666	0.792347
EIF3J_HUMAN	EIF3J	sp|O75822|EIF3J_HUMAN Eukaryotic translation initiation factor 3 subunit J OS=Homo sapiens GN=EIF3J PE=1 SV=2	80.098	12.02	29062	3	23.31	22.74	20.81	23.57	23.37	21.55	1.45734	0.613204	0	0.543334	0.212395
PSMD1_HUMAN	PSMD1	sp|Q99460|PSMD1_HUMAN 26S proteasome non-ATPase regulatory subunit 1 OS=Homo sapiens GN=PSMD1 PE=1 SV=2	1451.48	49.32	105836	35	26.43	26.77	27.8	26.97	27.32	28.34	1.45734	0.403245	0	0.543333	0.394431
SUMO1_HUMAN	SUMO1	sp|P63165|SUMO1_HUMAN Small ubiquitin-related modifier 1 OS=Homo sapiens GN=SUMO1 PE=1 SV=1	20.975	15.84	11557	1	20.92	21.28	20.38	21.73	21.31	21.17	1.45734	0.155535	0	0.543333	0.808172
AT2B4_HUMAN	ATP2B4	sp|P23634|AT2B4_HUMAN Plasma membrane calcium-transporting ATPase 4 OS=Homo sapiens GN=ATP2B4 PE=1 SV=2	1067.43	20.55	137920	25	24.53	23.77	23.71	24.93	24.73	23.98	1.45734	0.237474	0	0.543333	0.624384
TBB4A_HUMAN	TUBB4A	sp|P04350|TBB4A_HUMAN Tubulin beta-4A chain OS=Homo sapiens GN=TUBB4A PE=1 SV=2	1951.23	72.07	49586	41	18.2256	18.6204	21.14	19.1258	19.51	20.98	1.45726	0.639437	0	0.543259	0.194202
CBPM_HUMAN	CPM	sp|P14384|CBPM_HUMAN Carboxypeptidase M OS=Homo sapiens GN=CPM PE=1 SV=2	11.778	2.93	50514	1	19.17	19.85	17.9467	20.47	19.76	18.3647	1.45666	0.549901	0	0.542662	0.259715
PROS_HUMAN	PROS1	sp|P07225|PROS_HUMAN Vitamin K-dependent protein S OS=Homo sapiens GN=PROS1 PE=1 SV=1	10.999	1.18	75123	1	18.8592	20.55	22.57	20.76	20.7	22.14	1.45425	0.668555	0	0.540273	0.174863
SGT1_HUMAN	SUGT1	sp|Q9Y2Z0|SGT1_HUMAN Protein SGT1 homolog OS=Homo sapiens GN=SUGT1 PE=1 SV=3	28.784	1.55	72758	1	22.42	22.14	22.03	22.85	22.77	22.59	1.45397	0.0178703	0	0.54	1.74787
XPP3_HUMAN	XPNPEP3	sp|Q9NQH7|XPP3_HUMAN Probable Xaa-Pro aminopeptidase 3 OS=Homo sapiens GN=XPNPEP3 PE=1 SV=1	28.541	1.38	57034	1	26.68	26.91	19.63	26.87	27.17	20.8	1.45397	0.872793	0	0.54	0.059089
2ABA_HUMAN	PPP2R2A	sp|P63151|2ABA_HUMAN Serine/threonine-protein phosphatase 2A 55 kDa regulatory subunit B alpha isoform OS=Homo sapiens GN=PPP2R2A PE=1 SV=1	298.843	30.65	51692	10	24.87	24.98	25.44	25.31	25.53	26.07	1.45397	0.131439	0	0.54	0.881276
MTA2_HUMAN	MTA2	sp|O94776|MTA2_HUMAN Metastasis-associated protein MTA2 OS=Homo sapiens GN=MTA2 PE=1 SV=1	259.574	17.22	75023	10	23.45	23.31	24.33	23.77	23.97	24.97	1.45397	0.331929	0	0.54	0.478955
KIF4A_HUMAN	KIF4A	sp|O95239|KIF4A_HUMAN Chromosome-associated kinesin KIF4A OS=Homo sapiens GN=KIF4A PE=1 SV=3	617.837	19.48	139881	20	20.89	23.23	25.91	24.04	23.56	24.04	1.45062	0.731645	0	0.536668	0.135699
RAE1L_HUMAN	RAE1	sp|P78406|RAE1L_HUMAN mRNA export factor OS=Homo sapiens GN=RAE1 PE=1 SV=1	67.01	12.5	40968	4	21.18	20.93	20.96	21.57	21.14	21.97	1.45062	0.100515	0	0.536666	0.997767
TBB3_HUMAN	TUBB3	sp|Q13509|TBB3_HUMAN Tubulin beta-3 chain OS=Homo sapiens GN=TUBB3 PE=1 SV=2	1290.77	48.89	50433	27	20.46	21.67	20.68	20.97	22.58	20.86	1.44727	0.46995	0	0.533333	0.327949
KAP3_HUMAN	PRKAR2B	sp|P31323|KAP3_HUMAN cAMP-dependent protein kinase type II-beta regulatory subunit OS=Homo sapiens GN=PRKAR2B PE=1 SV=3	177.388	20.1	46302	5	16.78	17.17	21	16.19	19.5857	20.77	1.44583	0.795757	0	0.5319	0.0992194
FAF2_HUMAN	FAF2	sp|Q96CS3|FAF2_HUMAN FAS-associated factor 2 OS=Homo sapiens GN=FAF2 PE=1 SV=2	231.286	16.85	52623	5	20.82	22.64	24.18	22.01	23.2	24.02	1.44393	0.664259	0	0.530001	0.177662
S61A1_HUMAN	SEC61A1	sp|P61619|S61A1_HUMAN Protein transport protein Sec61 subunit alpha isoform 1 OS=Homo sapiens GN=SEC61A1 PE=1 SV=2	532.609	30.67	52265	14	24.88	24.71	25.14	25.17	25.31	25.84	1.44393	0.0911427	0	0.530001	1.04028
SSRA_HUMAN	SSR1	sp|P43307|SSRA_HUMAN Translocon-associated protein subunit alpha OS=Homo sapiens GN=SSR1 PE=1 SV=3	128.141	11.89	32235	3	25.73	25.1	26.16	26.13	25.93	26.52	1.44393	0.207869	0	0.53	0.682211
TMED2_HUMAN	TMED2	sp|Q15363|TMED2_HUMAN Transmembrane emp24 domain-containing protein 2 OS=Homo sapiens GN=TMED2 PE=1 SV=1	294.443	30.85	22761	7	25.42	24.74	25.69	25.52	25.63	26.29	1.44393	0.226392	0	0.53	0.64514
CBX1_HUMAN	CBX1	sp|P83916|CBX1_HUMAN Chromobox protein homolog 1 OS=Homo sapiens GN=CBX1 PE=1 SV=1	128.491	15.68	21418	3	21.79	22.28	21.65	22.48	22.34	22.49	1.44393	0.0546642	0	0.529999	1.2623
STRN_HUMAN	STRN	sp|O43815|STRN_HUMAN Striatin OS=Homo sapiens GN=STRN PE=1 SV=4	11.909	1.41	86132	1	18.4577	19.2093	18.6147	18.1212	19.85	19.9	1.44377	0.446318	0	0.52984	0.350355
DPM1_HUMAN	DPM1	sp|O60762|DPM1_HUMAN Dolichol-phosphate mannosyltransferase subunit 1 OS=Homo sapiens GN=DPM1 PE=1 SV=1	121.568	24.62	29634	5	23.51	24.01	23.31	24.02	24.36	24.03	1.4406	0.0896769	0	0.526667	1.04732
RL22_HUMAN	RPL22	sp|P35268|RL22_HUMAN 60S ribosomal protein L22 OS=Homo sapiens GN=RPL22 PE=1 SV=2	155.664	49.22	14787	6	25.6	25.39	24.5	25.91	26.21	24.95	1.4406	0.358425	0	0.526667	0.445602
DDX17_HUMAN	DDX17	sp|Q92841|DDX17_HUMAN Probable ATP-dependent RNA helicase DDX17 OS=Homo sapiens GN=DDX17 PE=1 SV=2	1216.46	40.47	80272	33	26.01	26.32	27.13	26.63	26.67	27.74	1.4406	0.346078	0	0.526667	0.460826
TMX4_HUMAN	TMX4	sp|Q9H1E5|TMX4_HUMAN Thioredoxin-related transmembrane protein 4 OS=Homo sapiens GN=TMX4 PE=1 SV=1	47.169	3.72	38952	1	20.39	19.85	21.44	20.89	20.81	21.56	1.4406	0.371619	0	0.526666	0.429902
PTPRJ_HUMAN	PTPRJ	sp|Q12913|PTPRJ_HUMAN Receptor-type tyrosine-protein phosphatase eta OS=Homo sapiens GN=PTPRJ PE=1 SV=3	10.925	0.9	145941	1	22.29	21.97	18.9058	22.11	21.8	20.83	1.43867	0.670678	0	0.52474	0.173486
PPIC_HUMAN	PPIC	sp|P45877|PPIC_HUMAN Peptidyl-prolyl cis-trans isomerase C OS=Homo sapiens GN=PPIC PE=1 SV=1	13.881	3.77	22763	1	18.3678	20.04	21.63	21.41	18.6612	21.54	1.4384	0.713396	0	0.524463	0.146669
HNRLL_HUMAN	HNRNPLL	sp|Q8WVV9|HNRLL_HUMAN Heterogeneous nuclear ribonucleoprotein L-like OS=Homo sapiens GN=HNRNPLL PE=1 SV=1	26.309	2.77	60083	1	18.2595	19.1564	20.1	19.3273	19.9394	19.82	1.43756	0.405314	0	0.523624	0.392208
CUL5_HUMAN	CUL5	sp|Q93034|CUL5_HUMAN Cullin-5 OS=Homo sapiens GN=CUL5 PE=1 SV=4	131.879	8.33	90955	4	21.86	20.81	21.78	21.86	22.04	22.12	1.43727	0.205057	0	0.523334	0.688126
SFR15_HUMAN	SCAF4	sp|O95104|SFR15_HUMAN Splicing factor, arginine/serine-rich 15 OS=Homo sapiens GN=SCAF4 PE=1 SV=3	104.688	2.18	125869	2	21.21	20.83	22.8	22.42	21.14	22.85	1.43727	0.545043	0	0.523334	0.263569
GSLG1_HUMAN	GLG1	sp|Q92896|GSLG1_HUMAN Golgi apparatus protein 1 OS=Homo sapiens GN=GLG1 PE=1 SV=2	460.454	15.18	134552	16	24.47	23.92	25.79	24.86	24.5	26.39	1.43727	0.549768	0	0.523333	0.259821
HNRPL_HUMAN	HNRNPL	sp|P14866|HNRPL_HUMAN Heterogeneous nuclear ribonucleoprotein L OS=Homo sapiens GN=HNRNPL PE=1 SV=2	477.12	41.43	64133	15	24.44	24.91	26.87	25.31	25.45	27.03	1.43727	0.602242	0	0.523333	0.220229
MCA3_HUMAN	EEF1E1	sp|O43324|MCA3_HUMAN Eukaryotic translation elongation factor 1 epsilon-1 OS=Homo sapiens GN=EEF1E1 PE=1 SV=1	75.047	14.37	19811	2	21.99	22.07	23	22.16	23	23.47	1.43727	0.355944	0	0.523333	0.448619
GMPR2_HUMAN	GMPR2	sp|Q9P2T1|GMPR2_HUMAN GMP reductase 2 OS=Homo sapiens GN=GMPR2 PE=1 SV=1	229.493	26.15	37874	6	23.72	23.27	22.56	23.81	23.99	23.32	1.43727	0.253331	0	0.523333	0.596312
SCMC2_HUMAN	SLC25A25	sp|Q6KCM7|SCMC2_HUMAN Calcium-binding mitochondrial carrier protein SCaMC-2 OS=Homo sapiens GN=SLC25A25 PE=1 SV=1	14.189	1.71	52663	1	18.1117	19.13	20.2206	18.49	18.16	22.38	1.4365	0.742765	0	0.522559	0.129149
DDX47_HUMAN	DDX47	sp|Q9H0S4|DDX47_HUMAN Probable ATP-dependent RNA helicase DDX47 OS=Homo sapiens GN=DDX47 PE=1 SV=1	99.305	11.43	50647	4	23.29	23.25	23.59	23.73	23.87	24.09	1.43396	0.0256414	0	0.52	1.59106
SPEE_HUMAN	SRM	sp|P19623|SPEE_HUMAN Spermidine synthase OS=Homo sapiens GN=SRM PE=1 SV=1	303.655	38.08	33825	8	25.56	25.77	25.36	25.74	26.13	26.38	1.43395	0.0779505	0	0.519999	1.10818
SMD2_HUMAN	SNRPD2	sp|P62316|SMD2_HUMAN Small nuclear ribonucleoprotein Sm D2 OS=Homo sapiens GN=SNRPD2 PE=1 SV=1	203.082	61.86	13527	8	25.23	25.47	25.35	26.09	25.81	25.7	1.43065	0.018752	0	0.516667	1.72695
UBP8_HUMAN	USP8	sp|P40818|UBP8_HUMAN Ubiquitin carboxyl-terminal hydrolase 8 OS=Homo sapiens GN=USP8 PE=1 SV=1	156.881	9.93	127523	8	23.72	22.69	23.83	23.54	23.74	24.51	1.43065	0.331755	0	0.516667	0.479182
RFOX1_HUMAN	RBFOX1	sp|Q9NWB1|RFOX1_HUMAN RNA binding protein fox-1 homolog 1 OS=Homo sapiens GN=RBFOX1 PE=1 SV=2	24.654	2.77	42784	1	20.08	18.95	20.39	20.52	20.24	20.21	1.43065	0.313566	0	0.516666	0.503671
AL9A1_HUMAN	ALDH9A1	sp|P49189|AL9A1_HUMAN 4-trimethylaminobutyraldehyde dehydrogenase OS=Homo sapiens GN=ALDH9A1 PE=1 SV=3	92.414	8.7	53802	4	23.4	23.16	20.95	23.27	23.49	22.3	1.43065	0.580874	0	0.516666	0.235918
HP1B3_HUMAN	HP1BP3	sp|Q5SSJ5|HP1B3_HUMAN Heterochromatin protein 1-binding protein 3 OS=Homo sapiens GN=HP1BP3 PE=1 SV=1	153.876	9.4	61207	4	20.34	20.68	23.93	21.42	21.12	23.96	1.43065	0.740665	0	0.516666	0.130378
UBP12_HUMAN	USP12	sp|O75317|UBP12_HUMAN Ubiquitin carboxyl-terminal hydrolase 12 OS=Homo sapiens GN=USP12 PE=1 SV=2	24.584	4.86	42858	1	16.84	19.76	17.08	17.77	18.44	19.01	1.42735	0.635476	0	0.513336	0.196901
NHLC2_HUMAN	NHLRC2	sp|Q8NBF2|NHLC2_HUMAN NHL repeat-containing protein 2 OS=Homo sapiens GN=NHLRC2 PE=1 SV=1	59.319	7.3	79444	4	22.97	22.56	22.86	23.56	22.94	23.43	1.42734	0.0846887	0	0.513334	1.07217
TECR_HUMAN	TECR	sp|Q9NZ01|TECR_HUMAN Very-long-chain enoyl-CoA reductase OS=Homo sapiens GN=TECR PE=1 SV=1	85.506	9.09	36034	4	21.99	21.87	22.79	22.34	22.43	23.42	1.42734	0.318242	0	0.513333	0.497242
MAT2B_HUMAN	MAT2B	sp|Q9NZL9|MAT2B_HUMAN Methionine adenosyltransferase 2 subunit beta OS=Homo sapiens GN=MAT2B PE=1 SV=1	114.191	13.47	37552	3	21.84	21.7	22.59	22.23	22.1	23.34	1.42734	0.345812	0	0.513333	0.46116
VPS52_HUMAN	VPS52	sp|Q8N1B4|VPS52_HUMAN Vacuolar protein sorting-associated protein 52 homolog OS=Homo sapiens GN=VPS52 PE=1 SV=1	22.101	3.6	82221	2	18.656	18.3039	24.39	20.59	17.8211	24.47	1.42443	0.862217	0	0.510382	0.0643834
BTF3_HUMAN	BTF3	sp|P20290|BTF3_HUMAN Transcription factor BTF3 OS=Homo sapiens GN=BTF3 PE=1 SV=1	241.753	33.5	22168	3	23.74	24.32	23.09	24.43	24.78	23.47	1.42405	0.38938	0	0.51	0.409626
DHPR_HUMAN	QDPR	sp|P09417|DHPR_HUMAN Dihydropteridine reductase OS=Homo sapiens GN=QDPR PE=1 SV=2	189.683	18.44	25790	3	22.82	23.04	22.58	23.23	23.34	23.4	1.42405	0.0228543	0	0.51	1.64103
NELFA_HUMAN	NELFA	sp|Q9H3P2|NELFA_HUMAN Negative elongation factor A OS=Homo sapiens GN=NELFA PE=1 SV=3	22.344	4.92	57277	1	17.3514	17.12	19.88	17.5984	18.15	20.13	1.42308	0.686306	0	0.509019	0.163482
HNRL1_HUMAN	HNRNPUL1	sp|Q9BUJ2|HNRL1_HUMAN Heterogeneous nuclear ribonucleoprotein U-like protein 1 OS=Homo sapiens GN=HNRNPUL1 PE=1 SV=2	80.349	3.86	95739	3	21.16	21.31	21.38	21.76	22.22	21.39	1.42076	0.111274	0	0.506667	0.953605
DDX23_HUMAN	DDX23	sp|Q9BUQ8|DDX23_HUMAN Probable ATP-dependent RNA helicase DDX23 OS=Homo sapiens GN=DDX23 PE=1 SV=3	53.631	3.29	95583	2	16.85	18.19	19.56	18.05	17.83	20.24	1.42076	0.668235	0	0.506666	0.175071
RU2B_HUMAN	SNRPB2	sp|P08579|RU2B_HUMAN U2 small nuclear ribonucleoprotein B'' OS=Homo sapiens GN=SNRPB2 PE=1 SV=1	178.124	30.22	25486	5	24.18	24.11	23.12	24.33	24.25	24.35	1.42076	0.214369	0	0.506666	0.668837
LSM2_HUMAN	LSM2	sp|Q9Y333|LSM2_HUMAN U6 snRNA-associated Sm-like protein LSm2 OS=Homo sapiens GN=LSM2 PE=1 SV=1	21.509	8.42	10835	1	20.71	20.69	18.4374	20.73	21.08	19.5447	1.41986	0.598576	0	0.505752	0.222881
ERLEC_HUMAN	ERLEC1	sp|Q96DZ1|ERLEC_HUMAN Endoplasmic reticulum lectin 1 OS=Homo sapiens GN=ERLEC1 PE=1 SV=1	24.086	2.07	54858	1	18.3153	17.08	20.04	20.21	17.1766	19.5649	1.4195	0.70888	0	0.505387	0.149427
STK36_HUMAN	STK36	sp|Q9NRP7|STK36_HUMAN Serine/threonine-protein kinase 36 OS=Homo sapiens GN=STK36 PE=1 SV=2	39.11	1.6	143995	2	16.49	18.3271	18.83	18.3145	18.6883	18.16	1.41932	0.526034	0	0.505204	0.278986
PIGS_HUMAN	PIGS	sp|Q96S52|PIGS_HUMAN GPI transamidase component PIG-S OS=Homo sapiens GN=PIGS PE=1 SV=3	61.878	3.78	61656	1	18.98	18.24	20.05	19.24	19.13	20.41	1.41748	0.491961	0	0.503333	0.308069
LC7L2_HUMAN	LUC7L2	sp|Q9Y383|LC7L2_HUMAN Putative RNA-binding protein Luc7-like 2 OS=Homo sapiens GN=LUC7L2 PE=1 SV=2	147.322	13.27	46514	4	21.69	21.74	21.07	22.18	21.3	22.53	1.41748	0.301489	0	0.503333	0.520728
NOP58_HUMAN	NOP58	sp|Q9Y2X3|NOP58_HUMAN Nucleolar protein 58 OS=Homo sapiens GN=NOP58 PE=1 SV=1	634.531	29.49	59578	12	22.95	23.09	25.3	23.41	23.65	25.79	1.41748	0.66346	0	0.503333	0.178185
TMEDA_HUMAN	TMED10	sp|P49755|TMEDA_HUMAN Transmembrane emp24 domain-containing protein 10 OS=Homo sapiens GN=TMED10 PE=1 SV=2	368.658	33.33	24976	9	26.51	26.27	27.24	26.92	26.92	27.69	1.41748	0.264859	0	0.503333	0.576985
COPB2_HUMAN	COPB2	sp|P35606|COPB2_HUMAN Coatomer subunit beta' OS=Homo sapiens GN=COPB2 PE=1 SV=2	855.511	40.4	102487	28	26.07	26.23	26.87	26.38	26.9	27.4	1.41748	0.258744	0	0.503333	0.587129
RTRAF_HUMAN	RTRAF	sp|Q9Y224|RTRAF_HUMAN RNA transcription, translation and transport factor protein OS=Homo sapiens GN=RTRAF PE=1 SV=1	223.792	33.61	28068	6	22.85	23.28	24.34	23.16	23.75	25.07	1.41748	0.521667	0	0.503333	0.282606
AP4A_HUMAN	NUDT2	sp|P50583|AP4A_HUMAN Bis(5'-nucleosyl)-tetraphosphatase [asymmetrical] OS=Homo sapiens GN=NUDT2 PE=1 SV=3	17.422	6.8	16829	1	20.24	18.6678	21.77	19.31	20.76	22.11	1.41492	0.699418	0	0.500725	0.155263
S12A5_HUMAN	SLC12A5	sp|Q9H2X9|S12A5_HUMAN Solute carrier family 12 member 5 OS=Homo sapiens GN=SLC12A5 PE=1 SV=3	30.519	1.23	126184	1	20.84	21.19	19.3599	20.83	20.89	21.17	1.41424	0.43031	0	0.500031	0.366219
TIF1B_HUMAN	TRIM28	sp|Q13263|TIF1B_HUMAN Transcription intermediary factor 1-beta OS=Homo sapiens GN=TRIM28 PE=1 SV=5	710.161	26.35	88550	23	25.05	25.15	27.21	25.36	25.96	27.59	1.41421	0.633144	0	0.500001	0.198498
HABP2_HUMAN	HABP2	sp|Q14520|HABP2_HUMAN Hyaluronan-binding protein 2 OS=Homo sapiens GN=HABP2 PE=1 SV=1	88.525	6.25	62672	4	23.41	22.71	25.21	23.83	23.61	25.39	1.41421	0.62002	0	0.500001	0.207594
DPY30_HUMAN	DPY30	sp|Q9C005|DPY30_HUMAN Protein dpy-30 homolog OS=Homo sapiens GN=DPY30 PE=1 SV=1	96.579	36.36	11250	2	19.65	20.04	21.09	20.62	20.45	21.21	1.41421	0.363283	0	0.5	0.439755
GPD1L_HUMAN	GPD1L	sp|Q8N335|GPD1L_HUMAN Glycerol-3-phosphate dehydrogenase 1-like protein OS=Homo sapiens GN=GPD1L PE=1 SV=1	94.216	12.25	38419	4	21.92	22.5	22.36	22.78	22.98	22.52	1.41421	0.0851742	0	0.5	1.06969
CNO11_HUMAN	CNOT11	sp|Q9UKZ1|CNO11_HUMAN CCR4-NOT transcription complex subunit 11 OS=Homo sapiens GN=CNOT11 PE=1 SV=1	55.522	3.53	55215	1	17.03	18.1483	19.67	18.5799	17.86	19.9	1.41145	0.635482	0	0.497178	0.196897
PBDC1_HUMAN	PBDC1	sp|Q9BVG4|PBDC1_HUMAN Protein PBDC1 OS=Homo sapiens GN=PBDC1 PE=1 SV=1	87.381	11.59	26057	2	21.13	21.75	19.78	21.65	21.69	20.81	1.41095	0.486435	0	0.496667	0.312975
PGM1_HUMAN	PGM1	sp|P36871|PGM1_HUMAN Phosphoglucomutase-1 OS=Homo sapiens GN=PGM1 PE=1 SV=3	327.691	24.38	61449	9	24.2	24.07	22.98	24.6	24.47	23.67	1.41095	0.36274	0	0.496667	0.440404
PSMD5_HUMAN	PSMD5	sp|Q16401|PSMD5_HUMAN 26S proteasome non-ATPase regulatory subunit 5 OS=Homo sapiens GN=PSMD5 PE=1 SV=3	61.744	6.15	56196	3	23.45	23.06	22.67	23.7	23.92	23.05	1.41095	0.223208	0	0.496667	0.651291
MMGT1_HUMAN	MMGT1	sp|Q8N4V1|MMGT1_HUMAN Membrane magnesium transporter 1 OS=Homo sapiens GN=MMGT1 PE=1 SV=1	45.828	16.03	14686	1	19.27	19.28	16.36	19.03	19.46	17.91	1.41095	0.668338	0	0.496666	0.175004
LYRIC_HUMAN	MTDH	sp|Q86UE4|LYRIC_HUMAN Protein LYRIC OS=Homo sapiens GN=MTDH PE=1 SV=2	57.697	2.75	63837	1	19.81	18.3183	18.7157	18.8575	20.2	19.2746	1.41035	0.452667	0	0.496054	0.344221
PUR8_HUMAN	ADSL	sp|P30566|PUR8_HUMAN Adenylosuccinate lyase OS=Homo sapiens GN=ADSL PE=1 SV=2	296.785	21.49	54889	8	24.57	24.47	23.12	24.78	24.83	24.03	1.40769	0.408151	0	0.493334	0.389179
MTA1_HUMAN	MTA1	sp|Q13330|MTA1_HUMAN Metastasis-associated protein MTA1 OS=Homo sapiens GN=MTA1 PE=1 SV=2	110.187	7.83	80786	5	20.3	20.73	22.16	20.65	21.71	22.31	1.40769	0.542863	0	0.493333	0.26531
TCPH_HUMAN	CCT7	sp|Q99832|TCPH_HUMAN T-complex protein 1 subunit eta OS=Homo sapiens GN=CCT7 PE=1 SV=2	1506.02	57.09	59367	36	28.12	28.25	28.16	28.64	28.78	28.59	1.40769	0.00198506	0	0.493333	2.70223
KCY_HUMAN	CMPK1	sp|P30085|KCY_HUMAN UMP-CMP kinase OS=Homo sapiens GN=CMPK1 PE=1 SV=3	321.935	53.57	22222	9	24.77	25.23	24.96	25.48	25.32	25.64	1.40769	0.0384225	0	0.493333	1.41541
P66B_HUMAN	GATAD2B	sp|Q8WXI9|P66B_HUMAN Transcriptional repressor p66-beta OS=Homo sapiens GN=GATAD2B PE=1 SV=1	47.031	3.88	65261	2	19.3381	18.5269	20.57	19.81	18.7343	21.37	1.40747	0.637488	0	0.493102	0.195528
SBSN_HUMAN	SBSN	sp|Q6UWP8|SBSN_HUMAN Suprabasin OS=Homo sapiens GN=SBSN PE=1 SV=2	79.112	15.25	60541	2	20.85	19.35	20.38	22.2	19.98	19.87	1.40445	0.606861	0	0.49	0.216911
GARS_HUMAN	GARS	sp|P41250|GARS_HUMAN Glycine--tRNA ligase OS=Homo sapiens GN=GARS PE=1 SV=3	663.804	34.91	83166	22	27.04	27.31	26.89	27.38	27.75	27.58	1.40444	0.0396224	0	0.49	1.40206
NAT10_HUMAN	NAT10	sp|Q9H0A0|NAT10_HUMAN RNA cytidine acetyltransferase OS=Homo sapiens GN=NAT10 PE=1 SV=2	273.331	13.76	115730	10	21.39	18.69	24.11	20.5	20.61	24.55	1.40444	0.823242	0	0.49	0.0844725
TMED9_HUMAN	TMED9	sp|Q9BVK6|TMED9_HUMAN Transmembrane emp24 domain-containing protein 9 OS=Homo sapiens GN=TMED9 PE=1 SV=2	211.519	37.87	27277	7	25.34	24.89	25.99	25.54	25.62	26.52	1.4012	0.338373	0	0.486668	0.470605
ATLA1_HUMAN	ATL1	sp|Q8WXF7|ATLA1_HUMAN Atlastin-1 OS=Homo sapiens GN=ATL1 PE=1 SV=1	94.241	7.89	63544	4	22.31	20.93	22.17	22.48	22.69	21.7	1.4012	0.41205	0	0.486667	0.385051
ACTC_HUMAN	ACTC1	sp|P68032|ACTC_HUMAN Actin, alpha cardiac muscle 1 OS=Homo sapiens GN=ACTC1 PE=1 SV=1	3014.22	83.29	42019	60	24.43	27.07	24.31	26.53	26.07	24.67	1.4012	0.67005	0	0.486667	0.173893
SYYC_HUMAN	YARS	sp|P54577|SYYC_HUMAN Tyrosine--tRNA ligase, cytoplasmic OS=Homo sapiens GN=YARS PE=1 SV=4	349.239	31.82	59143	14	25.56	26.02	24.85	26.06	26.22	25.61	1.4012	0.27613	0	0.486666	0.558886
STMN1_HUMAN	STMN1	sp|P16949|STMN1_HUMAN Stathmin OS=Homo sapiens GN=STMN1 PE=1 SV=3	63.25	15.44	17303	2	22.23	21.62	21.3	23.05	22.4	21.16	1.4012	0.474947	0	0.486666	0.323355
ERD22_HUMAN	KDELR2	sp|P33947|ERD22_HUMAN ER lumen protein-retaining receptor 2 OS=Homo sapiens GN=KDELR2 PE=1 SV=1	110.3	22.64	24422	4	20.92	21.33	20.43	20.76	21.66	21.72	1.4012	0.295847	0	0.486666	0.528933
MYG1_HUMAN	C12orf10	sp|Q9HB07|MYG1_HUMAN UPF0160 protein MYG1, mitochondrial OS=Homo sapiens GN=C12orf10 PE=1 SV=2	120.568	12.77	42449	5	23.29	23.99	23.46	24.26	24.21	23.73	1.4012	0.145982	0	0.486666	0.835701
PSB6_HUMAN	PSMB6	sp|P28072|PSB6_HUMAN Proteasome subunit beta type-6 OS=Homo sapiens GN=PSMB6 PE=1 SV=4	180.629	38.49	25358	5	25.84	25.88	25.36	26.24	26.38	25.92	1.4012	0.0868518	0	0.486666	1.06122
KC1D_HUMAN	CSNK1D	sp|P48730|KC1D_HUMAN Casein kinase I isoform delta OS=Homo sapiens GN=CSNK1D PE=1 SV=2	129.864	13.25	47330	5	21.37	17.8549	20.57	21.26	20.82	19.1709	1.3999	0.715312	0	0.485325	0.145504
CP51A_HUMAN	CYP51A1	sp|Q16850|CP51A_HUMAN Lanosterol 14-alpha demethylase OS=Homo sapiens GN=CYP51A1 PE=1 SV=3	19.475	2.19	56806	1	19.3024	20.0196	20.9	20.7265	19.44	21.51	1.39945	0.558166	0	0.484858	0.253237
PP1R8_HUMAN	PPP1R8	sp|Q12972|PP1R8_HUMAN Nuclear inhibitor of protein phosphatase 1 OS=Homo sapiens GN=PPP1R8 PE=1 SV=2	30.803	11.11	38479	2	20.41	20.34	18.9477	20.9	20.54	19.71	1.39872	0.459678	0	0.484111	0.337546
BUB3_HUMAN	BUB3	sp|O43684|BUB3_HUMAN Mitotic checkpoint protein BUB3 OS=Homo sapiens GN=BUB3 PE=1 SV=1	454.445	49.09	37155	13	25.6	25.02	26.51	25.76	26.04	26.78	1.39797	0.413165	0	0.483334	0.383876
SYWC_HUMAN	WARS	sp|P23381|SYWC_HUMAN Tryptophan--tRNA ligase, cytoplasmic OS=Homo sapiens GN=WARS PE=1 SV=2	344.393	23.35	53165	10	25.65	25.51	24	25.75	26.14	24.72	1.39797	0.514755	0	0.483333	0.288399
HS90B_HUMAN	HSP90AB1	sp|P08238|HS90B_HUMAN Heat shock protein HSP 90-beta OS=Homo sapiens GN=HSP90AB1 PE=1 SV=4	2926.24	57.87	83264	59	29.21	29.33	29.55	29.66	29.79	30.08	1.39474	0.0393015	0	0.480001	1.40559
SAHH2_HUMAN	AHCYL1	sp|O43865|SAHH2_HUMAN S-adenosylhomocysteine hydrolase-like protein 1 OS=Homo sapiens GN=AHCYL1 PE=1 SV=2	316.295	27.55	58951	13	21.53	20.55	20.5	20.42	21.75	21.85	1.39474	0.447111	0	0.48	0.349584
BAP31_HUMAN	BCAP31	sp|P51572|BAP31_HUMAN B-cell receptor-associated protein 31 OS=Homo sapiens GN=BCAP31 PE=1 SV=3	180.527	10.98	27992	7	24.21	24.01	24.54	24.64	24.77	24.79	1.39474	0.0410729	0	0.48	1.38644
RL8_HUMAN	RPL8	sp|P62917|RL8_HUMAN 60S ribosomal protein L8 OS=Homo sapiens GN=RPL8 PE=1 SV=2	431.971	50.97	28025	17	26.69	26.51	27.67	27.32	26.61	28.38	1.39474	0.487272	0	0.48	0.312228
RB3GP_HUMAN	RAB3GAP1	sp|Q15042|RB3GP_HUMAN Rab3 GTPase-activating protein catalytic subunit OS=Homo sapiens GN=RAB3GAP1 PE=1 SV=3	37.619	2.14	110524	2	20.97	20.95	20.7	21.36	21.15	21.55	1.39474	0.029348	0	0.48	1.53242
ZPR1_HUMAN	ZPR1	sp|O75312|ZPR1_HUMAN Zinc finger protein ZPR1 OS=Homo sapiens GN=ZPR1 PE=1 SV=1	64.062	6.32	50925	2	18.881	17.341	21.82	17.7633	19.5692	22.14	1.39172	0.806993	0	0.476865	0.0931302
GSH0_HUMAN	GCLM	sp|P48507|GSH0_HUMAN Glutamate--cysteine ligase regulatory subunit OS=Homo sapiens GN=GCLM PE=1 SV=1	96.889	16.79	30727	4	22.88	22.56	23.17	23.1	23.24	23.7	1.39153	0.132362	0	0.476667	0.878238
FLII_HUMAN	FLII	sp|Q13045|FLII_HUMAN Protein flightless-1 homolog OS=Homo sapiens GN=FLII PE=1 SV=2	72.587	3.31	144751	4	22.73	22.9	23.34	23.37	23.54	23.49	1.39153	0.0648632	0	0.476667	1.188
UMPS_HUMAN	UMPS	sp|P11172|UMPS_HUMAN Uridine 5'-monophosphate synthase OS=Homo sapiens GN=UMPS PE=1 SV=1	148.552	13.12	52222	5	23.33	23.33	23.84	23.68	23.77	24.48	1.39152	0.192908	0	0.476667	0.71465
NONO_HUMAN	NONO	sp|Q15233|NONO_HUMAN Non-POU domain-containing octamer-binding protein OS=Homo sapiens GN=NONO PE=1 SV=4	401.39	27.6	54232	16	25.28	25.43	26.38	25.78	25.69	27.05	1.39152	0.441152	0	0.476667	0.355412
ERLN1_HUMAN	ERLIN1	sp|O75477|ERLN1_HUMAN Erlin-1 OS=Homo sapiens GN=ERLIN1 PE=1 SV=1	201.138	19.36	38926	6	21.76	21.85	22.3	21.98	22.39	22.97	1.39152	0.22468	0	0.476666	0.648436
GLRX3_HUMAN	GLRX3	sp|O76003|GLRX3_HUMAN Glutaredoxin-3 OS=Homo sapiens GN=GLRX3 PE=1 SV=2	246.081	22.09	37432	7	29.11	25.36	29.35	29.41	27.13	28.71	1.39152	0.759996	0	0.476665	0.119188
PPAC_HUMAN	ACP1	sp|P24666|PPAC_HUMAN Low molecular weight phosphotyrosine protein phosphatase OS=Homo sapiens GN=ACP1 PE=1 SV=3	24.922	5.7	18042	1	22.81	22.82	22.59	23.24	23.32	23.08	1.38831	0.0100686	0	0.473333	1.99703
SSRD_HUMAN	SSR4	sp|P51571|SSRD_HUMAN Translocon-associated protein subunit delta OS=Homo sapiens GN=SSR4 PE=1 SV=1	123.112	23.12	18999	3	24.69	24.4	25.57	24.92	25.24	25.92	1.38831	0.360699	0	0.473333	0.442855
TMED3_HUMAN	TMED3	sp|Q9Y3Q3|TMED3_HUMAN Transmembrane emp24 domain-containing protein 3 OS=Homo sapiens GN=TMED3 PE=1 SV=1	25.485	4.61	24777	1	20.79	20.17	22.1	20.93	20.96	22.59	1.38831	0.581433	0	0.473333	0.235501
CDC23_HUMAN	CDC23	sp|Q9UJX2|CDC23_HUMAN Cell division cycle protein 23 homolog OS=Homo sapiens GN=CDC23 PE=1 SV=3	116.457	9.21	68834	5	21.7	21.62	23.3	22.02	22.63	23.39	1.38831	0.522146	0	0.473333	0.282208
KITH_HUMAN	TK1	sp|P04183|KITH_HUMAN Thymidine kinase, cytosolic OS=Homo sapiens GN=TK1 PE=1 SV=2	15.697	6.84	25469	1	20.29	20.2	19.4531	20.7	20.32	20.34	1.38733	0.181764	0	0.472307	0.740493
APEX1_HUMAN	APEX1	sp|P27695|APEX1_HUMAN DNA-(apurinic or apyrimidinic site) lyase OS=Homo sapiens GN=APEX1 PE=1 SV=2	206.397	22.96	35555	5	23.56	24.42	23.68	24	24.79	24.28	1.38511	0.255736	0	0.470001	0.592207
TBA1C_HUMAN	TUBA1C	sp|Q9BQE3|TBA1C_HUMAN Tubulin alpha-1C chain OS=Homo sapiens GN=TUBA1C PE=1 SV=1	2041.44	83.96	49895	38	22.23	22.36	24.37	22.69	23.31	24.37	1.38511	0.609245	0	0.47	0.215208
SC24D_HUMAN	SEC24D	sp|O94855|SC24D_HUMAN Protein transport protein Sec24D OS=Homo sapiens GN=SEC24D PE=1 SV=2	20.763	3.2	113010	2	22.51	22	21.96	22.77	22.99	22.11	1.38191	0.216387	0	0.466667	0.66477
PSA4_HUMAN	PSMA4	sp|P25789|PSA4_HUMAN Proteasome subunit alpha type-4 OS=Homo sapiens GN=PSMA4 PE=1 SV=1	600.653	70.88	29484	14	25.88	26	26.19	26.15	26.61	26.71	1.38191	0.0745335	0	0.466667	1.12765
TMED7_HUMAN	TMED7	sp|Q9Y3B3|TMED7_HUMAN Transmembrane emp24 domain-containing protein 7 OS=Homo sapiens GN=TMED7 PE=1 SV=2	238.497	32.14	25172	5	24.95	24.05	25.63	24.88	25.08	26.07	1.38191	0.471211	0	0.466667	0.326785
PSMD3_HUMAN	PSMD3	sp|O43242|PSMD3_HUMAN 26S proteasome non-ATPase regulatory subunit 3 OS=Homo sapiens GN=PSMD3 PE=1 SV=2	936.24	47.38	60978	29	26.97	27.1	27.9	27.39	27.59	28.39	1.38191	0.33058	0	0.466667	0.480724
MSH2_HUMAN	MSH2	sp|P43246|MSH2_HUMAN DNA mismatch repair protein Msh2 OS=Homo sapiens GN=MSH2 PE=1 SV=1	159.518	4.39	104743	3	18.4	18.87	20.84	18.45	19.21	21.84	1.37872	0.733752	0	0.463333	0.134451
MFGM_HUMAN	MFGE8	sp|Q08431|MFGM_HUMAN Lactadherin OS=Homo sapiens GN=MFGE8 PE=1 SV=2	613.157	49.35	43123	16	28.35	28.15	28.6	28.62	28.71	29.16	1.37872	0.0939059	0	0.463333	1.02731
BZW1_HUMAN	BZW1	sp|Q7L1Q6|BZW1_HUMAN Basic leucine zipper and W2 domain-containing protein 1 OS=Homo sapiens GN=BZW1 PE=1 SV=1	487.189	46.78	48043	14	23.05	23.37	25.57	23.64	23.9	25.84	1.37872	0.682699	0	0.463333	0.165771
SYFB_HUMAN	FARSB	sp|Q9NSD9|SYFB_HUMAN Phenylalanine--tRNA ligase beta subunit OS=Homo sapiens GN=FARSB PE=1 SV=3	73.311	9	66116	5	22.29	22.78	22.91	22.43	23.42	23.52	1.37872	0.306714	0	0.463333	0.513266
MLEC_HUMAN	MLEC	sp|Q14165|MLEC_HUMAN Malectin OS=Homo sapiens GN=MLEC PE=1 SV=1	215.295	27.4	32234	6	22.44	22.24	24.78	22.63	23.18	25.04	1.37872	0.693658	0	0.463333	0.158855
EMC7_HUMAN	EMC7	sp|Q9NPA0|EMC7_HUMAN ER membrane protein complex subunit 7 OS=Homo sapiens GN=EMC7 PE=1 SV=1	43.384	9.5	26471	2	22.31	21.63	22.27	22.58	22.4	22.61	1.37554	0.11595	0	0.46	0.935731
PAIRB_HUMAN	SERBP1	sp|Q8NC51|PAIRB_HUMAN Plasminogen activator inhibitor 1 RNA-binding protein OS=Homo sapiens GN=SERBP1 PE=1 SV=2	134.789	17.16	44965	6	23.58	23.95	23.63	24.27	24.27	24	1.37554	0.0350248	0	0.46	1.45562
AIMP1_HUMAN	AIMP1	sp|Q12904|AIMP1_HUMAN Aminoacyl tRNA synthase complex-interacting multifunctional protein 1 OS=Homo sapiens GN=AIMP1 PE=1 SV=2	73.056	9.62	34353	2	21.13	21.09	22.73	21.56	22.04	22.73	1.37554	0.510791	0	0.46	0.291756
CD109_HUMAN	CD109	sp|Q6YHK3|CD109_HUMAN CD109 antigen OS=Homo sapiens GN=CD109 PE=1 SV=2	110.133	3.46	161689	6	24.47	23.81	23.06	24.13	24.17	24.42	1.37554	0.332177	0	0.46	0.478631
IF4B_HUMAN	EIF4B	sp|P23588|IF4B_HUMAN Eukaryotic translation initiation factor 4B OS=Homo sapiens GN=EIF4B PE=1 SV=2	73.491	8.84	69151	3	22.28	21.05	21.54	22.26	22.25	21.74	1.37554	0.310618	0	0.46	0.507774
EMC2_HUMAN	EMC2	sp|Q15006|EMC2_HUMAN ER membrane protein complex subunit 2 OS=Homo sapiens GN=EMC2 PE=1 SV=1	188.337	21.89	34834	5	22.76	21.89	23.95	23.18	22.74	24.06	1.37554	0.553475	0	0.46	0.256902
IPYR_HUMAN	PPA1	sp|Q15181|IPYR_HUMAN Inorganic pyrophosphatase OS=Homo sapiens GN=PPA1 PE=1 SV=2	706.964	66.78	32660	16	26.6	27.19	26.46	26.92	27.63	27.08	1.37554	0.212325	0	0.46	0.672999
TCPG_HUMAN	CCT3	sp|P49368|TCPG_HUMAN T-complex protein 1 subunit gamma OS=Homo sapiens GN=CCT3 PE=1 SV=4	1015.57	46.79	60534	33	28.2	28.5	28.08	28.69	28.83	28.64	1.37554	0.0285179	0	0.46	1.54488
NCPR_HUMAN	POR	sp|P16435|NCPR_HUMAN NADPH--cytochrome P450 reductase OS=Homo sapiens GN=POR PE=1 SV=2	259.019	14.48	76690	8	24.32	24.68	25.52	24.98	25.12	25.8	1.37554	0.351406	0	0.46	0.454191
DPYL3_HUMAN	DPYSL3	sp|Q14195|DPYL3_HUMAN Dihydropyrimidinase-related protein 3 OS=Homo sapiens GN=DPYSL3 PE=1 SV=1	286.089	16.14	61963	8	22.9	23.24	19.5887	23.22	23.49	20.39	1.37278	0.779921	0	0.457102	0.107949
ACSL3_HUMAN	ACSL3	sp|O95573|ACSL3_HUMAN Long-chain-fatty-acid--CoA ligase 3 OS=Homo sapiens GN=ACSL3 PE=1 SV=3	217.018	10	80420	6	24.12	23.49	23.25	23.93	23.71	24.59	1.37237	0.285141	0	0.456666	0.544941
RIFK_HUMAN	RFK	sp|Q969G6|RIFK_HUMAN Riboflavin kinase OS=Homo sapiens GN=RFK PE=1 SV=2	96.537	13.55	17623	2	19.11	19.43	20.66	19.48	20.05	21.04	1.37237	0.524935	0	0.456666	0.279894
TM9S3_HUMAN	TM9SF3	sp|Q9HD45|TM9S3_HUMAN Transmembrane 9 superfamily member 3 OS=Homo sapiens GN=TM9SF3 PE=1 SV=2	255.508	18	67888	9	24.69	24.25	25.82	24.98	25.1	26.04	1.3692	0.474756	0	0.453334	0.32353
UBR4_HUMAN	UBR4	sp|Q5T4S7|UBR4_HUMAN E3 ubiquitin-protein ligase UBR4 OS=Homo sapiens GN=UBR4 PE=1 SV=1	844.487	8.14	573841	27	23.2	23.87	24.59	23.77	24.16	25.09	1.3692	0.464134	0	0.453333	0.333357
CDC20_HUMAN	CDC20	sp|Q12834|CDC20_HUMAN Cell division cycle protein 20 homolog OS=Homo sapiens GN=CDC20 PE=1 SV=2	32.749	5.61	54723	2	24.35	23.86	24.97	24.75	24.8	24.99	1.3692	0.240741	0	0.453333	0.61845
GCP60_HUMAN	ACBD3	sp|Q9H3P7|GCP60_HUMAN Golgi resident protein GCP60 OS=Homo sapiens GN=ACBD3 PE=1 SV=4	59.437	6.44	60593	3	21.35	22.17	21.54	21.82	22.3	22.3	1.3692	0.199143	0	0.453332	0.700835
AT1B3_HUMAN	ATP1B3	sp|P54709|AT1B3_HUMAN Sodium/potassium-transporting ATPase subunit beta-3 OS=Homo sapiens GN=ATP1B3 PE=1 SV=1	45.944	11.83	31513	3	24.35	24.79	23.41	25.03	24.96	23.91	1.36604	0.455262	0	0.449999	0.341739
ANXA3_HUMAN	ANXA3	sp|P12429|ANXA3_HUMAN Annexin A3 OS=Homo sapiens GN=ANXA3 PE=1 SV=3	341.988	29.72	36375	10	27.25	27.07	26.6	27.57	27.65	27.05	1.36604	0.17096	0	0.449999	0.767105
PSA3_HUMAN	PSMA3	sp|P25788|PSA3_HUMAN Proteasome subunit alpha type-3 OS=Homo sapiens GN=PSMA3 PE=1 SV=2	508.655	42.35	28433	11	26.33	26.26	25.93	26.39	26.77	26.71	1.36604	0.0577652	0	0.449999	1.23833
AMERL_HUMAN	AMMECR1L	sp|Q6DCA0|AMERL_HUMAN AMMECR1-like protein OS=Homo sapiens GN=AMMECR1L PE=1 SV=1	10.203	3.23	34499	1	20.98	18.6568	20.19	20.79	20.34	20.04	1.3639	0.565645	0	0.447738	0.247456
RTCB_HUMAN	RTCB	sp|Q9Y3I0|RTCB_HUMAN tRNA-splicing ligase RtcB homolog OS=Homo sapiens GN=RTCB PE=1 SV=1	574.691	40.99	55210	17	25.69	25.87	25.99	26.04	26.2	26.65	1.36289	0.0918887	0	0.446667	1.03674
IPO5_HUMAN	IPO5	sp|O00410|IPO5_HUMAN Importin-5 OS=Homo sapiens GN=IPO5 PE=1 SV=4	1347.79	38.74	123630	31	26.33	26.63	26.27	26.66	27.09	26.82	1.36289	0.0562443	0	0.446667	1.24992
EF1G_HUMAN	EEF1G	sp|P26641|EF1G_HUMAN Elongation factor 1-gamma OS=Homo sapiens GN=EEF1G PE=1 SV=3	1066.49	59.73	50119	23	28.81	28.86	28.74	29.05	29.35	29.35	1.36289	0.0134939	0	0.446667	1.86986
UBQL1_HUMAN	UBQLN1	sp|Q9UMX0|UBQL1_HUMAN Ubiquilin-1 OS=Homo sapiens GN=UBQLN1 PE=1 SV=2	208.525	18.34	62519	7	21.53	22.64	18.3527	21.85	22.4	19.6115	1.3625	0.786648	0	0.446256	0.10422
USO1_HUMAN	USO1	sp|O60763|USO1_HUMAN General vesicular transport factor p115 OS=Homo sapiens GN=USO1 PE=1 SV=2	156.441	6.76	107895	5	22.93	23.3	22.42	23.45	23.43	23.1	1.35974	0.187516	0	0.443334	0.726962
RSSA_HUMAN	RPSA	sp|P08865|RSSA_HUMAN 40S ribosomal protein SA OS=Homo sapiens GN=RPSA PE=1 SV=4	705.596	54.92	32854	19	27.56	27.73	28.5	27.93	28.11	29.08	1.35974	0.38931	0	0.443334	0.409704
THOC4_HUMAN	ALYREF	sp|Q86V81|THOC4_HUMAN THO complex subunit 4 OS=Homo sapiens GN=ALYREF PE=1 SV=3	66.684	14.79	26888	3	22.31	22.86	21.48	22.97	23.02	21.99	1.35974	0.444195	0	0.443333	0.352426
LRC41_HUMAN	LRRC41	sp|Q15345|LRC41_HUMAN Leucine-rich repeat-containing protein 41 OS=Homo sapiens GN=LRRC41 PE=1 SV=3	27.322	2.22	88650	1	17.93	18.11	19.66	18.36	18.72	19.95	1.35974	0.576553	0	0.443333	0.239161
TRAP1_HUMAN	TRAP1	sp|Q12931|TRAP1_HUMAN Heat shock protein 75 kDa, mitochondrial OS=Homo sapiens GN=TRAP1 PE=1 SV=3	103.219	3.12	80110	2	26.33	26.59	27.55	26.82	27.27	27.71	1.35974	0.381529	0	0.443333	0.418472
CHIP_HUMAN	STUB1	sp|Q9UNE7|CHIP_HUMAN E3 ubiquitin-protein ligase CHIP OS=Homo sapiens GN=STUB1 PE=1 SV=2	63.197	12.54	34856	3	22.53	21.71	19.15	22.47	23	19.25	1.35974	0.789339	0	0.443333	0.102736
RAN_HUMAN	RAN	sp|P62826|RAN_HUMAN GTP-binding nuclear protein Ran OS=Homo sapiens GN=RAN PE=1 SV=3	695.423	76.85	24423	19	28.66	28.69	29.28	28.99	29.08	29.89	1.35974	0.274251	0	0.443333	0.561852
SYIC_HUMAN	IARS	sp|P41252|SYIC_HUMAN Isoleucine--tRNA ligase, cytoplasmic OS=Homo sapiens GN=IARS PE=1 SV=2	396.627	18.23	144498	21	25.54	25.69	26.4	25.82	26.33	26.81	1.35974	0.319044	0	0.443333	0.496149
KHDR1_HUMAN	KHDRBS1	sp|Q07666|KHDR1_HUMAN KH domain-containing, RNA-binding, signal transduction-associated protein 1 OS=Homo sapiens GN=KHDRBS1 PE=1 SV=1	102.733	12.19	48227	6	23.03	23.59	24.19	23.64	23.72	24.78	1.35974	0.422922	0	0.443333	0.37374
DYLT3_HUMAN	DYNLT3	sp|P51808|DYLT3_HUMAN Dynein light chain Tctex-type 3 OS=Homo sapiens GN=DYNLT3 PE=1 SV=1	36.697	20.69	13062	1	20.48	20.94	19.2485	19.99	20.97	21.03	1.35708	0.50829	0	0.440509	0.293889
MATR3_HUMAN	MATR3	sp|P43243|MATR3_HUMAN Matrin-3 OS=Homo sapiens GN=MATR3 PE=1 SV=2	367.905	22.67	94623	14	22.88	23.56	26.55	23.95	23.83	26.53	1.35661	0.773742	0	0.440001	0.111404
ADRM1_HUMAN	ADRM1	sp|Q16186|ADRM1_HUMAN Proteasomal ubiquitin receptor ADRM1 OS=Homo sapiens GN=ADRM1 PE=1 SV=2	19.381	2.21	42153	1	22.14	22.14	22.28	22.23	22.78	22.87	1.3566	0.098847	0	0.440001	1.00504
RL28_HUMAN	RPL28	sp|P46779|RL28_HUMAN 60S ribosomal protein L28 OS=Homo sapiens GN=RPL28 PE=1 SV=3	209.363	40.88	15748	7	26.06	25.54	26.52	26.45	26.04	26.95	1.3566	0.318477	0	0.440001	0.496921
DAZP1_HUMAN	DAZAP1	sp|Q96EP5|DAZP1_HUMAN DAZ-associated protein 1 OS=Homo sapiens GN=DAZAP1 PE=1 SV=1	150.178	19.16	43383	5	23.79	23.97	24.57	24.38	24.4	24.87	1.3566	0.197519	0	0.44	0.704391
MAGT1_HUMAN	MAGT1	sp|Q9H0U3|MAGT1_HUMAN Magnesium transporter protein 1 OS=Homo sapiens GN=MAGT1 PE=1 SV=1	19.017	2.69	38037	1	22.56	22.61	22.1	22.99	23.11	22.49	1.3566	0.152937	0	0.44	0.815487
FUBP1_HUMAN	FUBP1	sp|Q96AE4|FUBP1_HUMAN Far upstream element-binding protein 1 OS=Homo sapiens GN=FUBP1 PE=1 SV=3	172.771	8.85	67560	6	23.94	23.91	23.77	24.69	24.08	24.17	1.3566	0.0894911	0	0.44	1.04822
TPP2_HUMAN	TPP2	sp|P29144|TPP2_HUMAN Tripeptidyl-peptidase 2 OS=Homo sapiens GN=TPP2 PE=1 SV=4	260.336	7.53	138350	8	23.99	23.93	23.74	24.21	24.31	24.46	1.3566	0.0136548	0	0.439999	1.86471
BCCIP_HUMAN	BCCIP	sp|Q9P287|BCCIP_HUMAN BRCA2 and CDKN1A-interacting protein OS=Homo sapiens GN=BCCIP PE=1 SV=1	31.362	2.55	35979	1	20.96	21.04	22.2	21.06	21.72	22.74	1.3566	0.524593	0	0.439999	0.280177
TAP1_HUMAN	TAP1	sp|Q03518|TAP1_HUMAN Antigen peptide transporter 1 OS=Homo sapiens GN=TAP1 PE=1 SV=2	40.653	1.36	87218	1	18.6228	19.3978	19.96	19.042	20.2472	20.01	1.35616	0.457421	0	0.439526	0.339684
HSP74_HUMAN	HSPA4	sp|P34932|HSP74_HUMAN Heat shock 70 kDa protein 4 OS=Homo sapiens GN=HSPA4 PE=1 SV=4	1565.59	47.26	94331	37	27.59	27.73	27.72	27.94	28	28.41	1.35347	0.0474481	0	0.436667	1.32378
RANG_HUMAN	RANBP1	sp|P43487|RANG_HUMAN Ran-specific GTPase-activating protein OS=Homo sapiens GN=RANBP1 PE=1 SV=1	241.305	38.31	23310	7	26.46	26.52	26.55	26.89	27	26.95	1.35347	0.000455585	0	0.436667	3.34143
EWS_HUMAN	EWSR1	sp|Q01844|EWS_HUMAN RNA-binding protein EWS OS=Homo sapiens GN=EWSR1 PE=1 SV=1	149.573	7.32	68478	3	23.15	23.19	22.29	23.58	23.7	22.66	1.35347	0.377707	0	0.436666	0.422845
APC7_HUMAN	ANAPC7	sp|Q9UJX3|APC7_HUMAN Anaphase-promoting complex subunit 7 OS=Homo sapiens GN=ANAPC7 PE=1 SV=4	58.834	6.01	66855	2	20.42	20.79	21.23	21.25	20.27	22.23	1.35347	0.515163	0	0.436666	0.288055
H2A1B_HUMAN	HIST1H2AB	sp|P04908|H2A1B_HUMAN Histone H2A type 1-B/E OS=Homo sapiens GN=HIST1H2AB PE=1 SV=2	264.582	57.69	14135	5	22.75	22.63	22.8	23.71	23.05	22.73	1.35347	0.210261	0	0.436666	0.677242
SYK_HUMAN	KARS	sp|Q15046|SYK_HUMAN Lysine--tRNA ligase OS=Homo sapiens GN=KARS PE=1 SV=3	288.39	20.94	68048	12	25.36	25.42	25.8	25.8	25.74	26.35	1.35347	0.140484	0	0.436666	0.852372
IQGA1_HUMAN	IQGAP1	sp|P46940|IQGA1_HUMAN Ras GTPase-activating-like protein IQGAP1 OS=Homo sapiens GN=IQGAP1 PE=1 SV=1	2370.89	41.7	189252	52	30.29	28.66	28.9	30.35	30.11	28.69	1.35035	0.582518	0	0.433334	0.234691
PSDE_HUMAN	PSMD14	sp|O00487|PSDE_HUMAN 26S proteasome non-ATPase regulatory subunit 14 OS=Homo sapiens GN=PSMD14 PE=1 SV=1	641.445	53.23	34577	14	24.68	24.92	26.31	25.19	25.37	26.65	1.35035	0.561415	0	0.433334	0.250716
AP1G1_HUMAN	AP1G1	sp|O43747|AP1G1_HUMAN AP-1 complex subunit gamma-1 OS=Homo sapiens GN=AP1G1 PE=1 SV=5	164.886	13.75	91351	8	24.09	23.73	23.61	24.03	24.39	24.31	1.35035	0.074685	0	0.433333	1.12677
RL21_HUMAN	RPL21	sp|P46778|RL21_HUMAN 60S ribosomal protein L21 OS=Homo sapiens GN=RPL21 PE=1 SV=2	236.219	38.75	18565	7	26.93	26.78	26.34	27.19	26.93	27.23	1.35035	0.0967191	0	0.433333	1.01449
FBX50_HUMAN	NCCRP1	sp|Q6ZVX7|FBX50_HUMAN F-box only protein 50 OS=Homo sapiens GN=NCCRP1 PE=1 SV=1	26.303	4	30847	1	20.96	19.15	19.2	22.01	19.13	19.47	1.35035	0.710321	0	0.433333	0.148545
NU155_HUMAN	NUP155	sp|O75694|NU155_HUMAN Nuclear pore complex protein Nup155 OS=Homo sapiens GN=NUP155 PE=1 SV=1	251.262	9.06	155199	9	22.37	22.27	23.95	22.31	23.38	24.2	1.35035	0.604388	0	0.433332	0.218684
ITPA_HUMAN	ITPA	sp|Q9BY32|ITPA_HUMAN Inosine triphosphate pyrophosphatase OS=Homo sapiens GN=ITPA PE=1 SV=2	114.268	27.32	21446	4	24.64	24.88	21.52	24.78	24.94	22.61	1.34723	0.760504	0	0.430001	0.118899
TINAL_HUMAN	TINAGL1	sp|Q9GZM7|TINAL_HUMAN Tubulointerstitial nephritis antigen-like OS=Homo sapiens GN=TINAGL1 PE=1 SV=1	170.117	7.92	52387	3	23.87	22.96	25.48	24.48	23.53	25.59	1.34723	0.673386	0	0.43	0.171736
HS12B_HUMAN	HSPA12B	sp|Q96MM6|HS12B_HUMAN Heat shock 70 kDa protein 12B OS=Homo sapiens GN=HSPA12B PE=1 SV=2	21.809	1.46	75688	1	20.1	20.28	20.59	20.33	20.62	21.31	1.34723	0.255102	0	0.43	0.593286
FA98B_HUMAN	FAM98B	sp|Q52LJ0|FA98B_HUMAN Protein FAM98B OS=Homo sapiens GN=FAM98B PE=1 SV=1	53.819	5.76	37191	2	18.3515	17.9979	22.33	18.87	18.5049	22.59	1.34585	0.83312	0	0.42852	0.0792926
EF1B_HUMAN	EEF1B2	sp|P24534|EF1B_HUMAN Elongation factor 1-beta OS=Homo sapiens GN=EEF1B2 PE=1 SV=3	272.518	44.44	24764	8	26.3	26.81	25.52	26.85	27.03	26.03	1.34413	0.428853	0	0.426668	0.367692
ANM1_HUMAN	PRMT1	sp|Q99873|ANM1_HUMAN Protein arginine N-methyltransferase 1 OS=Homo sapiens GN=PRMT1 PE=1 SV=2	718.619	59.83	41516	18	26.58	26.65	26.5	26.44	27.24	27.33	1.34412	0.210225	0	0.426667	0.677317
FIBP_HUMAN	FIBP	sp|O43427|FIBP_HUMAN Acidic fibroblast growth factor intracellular-binding protein OS=Homo sapiens GN=FIBP PE=1 SV=3	32.973	6.04	41878	2	22.09	21.38	20.96	22.22	22.33	21.16	1.34412	0.439774	0	0.426667	0.35677
GSTM2_HUMAN	GSTM2	sp|P28161|GSTM2_HUMAN Glutathione S-transferase Mu 2 OS=Homo sapiens GN=GSTM2 PE=1 SV=2	127.98	9.63	25745	3	22.57	22.53	20.69	22.74	22.75	21.58	1.34412	0.591095	0	0.426666	0.228343
RL19_HUMAN	RPL19	sp|P84098|RL19_HUMAN 60S ribosomal protein L19 OS=Homo sapiens GN=RPL19 PE=1 SV=1	190.645	26.02	23466	6	26.1	25.74	25.37	26.35	25.92	26.22	1.34412	0.158146	0	0.426666	0.800942
CJ076_HUMAN	C10orf76	sp|Q5T2E6|CJ076_HUMAN UPF0668 protein C10orf76 OS=Homo sapiens GN=C10orf76 PE=1 SV=1	77.247	6.1	78710	2	19.42	20.27	18.7729	19.54	20.05	20.15	1.34323	0.418878	0	0.425706	0.377912
DTX2_HUMAN	DTX2	sp|Q86UW9|DTX2_HUMAN Probable E3 ubiquitin-protein ligase DTX2 OS=Homo sapiens GN=DTX2 PE=1 SV=3	29.009	3.86	67246	1	17.93	18.79	17.3337	17.83	17.67	19.8243	1.34121	0.62938	0	0.423539	0.201087
KATL2_HUMAN	KATNAL2	sp|Q8IYT4|KATL2_HUMAN Katanin p60 ATPase-containing subunit A-like 2 OS=Homo sapiens GN=KATNAL2 PE=1 SV=3	37.604	2.23	61253	1	24.94	25.35	24.27	25.49	25.66	24.68	1.34102	0.386999	0	0.423333	0.41229
TAF5L_HUMAN	TAF5L	sp|O75529|TAF5L_HUMAN TAF5-like RNA polymerase II p300/CBP-associated factor-associated factor 65 kDa subunit 5L OS=Homo sapiens GN=TAF5L PE=1 SV=1	20.891	1.7	66155	1	19.32	18.8785	19.2265	20.34	19.36	18.99	1.33946	0.376856	0	0.421651	0.423825
S38A1_HUMAN	SLC38A1	sp|Q9H2H9|S38A1_HUMAN Sodium-coupled neutral amino acid transporter 1 OS=Homo sapiens GN=SLC38A1 PE=1 SV=1	176.736	16.63	54048	8	24.59	24.37	24.76	25.14	24.89	24.95	1.33793	0.0364179	0	0.419999	1.43868
TRXR1_HUMAN	TXNRD1	sp|Q16881|TRXR1_HUMAN Thioredoxin reductase 1, cytoplasmic OS=Homo sapiens GN=TXNRD1 PE=1 SV=3	210.212	12.48	70906	6	23.12	24.24	23.4	23.64	24.38	24	1.33793	0.351475	0	0.419999	0.454105
DPP3_HUMAN	DPP3	sp|Q9NY33|DPP3_HUMAN Dipeptidyl peptidase 3 OS=Homo sapiens GN=DPP3 PE=1 SV=2	280.284	13.43	82589	9	25.34	25.3	23.9	25.6	25.77	24.42	1.33484	0.548093	0	0.416667	0.261146
HS90A_HUMAN	HSP90AA1	sp|P07900|HS90A_HUMAN Heat shock protein HSP 90-alpha OS=Homo sapiens GN=HSP90AA1 PE=1 SV=5	2872.87	54.23	84660	58	29.74	29.84	29.54	30	30.34	30.03	1.33484	0.0408584	0	0.416667	1.38872
ASNA_HUMAN	ASNA1	sp|O43681|ASNA_HUMAN ATPase ASNA1 OS=Homo sapiens GN=ASNA1 PE=1 SV=2	194.043	23.28	38793	7	23.96	24.27	25	24.52	24.57	25.39	1.33484	0.375093	0	0.416667	0.425861
AAPK2_HUMAN	PRKAA2	sp|P54646|AAPK2_HUMAN 5'-AMP-activated protein kinase catalytic subunit alpha-2 OS=Homo sapiens GN=PRKAA2 PE=1 SV=2	102.226	8.88	62320	3	17.42	17.83	17.7693	17.93	18.66	17.6776	1.33433	0.264673	0	0.41612	0.577291
PSMD7_HUMAN	PSMD7	sp|P51665|PSMD7_HUMAN 26S proteasome non-ATPase regulatory subunit 7 OS=Homo sapiens GN=PSMD7 PE=1 SV=2	644.95	52.47	37025	15	25.69	26.21	27.08	26.21	26.49	27.52	1.33176	0.507367	0	0.413333	0.294678
KCC2D_HUMAN	CAMK2D	sp|Q13557|KCC2D_HUMAN Calcium/calmodulin-dependent protein kinase type II subunit delta OS=Homo sapiens GN=CAMK2D PE=1 SV=3	211.512	15.83	56369	7	22.75	22.98	23.78	23.23	23.53	23.99	1.33176	0.340631	0	0.413333	0.467716
CD44_HUMAN	CD44	sp|P16070|CD44_HUMAN CD44 antigen OS=Homo sapiens GN=CD44 PE=1 SV=3	281.495	7.95	81538	6	27.91	26.75	27.47	28.3	27.69	27.38	1.33176	0.393681	0	0.413333	0.404856
KLC4_HUMAN	KLC4	sp|Q9NSK0|KLC4_HUMAN Kinesin light chain 4 OS=Homo sapiens GN=KLC4 PE=1 SV=3	74.413	7.11	68640	4	16.83	17.19	19.32	17.09	18.05	19.44	1.33176	0.709758	0	0.413333	0.148889
CYC_HUMAN	CYCS	sp|P99999|CYC_HUMAN Cytochrome c OS=Homo sapiens GN=CYCS PE=1 SV=2	65.575	19.05	11749	3	25.54	25.52	21.92	25.66	25.75	22.81	1.33176	0.802004	0	0.413333	0.0958232
GGCT_HUMAN	GGCT	sp|O75223|GGCT_HUMAN Gamma-glutamylcyclotransferase OS=Homo sapiens GN=GGCT PE=1 SV=1	46.019	15.96	21008	2	20.67	20.22	19.1943	20.73	20.93	19.66	1.33043	0.522428	0	0.411892	0.281974
GPDA_HUMAN	GPD1	sp|P21695|GPDA_HUMAN Glycerol-3-phosphate dehydrogenase [NAD(+)], cytoplasmic OS=Homo sapiens GN=GPD1 PE=1 SV=4	30.05	3.15	37568	1	20.97	19.82	18.828	19.84	20.89	20.12	1.32931	0.585823	0	0.410683	0.232233
DHX15_HUMAN	DHX15	sp|O43143|DHX15_HUMAN Pre-mRNA-splicing factor ATP-dependent RNA helicase DHX15 OS=Homo sapiens GN=DHX15 PE=1 SV=2	852.851	44.53	90933	29	26.32	26.32	27.17	26.52	26.78	27.74	1.32869	0.429383	0	0.41	0.367156
SAHH_HUMAN	AHCY	sp|P23526|SAHH_HUMAN Adenosylhomocysteinase OS=Homo sapiens GN=AHCY PE=1 SV=4	773.306	43.29	47716	21	28.06	27.8	27.92	28.31	28.26	28.44	1.32869	0.0113228	0	0.41	1.94605
PLEC_HUMAN	PLEC	sp|Q15149|PLEC_HUMAN Plectin OS=Homo sapiens GN=PLEC PE=1 SV=3	1066.6	11.46	531791	46	26.51	26.73	26.5	27.04	27.03	26.9	1.32869	0.00942993	0	0.41	2.02549
RPR1B_HUMAN	RPRD1B	sp|Q9NQG5|RPR1B_HUMAN Regulation of nuclear pre-mRNA domain-containing protein 1B OS=Homo sapiens GN=RPRD1B PE=1 SV=1	52.685	7.98	36900	2	20.64	20.41	20.08	21.1	20.34	20.92	1.32869	0.218374	0	0.41	0.660799
CAMLG_HUMAN	CAMLG	sp|P49069|CAMLG_HUMAN Calcium signal-modulating cyclophilin ligand OS=Homo sapiens GN=CAMLG PE=1 SV=1	65.778	6.76	32953	1	19.66	19.69	20.83	19.85	20.28	21.28	1.32869	0.513466	0	0.41	0.289489
PSMD6_HUMAN	PSMD6	sp|Q15008|PSMD6_HUMAN 26S proteasome non-ATPase regulatory subunit 6 OS=Homo sapiens GN=PSMD6 PE=1 SV=1	1066.28	65.81	45531	27	26.32	26.38	27.45	26.59	26.87	27.92	1.32869	0.494809	0	0.41	0.305563
PIMT_HUMAN	PCMT1	sp|P22061|PIMT_HUMAN Protein-L-isoaspartate(D-aspartate) O-methyltransferase OS=Homo sapiens GN=PCMT1 PE=1 SV=4	80.197	15.42	24636	4	22.77	23.41	22.62	23.94	23.6	22.49	1.32869	0.458563	0	0.41	0.338601
THIC_HUMAN	ACAT2	sp|Q9BWD1|THIC_HUMAN Acetyl-CoA acetyltransferase, cytosolic OS=Homo sapiens GN=ACAT2 PE=1 SV=2	23.071	2.02	41351	1	21.94	22.21	22.19	22.46	22.35	22.76	1.32869	0.0524448	0	0.41	1.2803
SURF4_HUMAN	SURF4	sp|O15260|SURF4_HUMAN Surfeit locus protein 4 OS=Homo sapiens GN=SURF4 PE=1 SV=3	217.891	19.33	30394	6	24.35	24.64	25.06	24.81	24.94	25.52	1.32562	0.24697	0	0.406667	0.607356
COPD_HUMAN	ARCN1	sp|P48444|COPD_HUMAN Coatomer subunit delta OS=Homo sapiens GN=ARCN1 PE=1 SV=1	381.172	32.09	57210	16	25.73	25.26	24.74	25.74	25.72	25.49	1.32562	0.242697	0	0.406666	0.614935
EH1L1_HUMAN	EHBP1L1	sp|Q8N3D4|EH1L1_HUMAN EH domain-binding protein 1-like protein 1 OS=Homo sapiens GN=EHBP1L1 PE=1 SV=2	43.485	0.72	161854	1	22.24	21.65	18.9925	22.31	21.73	20.06	1.32487	0.753233	0	0.405848	0.123071
CC50A_HUMAN	TMEM30A	sp|Q9NV96|CC50A_HUMAN Cell cycle control protein 50A OS=Homo sapiens GN=TMEM30A PE=1 SV=1	100.899	12.47	40684	3	24.42	23.76	20.81	24.43	24.41	21.36	1.32256	0.802255	0	0.403334	0.0956875
PUR9_HUMAN	ATIC	sp|P31939|PUR9_HUMAN Bifunctional purine biosynthesis protein PURH OS=Homo sapiens GN=ATIC PE=1 SV=3	701.694	34.46	64616	16	25.98	26.14	26.34	26.37	26.42	26.88	1.32256	0.104653	0	0.403334	0.980249
SH3L3_HUMAN	SH3BGRL3	sp|Q9H299|SH3L3_HUMAN SH3 domain-binding glutamic acid-rich-like protein 3 OS=Homo sapiens GN=SH3BGRL3 PE=1 SV=1	101.171	66.67	10438	3	23.13	23.11	22.31	23.36	23.32	23.08	1.32256	0.228393	0	0.403334	0.641317
GNA1_HUMAN	GNPNAT1	sp|Q96EK6|GNA1_HUMAN Glucosamine 6-phosphate N-acetyltransferase OS=Homo sapiens GN=GNPNAT1 PE=1 SV=1	138.138	19.02	20749	3	22.33	23.11	22.14	22.95	23.27	22.57	1.32256	0.324311	0	0.403334	0.489039
BACH_HUMAN	ACOT7	sp|O00154|BACH_HUMAN Cytosolic acyl coenzyme A thioester hydrolase OS=Homo sapiens GN=ACOT7 PE=1 SV=3	230.332	13.95	41796	6	25.44	25.55	25.19	25.76	25.98	25.65	1.32256	0.048831	0	0.403333	1.3113
TERA_HUMAN	VCP	sp|P55072|TERA_HUMAN Transitional endoplasmic reticulum ATPase OS=Homo sapiens GN=VCP PE=1 SV=4	2817.63	78.91	89322	62	29.3	29.46	28.87	29.73	29.8	29.31	1.32256	0.158948	0	0.403333	0.798746
NDKA_HUMAN	NME1	sp|P15531|NDKA_HUMAN Nucleoside diphosphate kinase A OS=Homo sapiens GN=NME1 PE=1 SV=1	340.286	51.97	17149	7	23.04	23.77	22.52	23.58	23.65	23.31	1.32256	0.345024	0	0.403332	0.462151
IPO8_HUMAN	IPO8	sp|O15397|IPO8_HUMAN Importin-8 OS=Homo sapiens GN=IPO8 PE=1 SV=2	92.866	2.41	119938	2	18.683	20.74	21.91	20.19	20.32	22.03	1.32164	0.736261	0	0.40233	0.132968
LRC8D_HUMAN	LRRC8D	sp|Q7L1W4|LRC8D_HUMAN Volume-regulated anion channel subunit LRRC8D OS=Homo sapiens GN=LRRC8D PE=1 SV=1	17.52	0.93	98201	1	21.72	21.53	18.4345	21.42	21.77	19.7	1.32118	0.762552	0	0.401823	0.11773
VAPA_HUMAN	VAPA	sp|Q9P0L0|VAPA_HUMAN Vesicle-associated membrane protein-associated protein A OS=Homo sapiens GN=VAPA PE=1 SV=3	213.152	37.75	27893	8	24.23	24.56	24.74	24.75	25.01	24.97	1.31951	0.0780315	0	0.4	1.10773
FXR1_HUMAN	FXR1	sp|P51114|FXR1_HUMAN Fragile X mental retardation syndrome-related protein 1 OS=Homo sapiens GN=FXR1 PE=1 SV=3	333.789	16.59	69721	9	23.29	22.51	24.65	23.81	23	24.84	1.31951	0.651701	0	0.4	0.185951
METK2_HUMAN	MAT2A	sp|P31153|METK2_HUMAN S-adenosylmethionine synthase isoform type-2 OS=Homo sapiens GN=MAT2A PE=1 SV=1	342.454	33.16	43661	11	24.28	25.02	25.6	25	25.23	25.87	1.31951	0.43565	0	0.4	0.360862
MON2_HUMAN	MON2	sp|Q7Z3U7|MON2_HUMAN Protein MON2 homolog OS=Homo sapiens GN=MON2 PE=1 SV=3	74.127	3.38	190487	4	21.45	20.76	21.52	21.71	21.33	21.89	1.31951	0.244408	0	0.399999	0.611884
NMT1_HUMAN	NMT1	sp|P30419|NMT1_HUMAN Glycylpeptide N-tetradecanoyltransferase 1 OS=Homo sapiens GN=NMT1 PE=1 SV=2	210.511	16.53	56806	5	22.38	22.3	22.89	22.1	22.91	23.75	1.31646	0.48088	0	0.396667	0.317964
LAR4B_HUMAN	LARP4B	sp|Q92615|LAR4B_HUMAN La-related protein 4B OS=Homo sapiens GN=LARP4B PE=1 SV=3	68.004	3.52	80552	2	20.98	20.83	23.41	21.61	21.49	23.31	1.31646	0.717692	0	0.396667	0.144062
SRP72_HUMAN	SRP72	sp|O76094|SRP72_HUMAN Signal recognition particle subunit SRP72 OS=Homo sapiens GN=SRP72 PE=1 SV=3	462.147	23.25	74606	12	24.65	24.71	25.33	24.9	25.16	25.82	1.31646	0.319916	0	0.396667	0.494964
NDKB_HUMAN	NME2	sp|P22392|NDKB_HUMAN Nucleoside diphosphate kinase B OS=Homo sapiens GN=NME2 PE=1 SV=1	522.454	66.45	17298	12	27.67	27.73	26.18	27.96	27.88	26.93	1.31646	0.548065	0	0.396666	0.261168
TRPV4_HUMAN	TRPV4	sp|Q9HBA0|TRPV4_HUMAN Transient receptor potential cation channel subfamily V member 4 OS=Homo sapiens GN=TRPV4 PE=1 SV=2	11.74	1.49	98281	1	21.08	21.15	18.4477	21.12	21.04	19.7012	1.3145	0.713693	0	0.394512	0.146489
PRS4_HUMAN	PSMC1	sp|P62191|PRS4_HUMAN 26S proteasome regulatory subunit 4 OS=Homo sapiens GN=PSMC1 PE=1 SV=1	646.715	42.95	49185	15	25.81	25.96	26.64	26.25	26.25	27.09	1.31343	0.357924	0	0.393334	0.446209
CSN5_HUMAN	COPS5	sp|Q92905|CSN5_HUMAN COP9 signalosome complex subunit 5 OS=Homo sapiens GN=COPS5 PE=1 SV=4	126.311	17.96	37579	5	23.62	23.23	23.92	23.5	24.09	24.36	1.31342	0.290337	0	0.393333	0.537098
SYTC_HUMAN	TARS	sp|P26639|SYTC_HUMAN Threonine--tRNA ligase, cytoplasmic OS=Homo sapiens GN=TARS PE=1 SV=3	408.136	21.44	83435	15	26.18	26.21	25.75	26.53	26.58	26.21	1.31342	0.105155	0	0.393333	0.978171
TBCB_HUMAN	TBCB	sp|Q99426|TBCB_HUMAN Tubulin-folding cofactor B OS=Homo sapiens GN=TBCB PE=1 SV=2	22.199	6.97	27326	2	22.78	23.55	22.28	23.48	24.12	22.19	1.31342	0.592504	0	0.393333	0.227309
IF2B_HUMAN	EIF2S2	sp|P20042|IF2B_HUMAN Eukaryotic translation initiation factor 2 subunit 2 OS=Homo sapiens GN=EIF2S2 PE=1 SV=2	223.082	23.12	38388	9	24.85	24.83	25.32	25.16	25.25	25.77	1.31342	0.1887	0	0.393333	0.724228
MCM2_HUMAN	MCM2	sp|P49736|MCM2_HUMAN DNA replication licensing factor MCM2 OS=Homo sapiens GN=MCM2 PE=1 SV=4	690.169	27.32	101896	21	24.7	24.71	26.75	25.07	25.41	26.86	1.31342	0.676392	0	0.393333	0.169802
ANXA6_HUMAN	ANXA6	sp|P08133|ANXA6_HUMAN Annexin A6 OS=Homo sapiens GN=ANXA6 PE=1 SV=3	1925.29	71.17	75873	52	31.06	31.03	28.88	31.48	31.53	29.14	1.31342	0.731535	0	0.393333	0.135765
IF4G2_HUMAN	EIF4G2	sp|P78344|IF4G2_HUMAN Eukaryotic translation initiation factor 4 gamma 2 OS=Homo sapiens GN=EIF4G2 PE=1 SV=1	312.144	16.65	102362	15	25.42	25.14	25.78	26.25	25.21	26.06	1.31342	0.347117	0	0.393333	0.459524
TCPA_HUMAN	TCP1	sp|P17987|TCPA_HUMAN T-complex protein 1 subunit alpha OS=Homo sapiens GN=TCP1 PE=1 SV=1	1252.45	52.16	60344	27	27.89	28	28.11	28.21	28.41	28.56	1.31342	0.0302743	0	0.393333	1.51893
CRNN_HUMAN	CRNN	sp|Q9UBG3|CRNN_HUMAN Cornulin OS=Homo sapiens GN=CRNN PE=1 SV=1	53.469	6.67	53533	1	19.2349	18.428	17.7886	18.9401	17.4243	20.26	1.31126	0.692716	0	0.390954	0.159445
SYDC_HUMAN	DARS	sp|P14868|SYDC_HUMAN Aspartate--tRNA ligase, cytoplasmic OS=Homo sapiens GN=DARS PE=1 SV=2	630.353	42.32	57136	19	25.48	25.73	26.96	25.69	26.03	27.62	1.31039	0.630668	0	0.390001	0.200199
MTAP_HUMAN	MTAP	sp|Q13126|MTAP_HUMAN S-methyl-5'-thioadenosine phosphorylase OS=Homo sapiens GN=MTAP PE=1 SV=2	197.751	32.16	31236	6	24.48	25	23.73	24.67	25.17	24.54	1.31039	0.401206	0	0.390001	0.396632
UBE4A_HUMAN	UBE4A	sp|Q14139|UBE4A_HUMAN Ubiquitin conjugation factor E4 A OS=Homo sapiens GN=UBE4A PE=1 SV=2	33.973	2.35	122561	2	20.69	21.13	20.64	21.03	21.47	21.13	1.31039	0.129675	0	0.39	0.887145
RBBP4_HUMAN	RBBP4	sp|Q09028|RBBP4_HUMAN Histone-binding protein RBBP4 OS=Homo sapiens GN=RBBP4 PE=1 SV=3	348.445	49.88	47656	12	23.82	24.72	25.1	24.49	24.84	25.48	1.31039	0.459965	0	0.39	0.337276
CND2_HUMAN	NCAPH	sp|Q15003|CND2_HUMAN Condensin complex subunit 2 OS=Homo sapiens GN=NCAPH PE=1 SV=3	22.1	2.16	82563	1	17.8	18.4	17.92	18.01	18.39	18.89	1.31039	0.281939	0	0.39	0.549845
PRS10_HUMAN	PSMC6	sp|P62333|PRS10_HUMAN 26S proteasome regulatory subunit 10B OS=Homo sapiens GN=PSMC6 PE=1 SV=1	729.916	59.38	44173	20	26.09	26.46	27.5	26.59	26.83	27.8	1.31039	0.525355	0	0.39	0.279547
XPO1_HUMAN	XPO1	sp|O14980|XPO1_HUMAN Exportin-1 OS=Homo sapiens GN=XPO1 PE=1 SV=1	833.486	27.54	123386	23	25.79	25.87	25.75	25.85	26.39	26.34	1.31039	0.0908308	0	0.389999	1.04177
TKT_HUMAN	TKT	sp|P29401|TKT_HUMAN Transketolase OS=Homo sapiens GN=TKT PE=1 SV=3	350.898	20.55	67878	11	26.86	26.61	26.27	27.15	27.01	26.75	1.31039	0.133054	0	0.389999	0.875971
MRCKB_HUMAN	CDC42BPB	sp|Q9Y5S2|MRCKB_HUMAN Serine/threonine-protein kinase MRCK beta OS=Homo sapiens GN=CDC42BPB PE=1 SV=2	209.598	7.66	194315	10	24.13	24	23.25	24.1	23.7	24.74	1.30737	0.397556	0	0.386667	0.400601
ERGI3_HUMAN	ERGIC3	sp|Q9Y282|ERGI3_HUMAN Endoplasmic reticulum-Golgi intermediate compartment protein 3 OS=Homo sapiens GN=ERGIC3 PE=1 SV=1	60.881	12.53	43222	3	22.33	21.09	23.13	22.35	22.17	23.19	1.30737	0.595604	0	0.386667	0.225042
DHX9_HUMAN	DHX9	sp|Q08211|DHX9_HUMAN ATP-dependent RNA helicase A OS=Homo sapiens GN=DHX9 PE=1 SV=4	425.357	11.18	140958	13	23.21	23.35	25.17	23.56	23.73	25.6	1.30737	0.692334	0	0.386667	0.159684
VKOR1_HUMAN	VKORC1	sp|Q9BQB6|VKOR1_HUMAN Vitamin K epoxide reductase complex subunit 1 OS=Homo sapiens GN=VKORC1 PE=1 SV=1	54.305	7.98	18235	1	21.69	21.96	20.94	21.6	21.97	22.18	1.30737	0.330101	0	0.386667	0.481353
RL6_HUMAN	RPL6	sp|Q02878|RL6_HUMAN 60S ribosomal protein L6 OS=Homo sapiens GN=RPL6 PE=1 SV=3	556.951	32.29	32728	15	27.25	27.45	27.18	27.62	27.23	28.19	1.30737	0.253631	0	0.386667	0.595798
DCTN5_HUMAN	DCTN5	sp|Q9BTE1|DCTN5_HUMAN Dynactin subunit 5 OS=Homo sapiens GN=DCTN5 PE=1 SV=1	78.738	23.08	20127	4	22.48	22.91	20.09	22.21	22.72	21.71	1.30737	0.697202	0	0.386666	0.156642
IF4G1_HUMAN	EIF4G1	sp|Q04637|IF4G1_HUMAN Eukaryotic translation initiation factor 4 gamma 1 OS=Homo sapiens GN=EIF4G1 PE=1 SV=4	473.346	12.01	175491	17	25.03	24.86	25.39	25.22	25.24	25.98	1.30737	0.25995	0	0.386666	0.58511
SPTN1_HUMAN	SPTAN1	sp|Q13813|SPTN1_HUMAN Spectrin alpha chain, non-erythrocytic 1 OS=Homo sapiens GN=SPTAN1 PE=1 SV=3	1511.05	26.42	284539	49	26.98	27.24	25.24	27.16	27.5	25.95	1.30435	0.650672	0	0.383334	0.186638
CNN2_HUMAN	CNN2	sp|Q99439|CNN2_HUMAN Calponin-2 OS=Homo sapiens GN=CNN2 PE=1 SV=4	56.082	10.36	33697	3	20.24	20.25	21.08	21.04	20.33	21.35	1.30435	0.403403	0	0.383334	0.394261
LRRK1_HUMAN	LRRK1	sp|Q38SD2|LRRK1_HUMAN Leucine-rich repeat serine/threonine-protein kinase 1 OS=Homo sapiens GN=LRRK1 PE=1 SV=3	14.116	0.35	225393	1	23.57	23.75	23.17	23.71	24.18	23.75	1.30435	0.168088	0	0.383333	0.774464
RL3_HUMAN	RPL3	sp|P39023|RL3_HUMAN 60S ribosomal protein L3 OS=Homo sapiens GN=RPL3 PE=1 SV=2	801.332	43.92	46109	23	27.5	27.53	28.03	27.75	27.62	28.84	1.30435	0.416366	0	0.383333	0.380525
CSN4_HUMAN	COPS4	sp|Q9BT78|CSN4_HUMAN COP9 signalosome complex subunit 4 OS=Homo sapiens GN=COPS4 PE=1 SV=1	491.82	43.1	46269	16	25.13	25.16	25.32	25.63	25.59	25.53	1.30134	0.00445018	0	0.38	2.35162
RNBP6_HUMAN	RANBP6	sp|O60518|RNBP6_HUMAN Ran-binding protein 6 OS=Homo sapiens GN=RANBP6 PE=1 SV=2	66.67	3.62	124714	3	21.32	21.5	22.73	21.49	22.03	23.17	1.30134	0.597996	0	0.38	0.223302
BAG6_HUMAN	BAG6	sp|P46379|BAG6_HUMAN Large proline-rich protein BAG6 OS=Homo sapiens GN=BAG6 PE=1 SV=2	296.98	13.87	119409	10	24.03	24.05	25.56	24.29	24.64	25.85	1.30134	0.612567	0	0.38	0.212847
LTN1_HUMAN	LTN1	sp|O94822|LTN1_HUMAN E3 ubiquitin-protein ligase listerin OS=Homo sapiens GN=LTN1 PE=1 SV=6	11.291	0.91	200552	1	16.53	17.83	18.88	17.16	18.18	19.04	1.30134	0.684869	0	0.38	0.164393
PKP4_HUMAN	PKP4	sp|Q99569|PKP4_HUMAN Plakophilin-4 OS=Homo sapiens GN=PKP4 PE=1 SV=2	48.474	1.51	131868	2	21.89	22.09	19.6	21.72	21.98	21.02	1.30134	0.677496	0	0.38	0.169093
OSB10_HUMAN	OSBPL10	sp|Q9BXB5|OSB10_HUMAN Oxysterol-binding protein-related protein 10 OS=Homo sapiens GN=OSBPL10 PE=1 SV=2	11.722	1.31	83970	1	21	20.66	21.58	21.22	21.48	21.68	1.30134	0.273707	0	0.38	0.562714
EXOS1_HUMAN	EXOSC1	sp|Q9Y3B2|EXOS1_HUMAN Exosome complex component CSL4 OS=Homo sapiens GN=EXOSC1 PE=1 SV=1	49.398	13.85	21452	2	20.79	20.4	21.84	21.39	21.1	21.68	1.30134	0.456491	0	0.38	0.340568
GLOD4_HUMAN	GLOD4	sp|Q9HC38|GLOD4_HUMAN Glyoxalase domain-containing protein 4 OS=Homo sapiens GN=GLOD4 PE=1 SV=1	71.897	13.1	34793	3	22.92	23.32	21.5	23.55	23.8	21.53	1.30134	0.696542	0	0.38	0.157053
MTMR9_HUMAN	MTMR9	sp|Q96QG7|MTMR9_HUMAN Myotubularin-related protein 9 OS=Homo sapiens GN=MTMR9 PE=1 SV=1	31.86	1.46	63462	1	18.97	19.47	18.37	19.14	19.14	19.67	1.30134	0.35516	0	0.38	0.449576
TFP11_HUMAN	TFIP11	sp|Q9UBB9|TFP11_HUMAN Tuftelin-interacting protein 11 OS=Homo sapiens GN=TFIP11 PE=1 SV=1	28.466	1.31	96820	1	18.6334	16.2	18.87	18.2318	17.31	19.3	1.30085	0.730978	0	0.379459	0.136095
HS2ST_HUMAN	HS2ST1	sp|Q7LGA3|HS2ST_HUMAN Heparan sulfate 2-O-sulfotransferase 1 OS=Homo sapiens GN=HS2ST1 PE=1 SV=1	55.7	4.78	41881	1	17.7799	18.7696	20.54	18.5294	19.5356	20.16	1.3	0.706822	0	0.378511	0.15069
IFT88_HUMAN	IFT88	sp|Q13099|IFT88_HUMAN Intraflagellar transport protein 88 homolog OS=Homo sapiens GN=IFT88 PE=2 SV=2	45.45	3	94270	2	18.4783	18.0116	24.28	21.16	18.2035	22.54	1.29945	0.881913	0	0.377903	0.0545742
DC1L1_HUMAN	DYNC1LI1	sp|Q9Y6G9|DC1L1_HUMAN Cytoplasmic dynein 1 light intermediate chain 1 OS=Homo sapiens GN=DYNC1LI1 PE=1 SV=3	195.539	23.9	56579	9	24.74	25.15	25.22	25.23	25.31	25.7	1.29834	0.145186	0	0.376667	0.838076
GLO2_HUMAN	HAGH	sp|Q16775|GLO2_HUMAN Hydroxyacylglutathione hydrolase, mitochondrial OS=Homo sapiens GN=HAGH PE=1 SV=2	94.328	18.18	33806	4	23.43	23.72	20.17	23.72	23.29	21.44	1.29834	0.791952	0	0.376667	0.101301
ASNS_HUMAN	ASNS	sp|P08243|ASNS_HUMAN Asparagine synthetase [glutamine-hydrolyzing] OS=Homo sapiens GN=ASNS PE=1 SV=4	167.324	14.62	64370	7	24.5	24.7	24.12	24.94	25.11	24.4	1.29834	0.240342	0	0.376666	0.61917
TSN_HUMAN	TSN	sp|Q15631|TSN_HUMAN Translin OS=Homo sapiens GN=TSN PE=1 SV=1	345.745	47.81	26183	8	24.41	24.45	24.76	24.41	24.96	25.38	1.29834	0.28014	0	0.376666	0.552625
TES_HUMAN	TES	sp|Q9UGI8|TES_HUMAN Testin OS=Homo sapiens GN=TES PE=1 SV=1	80.564	10.21	47996	3	22.94	21.66	23.21	23.15	22.76	23.02	1.29534	0.489907	0	0.373334	0.309886
STRAP_HUMAN	STRAP	sp|Q9Y3F4|STRAP_HUMAN Serine-threonine kinase receptor-associated protein OS=Homo sapiens GN=STRAP PE=1 SV=1	741.867	57.14	38438	16	26.82	26.8	26.52	26.86	27.14	27.26	1.29534	0.0712541	0	0.373334	1.14719
NUP93_HUMAN	NUP93	sp|Q8N1F7|NUP93_HUMAN Nuclear pore complex protein Nup93 OS=Homo sapiens GN=NUP93 PE=1 SV=2	211.972	11.36	93488	7	22.49	23.04	24	22.68	23.37	24.6	1.29534	0.628745	0	0.373334	0.201525
RS21_HUMAN	RPS21	sp|P63220|RS21_HUMAN 40S ribosomal protein S21 OS=Homo sapiens GN=RPS21 PE=1 SV=1	331.128	63.86	9111	7	25.7	25.87	22.4	25.74	25.79	23.56	1.29534	0.795477	0	0.373333	0.0993721
PSD12_HUMAN	PSMD12	sp|O00232|PSD12_HUMAN 26S proteasome non-ATPase regulatory subunit 12 OS=Homo sapiens GN=PSMD12 PE=1 SV=3	948.661	49.12	52904	23	26.3	26.19	27.45	26.42	26.75	27.89	1.29534	0.56784	0	0.373333	0.245774
SRSF1_HUMAN	SRSF1	sp|Q07955|SRSF1_HUMAN Serine/arginine-rich splicing factor 1 OS=Homo sapiens GN=SRSF1 PE=1 SV=2	239.985	31.45	27745	7	24.42	24.47	25.17	24.77	24.7	25.7	1.29235	0.410614	0	0.370001	0.386566
H32_HUMAN	HIST2H3A	sp|Q71DI3|H32_HUMAN Histone H3.2 OS=Homo sapiens GN=HIST2H3A PE=1 SV=3	248.29	43.38	15388	6	21.46	21.93	23.92	22.09	22.15	24.18	1.29235	0.735137	0	0.37	0.133632
P3H1_HUMAN	P3H1	sp|Q32P28|P3H1_HUMAN Prolyl 3-hydroxylase 1 OS=Homo sapiens GN=P3H1 PE=1 SV=2	80.09	4.76	83394	3	21.33	21.09	22.04	22.01	21.73	21.83	1.29235	0.28047	0	0.37	0.552114
ZC3H6_HUMAN	ZC3H6	sp|P61129|ZC3H6_HUMAN Zinc finger CCCH domain-containing protein 6 OS=Homo sapiens GN=ZC3H6 PE=1 SV=2	20.47	0.59	131670	1	17.3767	18.8226	22.86	18.5316	18.6526	22.98	1.29081	0.875083	0	0.368281	0.0579508
RL32_HUMAN	RPL32	sp|P62910|RL32_HUMAN 60S ribosomal protein L32 OS=Homo sapiens GN=RPL32 PE=1 SV=2	156.887	34.81	15860	5	25.26	25.39	23.3	25.51	25.11	24.43	1.28937	0.648785	0	0.366667	0.187899
ELOB_HUMAN	ELOB	sp|Q15370|ELOB_HUMAN Elongin-B OS=Homo sapiens GN=ELOB PE=1 SV=1	194.259	44.92	13133	6	24.5	24.38	23.18	24.51	24.78	23.87	1.28937	0.504346	0	0.366667	0.297272
RL15_HUMAN	RPL15	sp|P61313|RL15_HUMAN 60S ribosomal protein L15 OS=Homo sapiens GN=RPL15 PE=1 SV=2	383.144	50	24146	13	26.86	26.88	26.67	27.18	26.7	27.63	1.28937	0.255788	0	0.366667	0.59212
EIF3G_HUMAN	EIF3G	sp|O75821|EIF3G_HUMAN Eukaryotic translation initiation factor 3 subunit G OS=Homo sapiens GN=EIF3G PE=1 SV=2	146.783	19.38	35611	5	22.01	22.95	25.71	23.2	23.65	24.92	1.28937	0.779422	0	0.366667	0.108227
RL7_HUMAN	RPL7	sp|P18124|RL7_HUMAN 60S ribosomal protein L7 OS=Homo sapiens GN=RPL7 PE=1 SV=1	305.727	39.52	29226	13	26.97	27.65	25.87	27	27.31	27.28	1.28937	0.525553	0	0.366667	0.279383
H90B2_HUMAN	HSP90AB2P	sp|Q58FF8|H90B2_HUMAN Putative heat shock protein HSP 90-beta 2 OS=Homo sapiens GN=HSP90AB2P PE=1 SV=2	615.222	25.2	44349	13	23.82	24.27	24.27	24.05	24.37	25.04	1.28937	0.326209	0	0.366667	0.486505
DOCK7_HUMAN	DOCK7	sp|Q96N67|DOCK7_HUMAN Dedicator of cytokinesis protein 7 OS=Homo sapiens GN=DOCK7 PE=1 SV=4	94.913	2.01	242561	3	20.78	21.01	19.25	20.91	21.16	20.07	1.28937	0.599147	0	0.366666	0.222467
LSM3_HUMAN	LSM3	sp|P62310|LSM3_HUMAN U6 snRNA-associated Sm-like protein LSm3 OS=Homo sapiens GN=LSM3 PE=1 SV=2	14.422	7.84	11845	1	20.72	21.25	19.1523	21.02	21.03	20.1694	1.28851	0.624816	0	0.365698	0.204248
YLPM1_HUMAN	YLPM1	sp|P49750|YLPM1_HUMAN YLP motif-containing protein 1 OS=Homo sapiens GN=YLPM1 PE=1 SV=3	42.725	0.92	219985	1	18.4992	17.1175	19.7	17.3118	19.01	20.09	1.28791	0.756712	0	0.365032	0.12107
TCPE_HUMAN	CCT5	sp|P48643|TCPE_HUMAN T-complex protein 1 subunit epsilon OS=Homo sapiens GN=CCT5 PE=1 SV=1	1312.57	63.03	59671	29	28	28.06	27.53	28.33	28.45	27.9	1.28639	0.199348	0	0.363333	0.700389
VATE1_HUMAN	ATP6V1E1	sp|P36543|VATE1_HUMAN V-type proton ATPase subunit E 1 OS=Homo sapiens GN=ATP6V1E1 PE=1 SV=1	97.309	18.58	26145	3	22.23	22.44	20.94	22.51	22.36	21.83	1.28639	0.517334	0	0.363333	0.286229
AT2A2_HUMAN	ATP2A2	sp|P16615|AT2A2_HUMAN Sarcoplasmic/endoplasmic reticulum calcium ATPase 2 OS=Homo sapiens GN=ATP2A2 PE=1 SV=1	1336.22	32.25	114757	29	26.92	26.78	27.56	27.22	27.34	27.79	1.28639	0.287244	0	0.363333	0.541749
TMM33_HUMAN	TMEM33	sp|P57088|TMM33_HUMAN Transmembrane protein 33 OS=Homo sapiens GN=TMEM33 PE=1 SV=2	91.104	12.55	27978	3	24.65	24.85	23.97	24.82	25.08	24.66	1.28639	0.282881	0	0.363333	0.548396
THG1_HUMAN	THG1L	sp|Q9NWX6|THG1_HUMAN Probable tRNA(His) guanylyltransferase OS=Homo sapiens GN=THG1L PE=1 SV=2	19.803	3.69	34831	1	21.1	21.25	21.51	21.5	21.72	21.73	1.28639	0.0619407	0	0.363333	1.20802
K1C17_HUMAN	KRT17	sp|Q04695|K1C17_HUMAN Keratin, type I cytoskeletal 17 OS=Homo sapiens GN=KRT17 PE=1 SV=2	421.999	25.46	48106	15	24.79	24.65	23.7	25.38	24.73	24.12	1.28639	0.507337	0	0.363333	0.294704
UBA3_HUMAN	UBA3	sp|Q8TBC4|UBA3_HUMAN NEDD8-activating enzyme E1 catalytic subunit OS=Homo sapiens GN=UBA3 PE=1 SV=2	94.763	15.12	51852	4	23.02	23.03	22.61	23.13	23.43	23.19	1.28639	0.0937748	0	0.363333	1.02791
SIAS_HUMAN	NANS	sp|Q9NR45|SIAS_HUMAN Sialic acid synthase OS=Homo sapiens GN=NANS PE=1 SV=2	191.792	20.06	40308	4	23.54	23.69	24.03	23.88	24.01	24.46	1.28639	0.185936	0	0.363332	0.730636
JUPI1_HUMAN	JPT1	sp|Q9UK76|JUPI1_HUMAN Jupiter microtubule associated homolog 1 OS=Homo sapiens GN=JPT1 PE=1 SV=3	51.247	15.58	16015	1	21.11	21.49	17.8657	21.56	21.82	18.1694	1.28451	0.836926	0	0.361213	0.0773131
HAT1_HUMAN	HAT1	sp|O14929|HAT1_HUMAN Histone acetyltransferase type B catalytic subunit OS=Homo sapiens GN=HAT1 PE=1 SV=1	205.45	15.27	49513	5	22.21	22.71	23.27	22.78	23.04	23.45	1.28343	0.377459	0	0.360001	0.42313
PSA1_HUMAN	PSMA1	sp|P25786|PSA1_HUMAN Proteasome subunit alpha type-1 OS=Homo sapiens GN=PSMA1 PE=1 SV=1	465.13	75.67	29556	19	26.91	27.16	26.23	27.37	27.26	26.75	1.28343	0.345815	0	0.360001	0.461156
PSMD2_HUMAN	PSMD2	sp|Q13200|PSMD2_HUMAN 26S proteasome non-ATPase regulatory subunit 2 OS=Homo sapiens GN=PSMD2 PE=1 SV=3	1699.41	59.69	100200	42	26.99	27.3	28.06	27.39	27.59	28.45	1.28343	0.472836	0	0.360001	0.32529
UBA1_HUMAN	UBA1	sp|P22314|UBA1_HUMAN Ubiquitin-like modifier-activating enzyme 1 OS=Homo sapiens GN=UBA1 PE=1 SV=3	1058.54	31.38	117849	26	26.94	27.01	27.02	27.11	27.44	27.5	1.28343	0.0437979	0	0.36	1.35855
UCHL3_HUMAN	UCHL3	sp|P15374|UCHL3_HUMAN Ubiquitin carboxyl-terminal hydrolase isozyme L3 OS=Homo sapiens GN=UCHL3 PE=1 SV=1	238.991	36.96	26183	6	26.09	24.88	23.91	24.76	26.73	24.47	1.28343	0.723863	0	0.36	0.140343
STA5A_HUMAN	STAT5A	sp|P42229|STA5A_HUMAN Signal transducer and activator of transcription 5A OS=Homo sapiens GN=STAT5A PE=1 SV=1	22.203	1.51	90647	1	19.29	19.26	20.22	19.6055	19.7306	20.51	1.28229	0.444693	0	0.35872	0.35194
VINEX_HUMAN	SORBS3	sp|O60504|VINEX_HUMAN Vinexin OS=Homo sapiens GN=SORBS3 PE=1 SV=2	60.09	3.13	75341	2	21.92	21.57	19.2144	22	21.42	20.36	1.28213	0.731924	0	0.358546	0.135534
TCPQ_HUMAN	CCT8	sp|P50990|TCPQ_HUMAN T-complex protein 1 subunit theta OS=Homo sapiens GN=CCT8 PE=1 SV=4	1225.1	51.64	59621	29	28.39	28.38	28.18	28.66	28.76	28.6	1.28046	0.0125691	0	0.356667	1.9007
KCTD5_HUMAN	KCTD5	sp|Q9NXV2|KCTD5_HUMAN BTB/POZ domain-containing protein KCTD5 OS=Homo sapiens GN=KCTD5 PE=1 SV=1	72.519	8.97	26093	1	17.99	19.41	20.06	18.95	18.92	20.66	1.28046	0.692694	0	0.356667	0.159459
PPM1G_HUMAN	PPM1G	sp|O15355|PPM1G_HUMAN Protein phosphatase 1G OS=Homo sapiens GN=PPM1G PE=1 SV=1	75.754	7.69	59272	4	23.06	23.56	22.53	23.59	23.4	23.23	1.28046	0.320834	0	0.356667	0.493719
AP3S1_HUMAN	AP3S1	sp|Q92572|AP3S1_HUMAN AP-3 complex subunit sigma-1 OS=Homo sapiens GN=AP3S1 PE=1 SV=1	46.45	13.47	21732	2	19.83	20.53	22.28	21.2	20.87	21.64	1.28046	0.664085	0	0.356667	0.177776
IF5_HUMAN	EIF5	sp|P55010|IF5_HUMAN Eukaryotic translation initiation factor 5 OS=Homo sapiens GN=EIF5 PE=1 SV=2	282.582	22.74	49223	8	25.11	25.08	25.27	25.28	25.45	25.8	1.28046	0.0953619	0	0.356667	1.02062
ACACA_HUMAN	ACACA	sp|Q13085|ACACA_HUMAN Acetyl-CoA carboxylase 1 OS=Homo sapiens GN=ACACA PE=1 SV=2	298.413	5.75	265554	11	22	22.74	23.78	21.69	23.51	24.39	1.28046	0.725832	0	0.356667	0.139164
TCPD_HUMAN	CCT4	sp|P50991|TCPD_HUMAN T-complex protein 1 subunit delta OS=Homo sapiens GN=CCT4 PE=1 SV=4	1662.54	68.09	57924	34	28.28	28.39	28.17	28.61	28.7	28.59	1.27751	0.00798433	0	0.353334	2.09776
PRS7_HUMAN	PSMC2	sp|P35998|PRS7_HUMAN 26S proteasome regulatory subunit 7 OS=Homo sapiens GN=PSMC2 PE=1 SV=3	956.554	71.82	48634	27	26.51	26.38	27.47	26.93	26.68	27.81	1.27751	0.506954	0	0.353334	0.295032
COPG1_HUMAN	COPG1	sp|Q9Y678|COPG1_HUMAN Coatomer subunit gamma-1 OS=Homo sapiens GN=COPG1 PE=1 SV=1	734.49	40.27	97718	24	25.46	25.98	26.52	25.77	26.23	27.02	1.27751	0.499398	0	0.353334	0.301553
RDH11_HUMAN	RDH11	sp|Q8TC12|RDH11_HUMAN Retinol dehydrogenase 11 OS=Homo sapiens GN=RDH11 PE=1 SV=2	198.877	13.21	35386	3	24.3	24.03	24.09	24.29	24.68	24.51	1.27751	0.0643973	0	0.353334	1.19113
CYB5B_HUMAN	CYB5B	sp|O43169|CYB5B_HUMAN Cytochrome b5 type B OS=Homo sapiens GN=CYB5B PE=1 SV=2	50.084	23.29	16332	1	22.89	24.08	24.34	23.51	24.42	24.44	1.27751	0.54973	0	0.353334	0.259851
RL24_HUMAN	RPL24	sp|P83731|RL24_HUMAN 60S ribosomal protein L24 OS=Homo sapiens GN=RPL24 PE=1 SV=1	292.207	31.85	17779	7	26.37	26.53	26.22	26.7	26.67	26.81	1.27751	0.0234773	0	0.353333	1.62935
2AAB_HUMAN	PPP2R1B	sp|P30154|2AAB_HUMAN Serine/threonine-protein phosphatase 2A 65 kDa regulatory subunit A beta isoform OS=Homo sapiens GN=PPP2R1B PE=1 SV=3	644.733	29.12	66214	17	24.24	24.01	24.1	24.21	24.35	24.85	1.27751	0.160593	0	0.353333	0.794273
TBB2A_HUMAN	TUBB2A	sp|Q13885|TBB2A_HUMAN Tubulin beta-2A chain OS=Homo sapiens GN=TUBB2A PE=1 SV=1	2503.29	75.06	49907	53	22.96	23.19	24.44	23.39	23.64	24.62	1.27751	0.5837	0	0.353333	0.23381
TNR12_HUMAN	TNFRSF12A	sp|Q9NP84|TNR12_HUMAN Tumor necrosis factor receptor superfamily member 12A OS=Homo sapiens GN=TNFRSF12A PE=1 SV=1	33.137	7.75	13911	1	22.67	22.94	19.8846	22.42	22.49	21.64	1.27616	0.746082	0	0.35181	0.127214
LDHA_HUMAN	LDHA	sp|P00338|LDHA_HUMAN L-lactate dehydrogenase A chain OS=Homo sapiens GN=LDHA PE=1 SV=2	466.691	32.23	36689	10	27.41	27.31	26.3	27.45	27.57	27.05	1.27456	0.417812	0	0.35	0.37902
CSN1_HUMAN	GPS1	sp|Q13098|CSN1_HUMAN COP9 signalosome complex subunit 1 OS=Homo sapiens GN=GPS1 PE=1 SV=4	117.591	13.44	55537	6	23.84	23.62	23.38	23.57	23.95	24.37	1.27456	0.259343	0	0.35	0.586125
NID2_HUMAN	NID2	sp|Q14112|NID2_HUMAN Nidogen-2 OS=Homo sapiens GN=NID2 PE=1 SV=3	46.591	1.6	151254	2	23.95	21.1	22.73	24.08	22.18	22.57	1.27456	0.746062	0	0.35	0.127225
SF3B4_HUMAN	SF3B4	sp|Q15427|SF3B4_HUMAN Splicing factor 3B subunit 4 OS=Homo sapiens GN=SF3B4 PE=1 SV=1	201.919	12.74	44386	3	21.18	22.43	23.39	22.15	22.49	23.41	1.27456	0.661841	0	0.35	0.179247
CALX_HUMAN	CANX	sp|P27824|CALX_HUMAN Calnexin OS=Homo sapiens GN=CANX PE=1 SV=2	772.391	29.56	67568	16	26.92	26.88	27.94	27.43	27.55	27.81	1.27456	0.391368	0	0.35	0.407415
PSA6_HUMAN	PSMA6	sp|P60900|PSA6_HUMAN Proteasome subunit alpha type-6 OS=Homo sapiens GN=PSMA6 PE=1 SV=1	457.483	56.5	27399	14	26.29	26.62	26.26	26.68	26.91	26.63	1.27456	0.0719263	0	0.349999	1.14311
TCPZ_HUMAN	CCT6A	sp|P40227|TCPZ_HUMAN T-complex protein 1 subunit zeta OS=Homo sapiens GN=CCT6A PE=1 SV=3	1176.47	48.4	58024	28	28.07	28.04	28.14	28.4	28.45	28.44	1.27162	0.000482727	0	0.346667	3.3163
PSA5_HUMAN	PSMA5	sp|P28066|PSA5_HUMAN Proteasome subunit alpha type-5 OS=Homo sapiens GN=PSMA5 PE=1 SV=3	391.784	56.43	26411	11	25.96	26.17	26.64	26.31	26.58	26.92	1.27162	0.264711	0	0.346667	0.577228
TTL12_HUMAN	TTLL12	sp|Q14166|TTL12_HUMAN Tubulin--tyrosine ligase-like protein 12 OS=Homo sapiens GN=TTLL12 PE=1 SV=2	222.127	19.72	74404	9	24.41	24.57	23.03	24.48	24.62	23.95	1.27162	0.548557	0	0.346667	0.260778
PGRC1_HUMAN	PGRMC1	sp|O00264|PGRC1_HUMAN Membrane-associated progesterone receptor component 1 OS=Homo sapiens GN=PGRMC1 PE=1 SV=3	168.053	26.15	21671	5	24.06	24.21	25.28	24.48	24.77	25.34	1.27162	0.492772	0	0.346667	0.307354
PGBM_HUMAN	HSPG2	sp|P98160|PGBM_HUMAN Basement membrane-specific heparan sulfate proteoglycan core protein OS=Homo sapiens GN=HSPG2 PE=1 SV=4	1428.61	12.39	468830	38	28.21	26.41	27.19	28.38	27.44	27.03	1.27162	0.62551	0	0.346667	0.203766
HPCA_HUMAN	HPCA	sp|P84074|HPCA_HUMAN Neuron-specific calcium-binding protein hippocalcin OS=Homo sapiens GN=HPCA PE=1 SV=2	50.978	12.44	22427	2	18.5266	19.1635	20.75	20.3632	17.8064	21.31	1.27148	0.793393	0	0.346505	0.100512
CLCC1_HUMAN	CLCC1	sp|Q96S66|CLCC1_HUMAN Chloride channel CLIC-like protein 1 OS=Homo sapiens GN=CLCC1 PE=1 SV=1	29.497	3.09	62023	1	17.7369	19.0654	20.16	18.5745	19.3034	20.12	1.2703	0.699088	0	0.345165	0.155468
HPRT_HUMAN	HPRT1	sp|P00492|HPRT_HUMAN Hypoxanthine-guanine phosphoribosyltransferase OS=Homo sapiens GN=HPRT1 PE=1 SV=2	91.088	18.35	24579	5	23.85	23.56	22.59	23.89	24.04	23.1	1.26868	0.513757	0	0.343334	0.289242
IF4G3_HUMAN	EIF4G3	sp|O43432|IF4G3_HUMAN Eukaryotic translation initiation factor 4 gamma 3 OS=Homo sapiens GN=EIF4G3 PE=1 SV=2	163.539	3.85	176652	6	22.4	22.06	22.85	22.65	22.73	22.96	1.26868	0.236782	0	0.343333	0.625652
SRSF7_HUMAN	SRSF7	sp|Q16629|SRSF7_HUMAN Serine/arginine-rich splicing factor 7 OS=Homo sapiens GN=SRSF7 PE=1 SV=1	108.285	19.75	27367	4	22.79	22.36	23.52	22.32	22.54	24.84	1.26868	0.714505	0	0.343333	0.145995
NACAM_HUMAN	NACA	sp|E9PAV3|NACAM_HUMAN Nascent polypeptide-associated complex subunit alpha, muscle-specific form OS=Homo sapiens GN=NACA PE=1 SV=1	310.776	3.37	205422	5	24.65	24.4	24.84	24.81	24.88	25.23	1.26868	0.132237	0	0.343333	0.878648
FRMD6_HUMAN	FRMD6	sp|Q96NE9|FRMD6_HUMAN FERM domain-containing protein 6 OS=Homo sapiens GN=FRMD6 PE=1 SV=1	26.6	3.38	72044	1	18.88	18.17	17.85	18.48	17.61	19.8306	1.26594	0.658646	0	0.340212	0.181348
LAMC1_HUMAN	LAMC1	sp|P11047|LAMC1_HUMAN Laminin subunit gamma-1 OS=Homo sapiens GN=LAMC1 PE=1 SV=3	216.248	5.22	177603	7	23.51	20.63	24.21	23.12	21.77	24.48	1.26576	0.813043	0	0.340001	0.0898863
LAMA5_HUMAN	LAMA5	sp|O15230|LAMA5_HUMAN Laminin subunit alpha-5 OS=Homo sapiens GN=LAMA5 PE=1 SV=8	90.466	1.35	399737	4	22.89	21.52	23.37	22.18	21.84	24.78	1.26576	0.768924	0	0.34	0.114116
PYR1_HUMAN	CAD	sp|P27708|PYR1_HUMAN CAD protein OS=Homo sapiens GN=CAD PE=1 SV=3	455.366	10.74	242984	21	24.55	24.95	25.81	24.94	25.16	26.23	1.26576	0.566473	0	0.34	0.246821
VAV2_HUMAN	VAV2	sp|P52735|VAV2_HUMAN Guanine nucleotide exchange factor VAV2 OS=Homo sapiens GN=VAV2 PE=1 SV=2	11.272	1.59	101289	1	17.53	17.51	19.74	18.01	18.42	19.37	1.26576	0.70719	0	0.34	0.150464
EIF3D_HUMAN	EIF3D	sp|O15371|EIF3D_HUMAN Eukaryotic translation initiation factor 3 subunit D OS=Homo sapiens GN=EIF3D PE=1 SV=1	367.148	25	63973	12	25.7	25.09	25.68	25.82	25.52	26.15	1.26576	0.277066	0	0.34	0.557417
MED30_HUMAN	MED30	sp|Q96HR3|MED30_HUMAN Mediator of RNA polymerase II transcription subunit 30 OS=Homo sapiens GN=MED30 PE=1 SV=1	59.292	11.8	20277	2	20.24	18.6267	21.67	20.8	18.87	21.88	1.26381	0.799444	0	0.337776	0.097212
PSD13_HUMAN	PSMD13	sp|Q9UNM6|PSD13_HUMAN 26S proteasome non-ATPase regulatory subunit 13 OS=Homo sapiens GN=PSMD13 PE=1 SV=2	617.152	43.09	42945	17	26.81	26.92	27.15	26.92	27.29	27.68	1.26284	0.235267	0	0.336667	0.62844
ANXA7_HUMAN	ANXA7	sp|P20073|ANXA7_HUMAN Annexin A7 OS=Homo sapiens GN=ANXA7 PE=1 SV=3	447.772	22.54	52739	11	26.26	26.14	25.73	26.81	26.7	25.63	1.26284	0.456789	0	0.336667	0.340284
PDS5A_HUMAN	PDS5A	sp|Q29RF7|PDS5A_HUMAN Sister chromatid cohesion protein PDS5 homolog A OS=Homo sapiens GN=PDS5A PE=1 SV=1	232.067	11.74	150830	10	21.8	21.69	23.97	21.63	22.3	24.54	1.26284	0.784483	0	0.336667	0.105417
TMX2_HUMAN	TMX2	sp|Q9Y320|TMX2_HUMAN Thioredoxin-related transmembrane protein 2 OS=Homo sapiens GN=TMX2 PE=1 SV=1	58.812	5.07	34038	1	18.62	19.22	20.13	19.07	19.14	20.77	1.26284	0.659174	0	0.336667	0.181
LGUL_HUMAN	GLO1	sp|Q04760|LGUL_HUMAN Lactoylglutathione lyase OS=Homo sapiens GN=GLO1 PE=1 SV=4	36.609	7.61	20778	2	23.83	22.98	21.76	23.38	23.64	22.56	1.26283	0.648003	0	0.336666	0.188423
TBA1A_HUMAN	TUBA1A	sp|Q71U36|TBA1A_HUMAN Tubulin alpha-1A chain OS=Homo sapiens GN=TUBA1A PE=1 SV=1	2338.42	93.57	50136	44	22.89	23.21	26.8	22.92	23.98	27	1.25992	0.858268	0	0.333334	0.0663771
SC11A_HUMAN	SEC11A	sp|P67812|SC11A_HUMAN Signal peptidase complex catalytic subunit SEC11A OS=Homo sapiens GN=SEC11A PE=1 SV=1	133.256	34.64	20625	6	24.68	23.92	24.99	24.66	24.64	25.29	1.25992	0.433078	0	0.333333	0.363434
HIC2_HUMAN	HIC2	sp|Q96JB3|HIC2_HUMAN Hypermethylated in cancer 2 protein OS=Homo sapiens GN=HIC2 PE=1 SV=2	32.339	1.63	66156	1	33.11	32.81	31.76	33.18	33.13	32.37	1.25992	0.530468	0	0.333333	0.275341
RBBP7_HUMAN	RBBP7	sp|Q16576|RBBP7_HUMAN Histone-binding protein RBBP7 OS=Homo sapiens GN=RBBP7 PE=1 SV=1	368.554	56.24	47820	12	24.5	24.99	25.38	24.75	25.26	25.85	1.25701	0.463175	0	0.330001	0.334255
TBB5_HUMAN	TUBB	sp|P07437|TBB5_HUMAN Tubulin beta chain OS=Homo sapiens GN=TUBB PE=1 SV=2	2734.57	84.46	49671	55	27.55	27.73	30.02	27.96	28.32	30.01	1.25701	0.761515	0	0.33	0.118321
HNRPK_HUMAN	HNRNPK	sp|P61978|HNRPK_HUMAN Heterogeneous nuclear ribonucleoprotein K OS=Homo sapiens GN=HNRNPK PE=1 SV=1	947.892	50.54	50976	22	27.44	27.59	28.92	27.75	27.94	29.25	1.25701	0.646237	0	0.33	0.189608
CSN6_HUMAN	COPS6	sp|Q7L5N1|CSN6_HUMAN COP9 signalosome complex subunit 6 OS=Homo sapiens GN=COPS6 PE=1 SV=1	153.344	19.88	36163	5	24.12	23.94	23.81	24.19	24.43	24.24	1.25701	0.0464711	0	0.33	1.33282
PRP6_HUMAN	PRPF6	sp|O94906|PRP6_HUMAN Pre-mRNA-processing factor 6 OS=Homo sapiens GN=PRPF6 PE=1 SV=1	72.192	6.38	106925	6	22.14	22.31	24.41	22.39	22.74	24.72	1.25701	0.76452	0	0.33	0.116611
HNRPC_HUMAN	HNRNPC	sp|P07910|HNRPC_HUMAN Heterogeneous nuclear ribonucleoproteins C1/C2 OS=Homo sapiens GN=HNRNPC PE=1 SV=4	306.102	19.61	33670	7	25.79	25.74	26.85	25.93	26.34	27.09	1.25411	0.546395	0	0.326667	0.262493
COPA_HUMAN	COPA	sp|P53621|COPA_HUMAN Coatomer subunit alpha OS=Homo sapiens GN=COPA PE=1 SV=2	1194.47	38.64	138346	38	26.94	27.1	27.38	27.15	27.38	27.87	1.25411	0.258507	0	0.326667	0.587528
CLCB_HUMAN	CLTB	sp|P09497|CLCB_HUMAN Clathrin light chain B OS=Homo sapiens GN=CLTB PE=1 SV=1	172.651	24.45	25190	8	25.22	24.77	25.35	25.82	25.19	25.31	1.25411	0.279086	0	0.326667	0.554262
UNC5B_HUMAN	UNC5B	sp|Q8IZJ1|UNC5B_HUMAN Netrin receptor UNC5B OS=Homo sapiens GN=UNC5B PE=1 SV=2	51.586	2.54	103638	2	20.29	20.69	18.2842	20.53	19.87	19.8439	1.25401	0.696024	0	0.326548	0.157376
ROA2_HUMAN	HNRNPA2B1	sp|P22626|ROA2_HUMAN Heterogeneous nuclear ribonucleoproteins A2/B1 OS=Homo sapiens GN=HNRNPA2B1 PE=1 SV=2	412.887	43.34	37430	16	25.67	25.64	26.64	26.08	26.31	26.53	1.25122	0.411764	0	0.323334	0.385352
EIF3M_HUMAN	EIF3M	sp|Q7L2H7|EIF3M_HUMAN Eukaryotic translation initiation factor 3 subunit M OS=Homo sapiens GN=EIF3M PE=1 SV=1	357.319	33.69	42503	9	24.26	24.8	29.73	24.22	25.1	30.44	1.25122	0.907338	0	0.323334	0.0422309
SUMO2_HUMAN	SUMO2	sp|P61956|SUMO2_HUMAN Small ubiquitin-related modifier 2 OS=Homo sapiens GN=SUMO2 PE=1 SV=3	109.669	27.37	10871	3	24.72	25.13	24.19	25.51	25.18	24.32	1.25122	0.509541	0	0.323334	0.292821
SPT6H_HUMAN	SUPT6H	sp|Q7KZ85|SPT6H_HUMAN Transcription elongation factor SPT6 OS=Homo sapiens GN=SUPT6H PE=1 SV=2	88.327	1.74	199073	3	20.74	20.28	22.56	20.16	21.53	22.86	1.25122	0.772467	0	0.323334	0.11212
SYAC_HUMAN	AARS	sp|P49588|SYAC_HUMAN Alanine--tRNA ligase, cytoplasmic OS=Homo sapiens GN=AARS PE=1 SV=2	1154.43	34.92	106810	26	26.97	27.33	27.07	27.37	27.5	27.47	1.25122	0.0473555	0	0.323334	1.32463
PGP_HUMAN	PGP	sp|A6NDG6|PGP_HUMAN Glycerol-3-phosphate phosphatase OS=Homo sapiens GN=PGP PE=1 SV=1	101.782	12.46	34006	2	20.28	20.94	19.55	20.67	20.92	20.15	1.25122	0.521782	0	0.323333	0.282511
FPPS_HUMAN	FDPS	sp|P14324|FPPS_HUMAN Farnesyl pyrophosphate synthase OS=Homo sapiens GN=FDPS PE=1 SV=4	58.723	3.1	48275	2	22.83	23.1	23.1	23.37	23.38	23.25	1.25122	0.0311168	0	0.323333	1.507
STIP1_HUMAN	STIP1	sp|P31948|STIP1_HUMAN Stress-induced-phosphoprotein 1 OS=Homo sapiens GN=STIP1 PE=1 SV=1	1085.25	42.17	62639	34	28.52	28.45	27.36	28.65	28.61	28.04	1.25122	0.488283	0	0.323333	0.311329
NUDT5_HUMAN	NUDT5	sp|Q9UKK9|NUDT5_HUMAN ADP-sugar pyrophosphatase OS=Homo sapiens GN=NUDT5 PE=1 SV=1	28.234	9.13	24328	2	22.74	22.73	21.61	22.82	23.01	22.22	1.25122	0.506994	0	0.323333	0.294997
FKBP2_HUMAN	FKBP2	sp|P26885|FKBP2_HUMAN Peptidyl-prolyl cis-trans isomerase FKBP2 OS=Homo sapiens GN=FKBP2 PE=1 SV=2	39.481	8.45	15649	1	22.12	22.02	21.95	22.73	22.57	21.76	1.25122	0.347833	0	0.323332	0.458629
TBB8_HUMAN	TUBB8	sp|Q3ZCM7|TBB8_HUMAN Tubulin beta-8 chain OS=Homo sapiens GN=TUBB8 PE=1 SV=2	887.961	25.23	49776	20	26.42	26.98	28.3	26.77	27.54	28.35	1.24833	0.67978	0	0.320001	0.167631
CKAP5_HUMAN	CKAP5	sp|Q14008|CKAP5_HUMAN Cytoskeleton-associated protein 5 OS=Homo sapiens GN=CKAP5 PE=1 SV=3	407.452	8.76	225495	13	25	25.05	23.71	25.21	25.32	24.19	1.24833	0.602788	0	0.32	0.219835
RPAB3_HUMAN	POLR2H	sp|P52434|RPAB3_HUMAN DNA-directed RNA polymerases I, II, and III subunit RPABC3 OS=Homo sapiens GN=POLR2H PE=1 SV=4	131.617	21.33	17143	3	20.49	20.76	23.02	20.86	21.03	23.34	1.24833	0.791579	0	0.32	0.101506
TXNL1_HUMAN	TXNL1	sp|O43396|TXNL1_HUMAN Thioredoxin-like protein 1 OS=Homo sapiens GN=TXNL1 PE=1 SV=3	484.228	51.9	32251	13	25.81	25.88	25.48	25.99	26.16	25.98	1.24833	0.0789493	0	0.32	1.10265
PSB3_HUMAN	PSMB3	sp|P49720|PSB3_HUMAN Proteasome subunit beta type-3 OS=Homo sapiens GN=PSMB3 PE=1 SV=2	440.602	48.29	22949	9	25.64	25.49	25.34	25.56	26.02	25.85	1.24833	0.115771	0	0.32	0.9364
SYCC_HUMAN	CARS	sp|P49589|SYCC_HUMAN Cysteine--tRNA ligase, cytoplasmic OS=Homo sapiens GN=CARS PE=1 SV=3	242.351	12.03	85473	8	23.96	24.74	24.08	24.35	25.08	24.31	1.24833	0.410427	0	0.32	0.386764
NUDC2_HUMAN	NUDCD2	sp|Q8WVJ2|NUDC2_HUMAN NudC domain-containing protein 2 OS=Homo sapiens GN=NUDCD2 PE=1 SV=1	166.594	29.3	17676	3	22.42	21.51	23.17	22.72	22.47	22.87	1.24833	0.552373	0	0.32	0.257767
HSPB1_HUMAN	HSPB1	sp|P04792|HSPB1_HUMAN Heat shock protein beta-1 OS=Homo sapiens GN=HSPB1 PE=1 SV=2	285.886	25.37	22783	10	26.86	26.96	26.45	27.4	27.14	26.69	1.24833	0.285084	0	0.32	0.545028
FHOD1_HUMAN	FHOD1	sp|Q9Y613|FHOD1_HUMAN FH1/FH2 domain-containing protein 1 OS=Homo sapiens GN=FHOD1 PE=1 SV=3	14.919	2.49	126551	1	18.29	19.13	18.6707	18.76	19.32	18.97	1.24811	0.335972	0	0.31975	0.473697
KAT7_HUMAN	KAT7	sp|O95251|KAT7_HUMAN Histone acetyltransferase KAT7 OS=Homo sapiens GN=KAT7 PE=1 SV=1	13.081	3.93	70642	1	19.34	18.065	19.6636	20.0857	18.0805	19.86	1.24765	0.710307	0	0.319215	0.148554
UD3A2_HUMAN	UGT3A2	sp|Q3SY77|UD3A2_HUMAN UDP-glucuronosyltransferase 3A2 OS=Homo sapiens GN=UGT3A2 PE=2 SV=1	15.973	2.1	59547	1	21.3	19.14	18.1771	21.53	20.75	17.29	1.2463	0.852033	0	0.317649	0.0695437
ALG9_HUMAN	ALG9	sp|Q9H6U8|ALG9_HUMAN Alpha-1,2-mannosyltransferase ALG9 OS=Homo sapiens GN=ALG9 PE=1 SV=2	58.766	2.62	69863	1	19.79	19.939	19.7	20.07	20.15	20.16	1.24572	0.01359	0	0.316983	1.86678
RSU1_HUMAN	RSU1	sp|Q15404|RSU1_HUMAN Ras suppressor protein 1 OS=Homo sapiens GN=RSU1 PE=1 SV=3	302.866	52.71	31540	11	26.87	26.34	25.67	27.02	26.69	26.12	1.24545	0.507401	0	0.316667	0.294649
XPP1_HUMAN	XPNPEP1	sp|Q9NQW7|XPP1_HUMAN Xaa-Pro aminopeptidase 1 OS=Homo sapiens GN=XPNPEP1 PE=1 SV=3	221.304	16.69	69918	8	23.81	24.46	23.77	24.13	24.58	24.28	1.24545	0.289898	0	0.316667	0.537754
CUL2_HUMAN	CUL2	sp|Q13617|CUL2_HUMAN Cullin-2 OS=Homo sapiens GN=CUL2 PE=1 SV=2	132.909	11.41	86983	6	22.3	23.29	22.43	22.33	22.96	23.68	1.24545	0.559852	0	0.316666	0.251927
PPP5_HUMAN	PPP5C	sp|P53041|PPP5_HUMAN Serine/threonine-protein phosphatase 5 OS=Homo sapiens GN=PPP5C PE=1 SV=1	135.238	8.22	56879	4	22.44	22.25	22.52	22.44	23.13	22.59	1.24545	0.23086	0	0.316666	0.636652
RL7A_HUMAN	RPL7A	sp|P62424|RL7A_HUMAN 60S ribosomal protein L7a OS=Homo sapiens GN=RPL7A PE=1 SV=2	847.491	54.89	29996	21	27.7	27.88	27.84	27.99	27.74	28.64	1.24545	0.311696	0	0.316666	0.506268
BIEA_HUMAN	BLVRA	sp|P53004|BIEA_HUMAN Biliverdin reductase A OS=Homo sapiens GN=BLVRA PE=1 SV=2	118.918	16.22	33428	3	22.74	23.04	22.09	22.8	22.97	23.05	1.24545	0.336074	0	0.316666	0.473565
QBK84317.1		tegument protein TRS1 [Human betaherpesvirus 5]	395.699	30.93	84110	15	18.4354	17.1839	19.8657	18.5371	18.35	19.54	1.24319	0.732979	0	0.314048	0.134909
UBA5_HUMAN	UBA5	sp|Q9GZZ9|UBA5_HUMAN Ubiquitin-like modifier-activating enzyme 5 OS=Homo sapiens GN=UBA5 PE=1 SV=1	23.321	8.42	44863	2	19.75	21.06	18.71	19.9	20.28	20.28	1.24258	0.673985	0	0.313334	0.171349
PFD3_HUMAN	VBP1	sp|P61758|PFD3_HUMAN Prefoldin subunit 3 OS=Homo sapiens GN=VBP1 PE=1 SV=3	138.165	32.99	22658	4	23.58	23.89	22.66	23.81	23.67	23.59	1.24258	0.450288	0	0.313334	0.346509
TBA4A_HUMAN	TUBA4A	sp|P68366|TBA4A_HUMAN Tubulin alpha-4A chain OS=Homo sapiens GN=TUBA4A PE=1 SV=1	1823.77	71.65	49924	35	26.95	26.98	29.07	27.32	27.51	29.11	1.24258	0.745971	0	0.313334	0.127278
TBC13_HUMAN	TBC1D13	sp|Q9NVG8|TBC13_HUMAN TBC1 domain family member 13 OS=Homo sapiens GN=TBC1D13 PE=1 SV=3	78.527	5.5	46554	2	20.23	21.52	20.03	21.32	21.09	20.31	1.24257	0.60444	0	0.313333	0.218647
HNRDL_HUMAN	HNRNPDL	sp|O14979|HNRDL_HUMAN Heterogeneous nuclear ribonucleoprotein D-like OS=Homo sapiens GN=HNRNPDL PE=1 SV=3	206.84	24.29	46438	8	23.61	23.91	24.01	24.01	24.23	24.23	1.24257	0.0900584	0	0.313333	1.04548
EPN4_HUMAN	CLINT1	sp|Q14677|EPN4_HUMAN Clathrin interactor 1 OS=Homo sapiens GN=CLINT1 PE=1 SV=1	143.603	9.92	68259	5	21.86	22.41	22.1	22.54	22.64	22.13	1.24257	0.232543	0	0.313333	0.633497
UBP24_HUMAN	USP24	sp|Q9UPU5|UBP24_HUMAN Ubiquitin carboxyl-terminal hydrolase 24 OS=Homo sapiens GN=USP24 PE=1 SV=3	14.45	0.69	294365	1	17.45	17.9	18.3995	17.22	18.12	19.34	1.23986	0.668704	0	0.310177	0.174766
EI2BG_HUMAN	EIF2B3	sp|Q9NR50|EI2BG_HUMAN Translation initiation factor eIF-2B subunit gamma OS=Homo sapiens GN=EIF2B3 PE=1 SV=1	61.879	8.63	50240	3	21.31	21.7	22.25	21.52	21.86	22.81	1.23971	0.547677	0	0.31	0.261475
MANF_HUMAN	MANF	sp|P55145|MANF_HUMAN Mesencephalic astrocyte-derived neurotrophic factor OS=Homo sapiens GN=MANF PE=1 SV=3	36.781	19.78	20700	3	23.3	22.96	23.36	23.65	23.51	23.39	1.23971	0.100059	0	0.31	0.999743
PRP8_HUMAN	PRPF8	sp|Q6P2Q9|PRP8_HUMAN Pre-mRNA-processing-splicing factor 8 OS=Homo sapiens GN=PRPF8 PE=1 SV=2	711.632	16.32	273600	30	25.1	25.12	26.08	25.27	25.66	26.3	1.23971	0.52109	0	0.309999	0.283087
DNJC3_HUMAN	DNAJC3	sp|Q13217|DNJC3_HUMAN DnaJ homolog subfamily C member 3 OS=Homo sapiens GN=DNAJC3 PE=1 SV=1	22.011	1.98	57580	1	20.05	19.8354	21.97	20.17	19.87	22.74	1.23816	0.799551	0	0.308198	0.097154
PA2G4_HUMAN	PA2G4	sp|Q9UQ80|PA2G4_HUMAN Proliferation-associated protein 2G4 OS=Homo sapiens GN=PA2G4 PE=1 SV=3	752.939	55.33	43787	19	26.89	26.98	27.43	26.98	27.19	28.05	1.23685	0.450937	0	0.306667	0.345884
NSF1C_HUMAN	NSFL1C	sp|Q9UNZ2|NSF1C_HUMAN NSFL1 cofactor p47 OS=Homo sapiens GN=NSFL1C PE=1 SV=2	268.52	31.62	40573	10	25.83	25.83	23.85	26.01	26.04	24.38	1.23685	0.738868	0	0.306667	0.131433
GNAZ_HUMAN	GNAZ	sp|P19086|GNAZ_HUMAN Guanine nucleotide-binding protein G(z) subunit alpha OS=Homo sapiens GN=GNAZ PE=1 SV=3	94.168	6.2	40924	2	20.83	20.65	19.2102	20.78	20.57	20.26	1.23678	0.596848	0	0.306592	0.224136
ROA3_HUMAN	HNRNPA3	sp|P51991|ROA3_HUMAN Heterogeneous nuclear ribonucleoprotein A3 OS=Homo sapiens GN=HNRNPA3 PE=1 SV=2	537.086	42.33	39595	17	25.14	25.58	27.19	25.69	26.09	27.04	1.23399	0.703105	0	0.303334	0.15298
DAD1_HUMAN	DAD1	sp|P61803|DAD1_HUMAN Dolichyl-diphosphooligosaccharide--protein glycosyltransferase subunit DAD1 OS=Homo sapiens GN=DAD1 PE=1 SV=3	48.574	19.47	12497	2	22.14	21.01	22.06	21.9	21.63	22.59	1.23399	0.548026	0	0.303333	0.261198
TPM3_HUMAN	TPM3	sp|P06753|TPM3_HUMAN Tropomyosin alpha-3 chain OS=Homo sapiens GN=TPM3 PE=1 SV=2	710.189	42.46	32950	19	26.16	26.41	24.45	26.57	26.5	24.86	1.23399	0.733745	0	0.303333	0.134455
SND1_HUMAN	SND1	sp|Q7KZF4|SND1_HUMAN Staphylococcal nuclease domain-containing protein 1 OS=Homo sapiens GN=SND1 PE=1 SV=1	846.066	27.58	101997	21	26.86	26.84	27.17	27.07	27.02	27.69	1.23399	0.275774	0	0.303333	0.559446
PDLI4_HUMAN	PDLIM4	sp|P50479|PDLI4_HUMAN PDZ and LIM domain protein 4 OS=Homo sapiens GN=PDLIM4 PE=1 SV=2	13.654	3.03	35398	1	21.32	20.9	20.01	21.41	21.22	20.51	1.23399	0.556588	0	0.303333	0.254466
PSD11_HUMAN	PSMD11	sp|O00231|PSD11_HUMAN 26S proteasome non-ATPase regulatory subunit 11 OS=Homo sapiens GN=PSMD11 PE=1 SV=3	869.007	64.93	47464	26	26.91	27.14	27.68	27.18	27.41	28.05	1.23399	0.430341	0	0.303333	0.366187
FAS_HUMAN	FASN	sp|P49327|FAS_HUMAN Fatty acid synthase OS=Homo sapiens GN=FASN PE=1 SV=3	487.408	6.25	273427	16	26.95	26.98	26.24	27.26	27.16	26.66	1.23399	0.376016	0	0.303333	0.424793
SPTB2_HUMAN	SPTBN1	sp|Q01082|SPTB2_HUMAN Spectrin beta chain, non-erythrocytic 1 OS=Homo sapiens GN=SPTBN1 PE=1 SV=2	1252.17	21.79	274609	38	26.29	26.84	25.27	26.71	26.92	25.68	1.23399	0.639012	0	0.303333	0.194491
PLCB_HUMAN	AGPAT2	sp|O15120|PLCB_HUMAN 1-acyl-sn-glycerol-3-phosphate acyltransferase beta OS=Homo sapiens GN=AGPAT2 PE=1 SV=1	16.025	3.24	30914	1	21.9	21.66	22.07	21.96	22.37	22.2	1.23114	0.149046	0	0.300001	0.826678
TMM43_HUMAN	TMEM43	sp|Q9BTV4|TMM43_HUMAN Transmembrane protein 43 OS=Homo sapiens GN=TMEM43 PE=1 SV=1	248.729	24.75	44876	8	24.38	23.83	25.14	24.62	24.39	25.24	1.23114	0.54721	0	0.300001	0.261846
RL35A_HUMAN	RPL35A	sp|P18077|RL35A_HUMAN 60S ribosomal protein L35a OS=Homo sapiens GN=RPL35A PE=1 SV=2	106.453	35.45	12538	8	26.65	26.72	26.8	26.89	26.89	27.29	1.23114	0.0991075	0	0.300001	1.00389
CBPD_HUMAN	CPD	sp|O75976|CBPD_HUMAN Carboxypeptidase D OS=Homo sapiens GN=CPD PE=1 SV=2	15.181	0.94	152931	1	20.4	20.36	20.21	20.93	20.16	20.78	1.23114	0.283998	0	0.300001	0.546684
CDC37_HUMAN	CDC37	sp|Q16543|CDC37_HUMAN Hsp90 co-chaperone Cdc37 OS=Homo sapiens GN=CDC37 PE=1 SV=1	71.108	7.94	44468	3	23.28	23.47	23.13	23.73	23.72	23.33	1.23114	0.142051	0	0.3	0.847555
RS20_HUMAN	RPS20	sp|P60866|RS20_HUMAN 40S ribosomal protein S20 OS=Homo sapiens GN=RPS20 PE=1 SV=1	108.814	22.69	13373	3	26.16	26.43	26.1	26.54	26.56	26.49	1.23114	0.0443086	0	0.3	1.35351
ERF3A_HUMAN	GSPT1	sp|P15170|ERF3A_HUMAN Eukaryotic peptide chain release factor GTP-binding subunit ERF3A OS=Homo sapiens GN=GSPT1 PE=1 SV=1	507.964	47.29	55756	19	23.93	24.11	24.35	23.76	25.01	24.52	1.23114	0.477719	0	0.3	0.320827
ECT2_HUMAN	ECT2	sp|Q9H8V3|ECT2_HUMAN Protein ECT2 OS=Homo sapiens GN=ECT2 PE=1 SV=4	16.147	1.53	103505	1	18.0581	17.3301	18.92	17.8124	18.0593	19.33	1.22929	0.674016	0	0.297821	0.17133
ABCG2_HUMAN	ABCG2	sp|Q9UNQ0|ABCG2_HUMAN ATP-binding cassette sub-family G member 2 OS=Homo sapiens GN=ABCG2 PE=1 SV=3	102.978	5.65	72314	4	25.25	25.46	20.48	25.02	25.4	21.66	1.2283	0.890025	0	0.296667	0.0505976
PHAX_HUMAN	PHAX	sp|Q9H814|PHAX_HUMAN Phosphorylated adapter RNA export protein OS=Homo sapiens GN=PHAX PE=1 SV=1	38.853	2.79	44403	1	20.8	20.85	20.94	21	21.29	21.19	1.2283	0.0347576	0	0.296667	1.45895
GBG12_HUMAN	GNG12	sp|Q9UBI6|GBG12_HUMAN Guanine nucleotide-binding protein G(I)/G(S)/G(O) subunit gamma-12 OS=Homo sapiens GN=GNG12 PE=1 SV=3	55.522	44.44	8006	3	23.51	22.49	22.4	23.67	23.01	22.61	1.2283	0.56328	0	0.296667	0.249275
COPB_HUMAN	COPB1	sp|P53618|COPB_HUMAN Coatomer subunit beta OS=Homo sapiens GN=COPB1 PE=1 SV=3	620.997	27.49	107142	21	25.86	26.18	26.57	26.01	26.54	26.95	1.2283	0.433211	0	0.296667	0.363301
SC31A_HUMAN	SEC31A	sp|O94979|SC31A_HUMAN Protein transport protein Sec31A OS=Homo sapiens GN=SEC31A PE=1 SV=3	344.899	10.82	133015	12	23.76	24.16	24.35	24.24	24.4	24.52	1.2283	0.196945	0	0.296666	0.705655
HS105_HUMAN	HSPH1	sp|Q92598|HS105_HUMAN Heat shock protein 105 kDa OS=Homo sapiens GN=HSPH1 PE=1 SV=1	555.086	21.56	96865	14	25	24.98	24.98	25.01	25.38	25.46	1.2283	0.0993196	0	0.296666	1.00297
SAC1_HUMAN	SACM1L	sp|Q9NTJ5|SAC1_HUMAN Phosphatidylinositide phosphatase SAC1 OS=Homo sapiens GN=SACM1L PE=1 SV=2	230.967	17.38	66967	10	24.89	24.25	25.27	24.79	25.05	25.46	1.2283	0.451318	0	0.296666	0.345517
DHX32_HUMAN	DHX32	sp|Q7L7V1|DHX32_HUMAN Putative pre-mRNA-splicing factor ATP-dependent RNA helicase DHX32 OS=Homo sapiens GN=DHX32 PE=1 SV=1	46.24	1.62	84419	1	17.4942	18.1936	20.11	18.6409	17.88	20.16	1.22635	0.78919	0	0.294366	0.102818
IF2G_HUMAN	EIF2S3	sp|P41091|IF2G_HUMAN Eukaryotic translation initiation factor 2 subunit 3 OS=Homo sapiens GN=EIF2S3 PE=1 SV=3	574.412	52.54	51109	20	26.89	27.14	26.66	27.1	27.36	27.11	1.22547	0.145588	0	0.293334	0.836874
TBB1_HUMAN	TUBB1	sp|Q9H4B7|TBB1_HUMAN Tubulin beta-1 chain OS=Homo sapiens GN=TUBB1 PE=1 SV=1	506.523	21.95	50327	12	26.22	23.05	24.69	25.57	25.32	23.95	1.22547	0.792792	0	0.293334	0.100841
DC1I2_HUMAN	DYNC1I2	sp|Q13409|DC1I2_HUMAN Cytoplasmic dynein 1 intermediate chain 2 OS=Homo sapiens GN=DYNC1I2 PE=1 SV=3	375.105	31.03	71457	10	24.99	25.17	24.92	25.28	25.56	25.12	1.22547	0.119597	0	0.293334	0.922281
SYSC_HUMAN	SARS	sp|P49591|SYSC_HUMAN Serine--tRNA ligase, cytoplasmic OS=Homo sapiens GN=SARS PE=1 SV=3	422.754	26.46	58777	11	25.37	25.47	25.55	25.63	25.76	25.88	1.22547	0.0300562	0	0.293333	1.52207
PCH2_HUMAN	TRIP13	sp|Q15645|PCH2_HUMAN Pachytene checkpoint protein 2 homolog OS=Homo sapiens GN=TRIP13 PE=1 SV=2	64.622	12.27	48551	4	23.9	22.55	24.09	23.72	23.31	24.39	1.22547	0.638511	0	0.293333	0.194831
AK1A1_HUMAN	AKR1A1	sp|P14550|AK1A1_HUMAN Alcohol dehydrogenase [NADP(+)] OS=Homo sapiens GN=AKR1A1 PE=1 SV=3	296.716	32	36573	12	26.64	26.62	25.62	26.75	26.71	26.3	1.22547	0.467928	0	0.293332	0.329821
PAR4_HUMAN	F2RL3	sp|Q96RI0|PAR4_HUMAN Proteinase-activated receptor 4 OS=Homo sapiens GN=F2RL3 PE=1 SV=3	27.988	2.6	41133	1	21.66	20.61	18.9337	21.29	20.86	19.93	1.22443	0.759107	0	0.292112	0.119697
LAP2A_HUMAN	TMPO	sp|P42166|LAP2A_HUMAN Lamina-associated polypeptide 2, isoform alpha OS=Homo sapiens GN=TMPO PE=1 SV=2	66.774	4.18	75492	2	22.07	22.37	20.71	22.61	22.55	20.86	1.22264	0.724913	0	0.29	0.139714
PRDX6_HUMAN	PRDX6	sp|P30041|PRDX6_HUMAN Peroxiredoxin-6 OS=Homo sapiens GN=PRDX6 PE=1 SV=3	256.781	39.73	25035	9	26.99	27.13	25.66	27.14	27.16	26.35	1.22264	0.619114	0	0.29	0.208229
MCM7_HUMAN	MCM7	sp|P33993|MCM7_HUMAN DNA replication licensing factor MCM7 OS=Homo sapiens GN=MCM7 PE=1 SV=4	634.057	39.92	81308	21	25.01	24.94	27.19	25.28	25.5	27.23	1.22264	0.778125	0	0.29	0.10895
ABHGA_HUMAN	ABHD16A	sp|O95870|ABHGA_HUMAN Protein ABHD16A OS=Homo sapiens GN=ABHD16A PE=1 SV=3	14.974	1.61	63243	1	20.61	21	21.28	21.11	21.27	21.38	1.22264	0.238495	0	0.29	0.622521
CSN8_HUMAN	COPS8	sp|Q99627|CSN8_HUMAN COP9 signalosome complex subunit 8 OS=Homo sapiens GN=COPS8 PE=1 SV=1	210.427	46.89	23226	4	22.19	22.66	22.76	22.6	22.67	23.21	1.22264	0.328496	0	0.29	0.48347
H33_HUMAN	H3F3A	sp|P84243|H33_HUMAN Histone H3.3 OS=Homo sapiens GN=H3F3A PE=1 SV=2	166.921	43.38	15328	5	21.78	22.89	23.29	22.55	22.74	23.54	1.22264	0.622264	0	0.29	0.206026
GEMI4_HUMAN	GEMIN4	sp|P57678|GEMI4_HUMAN Gem-associated protein 4 OS=Homo sapiens GN=GEMIN4 PE=1 SV=2	41.882	1.23	120037	1	18.26	18.67	21.58	20.0098	18.31	21.06	1.2226	0.836509	0	0.289948	0.0775295
CBX5_HUMAN	CBX5	sp|P45973|CBX5_HUMAN Chromobox protein homolog 5 OS=Homo sapiens GN=CBX5 PE=1 SV=1	164.75	25.65	22225	4	22.82	22.83	23.01	23.2	22.99	23.33	1.21982	0.0699814	0	0.286667	1.15502
S38A2_HUMAN	SLC38A2	sp|Q96QD8|S38A2_HUMAN Sodium-coupled neutral amino acid transporter 2 OS=Homo sapiens GN=SLC38A2 PE=1 SV=2	205.875	9.29	56026	3	23.3	23.97	24.82	24.23	24.32	24.4	1.21982	0.552437	0	0.286667	0.257718
GDIA_HUMAN	GDI1	sp|P31150|GDIA_HUMAN Rab GDP dissociation inhibitor alpha OS=Homo sapiens GN=GDI1 PE=1 SV=2	1054.75	58.17	50583	23	25.72	25.89	24.09	25.49	26.05	25.02	1.21982	0.680352	0	0.286667	0.167266
TCPB_HUMAN	CCT2	sp|P78371|TCPB_HUMAN T-complex protein 1 subunit beta OS=Homo sapiens GN=CCT2 PE=1 SV=4	1405.35	64.49	57488	29	28.25	28.41	28.18	28.53	28.6	28.57	1.21982	0.0156532	0	0.286667	1.8054
SYEP_HUMAN	EPRS	sp|P07814|SYEP_HUMAN Bifunctional glutamate/proline--tRNA ligase OS=Homo sapiens GN=EPRS PE=1 SV=5	700.309	20.3	170591	26	26.21	26.58	27	26.5	26.66	27.49	1.21982	0.495137	0	0.286667	0.305275
CAPG_HUMAN	CAPG	sp|P40121|CAPG_HUMAN Macrophage-capping protein OS=Homo sapiens GN=CAPG PE=1 SV=2	231.14	13.79	38499	4	25.49	25.59	24.71	25.71	25.75	25.19	1.21982	0.435987	0	0.286667	0.360527
RL17_HUMAN	RPL17	sp|P18621|RL17_HUMAN 60S ribosomal protein L17 OS=Homo sapiens GN=RPL17 PE=1 SV=3	318.604	41.85	21397	7	25.65	26.31	26.93	26.08	26.23	27.44	1.21982	0.639955	0	0.286667	0.193851
PA1B2_HUMAN	PAFAH1B2	sp|P68402|PA1B2_HUMAN Platelet-activating factor acetylhydrolase IB subunit beta OS=Homo sapiens GN=PAFAH1B2 PE=1 SV=1	266.223	48.47	25569	7	24.52	24.59	25	24.54	24.98	25.45	1.21982	0.396819	0	0.286667	0.401407
NALCN_HUMAN	NALCN	sp|Q8IZF0|NALCN_HUMAN Sodium leak channel non-selective protein OS=Homo sapiens GN=NALCN PE=1 SV=1	10.755	0.63	200331	1	21.79	20.85	22.89	21.81	21.69	22.89	1.21982	0.704013	0	0.286666	0.152419
DHR13_HUMAN	DHRS13	sp|Q6UX07|DHR13_HUMAN Dehydrogenase/reductase SDR family member 13 OS=Homo sapiens GN=DHRS13 PE=2 SV=1	21.845	3.45	40849	1	20.64	20.37	20.61	21.15	20.47	20.86	1.21982	0.252797	0	0.286666	0.597228
ILEU_HUMAN	SERPINB1	sp|P30740|ILEU_HUMAN Leukocyte elastase inhibitor OS=Homo sapiens GN=SERPINB1 PE=1 SV=1	35.375	2.64	42742	1	21.58	21.62	21.95	21.97	21.93	22.11	1.21982	0.0909341	0	0.286666	1.04127
FA98A_HUMAN	FAM98A	sp|Q8NCA5|FA98A_HUMAN Protein FAM98A OS=Homo sapiens GN=FAM98A PE=1 SV=1	130.624	10.79	55401	5	21.29	20.95	21.1	21.26	21.14	21.8	1.21982	0.272646	0	0.286666	0.564401
CSTF2_HUMAN	CSTF2	sp|P33240|CSTF2_HUMAN Cleavage stimulation factor subunit 2 OS=Homo sapiens GN=CSTF2 PE=1 SV=1	61.58	12.65	60959	4	17.0238	20.13	21.2	16.96	19.99	22.26	1.21875	0.892427	0	0.285404	0.0494275
DRG1_HUMAN	DRG1	sp|Q9Y295|DRG1_HUMAN Developmentally-regulated GTP-binding protein 1 OS=Homo sapiens GN=DRG1 PE=1 SV=1	74.771	13.08	40542	3	22.6	22.96	22.89	22.81	23.31	23.18	1.217	0.202257	0	0.283333	0.694096
SYTC2_HUMAN	TARSL2	sp|A2RTX5|SYTC2_HUMAN Probable threonine--tRNA ligase 2, cytoplasmic OS=Homo sapiens GN=TARSL2 PE=1 SV=1	46.079	2.99	92646	3	18.75	18.02	18.13	18.58	18.7	18.47	1.217	0.297457	0	0.283333	0.526576
ERGI2_HUMAN	ERGIC2	sp|Q96RQ1|ERGI2_HUMAN Endoplasmic reticulum-Golgi intermediate compartment protein 2 OS=Homo sapiens GN=ERGIC2 PE=1 SV=2	11.118	2.39	42549	1	20.85	19.34	21.3	20.84	19.81	21.69	1.217	0.742387	0	0.283333	0.129369
FKBP3_HUMAN	FKBP3	sp|Q00688|FKBP3_HUMAN Peptidyl-prolyl cis-trans isomerase FKBP3 OS=Homo sapiens GN=FKBP3 PE=1 SV=1	89.817	21.43	25177	4	24.64	25.26	22.56	24.63	25	23.68	1.217	0.770168	0	0.283333	0.113414
G3P_HUMAN	GAPDH	sp|P04406|G3P_HUMAN Glyceraldehyde-3-phosphate dehydrogenase OS=Homo sapiens GN=GAPDH PE=1 SV=3	1097.1	59.7	36053	23	30.9	30.85	30.5	31.23	31.13	30.74	1.217	0.220642	0	0.283333	0.656312
STXB2_HUMAN	STXBP2	sp|Q15833|STXB2_HUMAN Syntaxin-binding protein 2 OS=Homo sapiens GN=STXBP2 PE=1 SV=2	178.813	12.82	66453	7	23.79	22.57	19.69	23.75	22.92	20.23	1.217	0.869203	0	0.283333	0.0608786
TRMB_HUMAN	METTL1	sp|Q9UBP6|TRMB_HUMAN tRNA (guanine-N(7)-)-methyltransferase OS=Homo sapiens GN=METTL1 PE=1 SV=1	20.947	5.43	31471	1	18.25	18.27	18.95	17.59	19.07	19.66	1.217	0.688631	0	0.283333	0.162014
C42S2_HUMAN	CDC42SE2	sp|Q9NRR3|C42S2_HUMAN CDC42 small effector protein 2 OS=Homo sapiens GN=CDC42SE2 PE=1 SV=1	27.153	44.05	9223	1	22.33	22.41	20.4032	22.33	22.4	21.26	1.21609	0.726672	0	0.282251	0.138662
G6PI_HUMAN	GPI	sp|P06744|G6PI_HUMAN Glucose-6-phosphate isomerase OS=Homo sapiens GN=GPI PE=1 SV=4	456.522	31.54	63147	12	25.92	26.14	23.88	25.75	26.16	24.87	1.2142	0.748157	0	0.280001	0.126007
RAGP1_HUMAN	RANGAP1	sp|P46060|RAGP1_HUMAN Ran GTPase-activating protein 1 OS=Homo sapiens GN=RANGAP1 PE=1 SV=1	160.427	11.93	63542	5	23.88	24.16	22.97	24.02	24.26	23.57	1.2142	0.534261	0	0.280001	0.272247
RL38_HUMAN	RPL38	sp|P63173|RL38_HUMAN 60S ribosomal protein L38 OS=Homo sapiens GN=RPL38 PE=1 SV=2	112.876	35.71	8218	2	24.03	24.5	23.81	24.44	24.54	24.2	1.2142	0.285162	0	0.280001	0.544908
PTBP1_HUMAN	PTBP1	sp|P26599|PTBP1_HUMAN Polypyrimidine tract-binding protein 1 OS=Homo sapiens GN=PTBP1 PE=1 SV=1	550.409	35.59	57221	11	24.43	24.73	25.63	24.66	25.01	25.96	1.21419	0.625202	0	0.28	0.20398
MAGD2_HUMAN	MAGED2	sp|Q9UNF1|MAGD2_HUMAN Melanoma-associated antigen D2 OS=Homo sapiens GN=MAGED2 PE=1 SV=2	62.907	8.75	64954	5	23.26	23.24	22.15	23.43	23.32	22.74	1.21419	0.545648	0	0.28	0.263088
PTBP2_HUMAN	PTBP2	sp|Q9UKA9|PTBP2_HUMAN Polypyrimidine tract-binding protein 2 OS=Homo sapiens GN=PTBP2 PE=1 SV=1	23.88	1.51	57491	1	23.43	23.58	23.34	23.86	23.92	23.41	1.21419	0.185843	0	0.28	0.730853
PP2AA_HUMAN	PPP2CA	sp|P67775|PP2AA_HUMAN Serine/threonine-protein phosphatase 2A catalytic subunit alpha isoform OS=Homo sapiens GN=PPP2CA PE=1 SV=1	497.019	60.84	35594	11	26.25	26.57	26.15	26.42	26.91	26.48	1.21419	0.2334	0	0.28	0.631899
AP1M1_HUMAN	AP1M1	sp|Q9BXS5|AP1M1_HUMAN AP-1 complex subunit mu-1 OS=Homo sapiens GN=AP1M1 PE=1 SV=3	77.296	16.08	48587	5	23.69	23.43	22.45	23.74	23.78	22.89	1.21419	0.588135	0	0.279999	0.230523
ELP3_HUMAN	ELP3	sp|Q9H9T3|ELP3_HUMAN Elongator complex protein 3 OS=Homo sapiens GN=ELP3 PE=1 SV=2	11.3	1.83	62259	1	19.98	19.7893	21.03	20.18	20.4	21.05	1.21157	0.584237	0	0.276883	0.233411
SAR1B_HUMAN	SAR1B	sp|Q9Y6B6|SAR1B_HUMAN GTP-binding protein SAR1b OS=Homo sapiens GN=SAR1B PE=1 SV=1	247.286	56.06	22410	9	22.8	23.42	24.63	23.18	23.63	24.87	1.21139	0.726642	0	0.276667	0.138679
HSP7E_HUMAN	HSPA14	sp|Q0VDF9|HSP7E_HUMAN Heat shock 70 kDa protein 14 OS=Homo sapiens GN=HSPA14 PE=1 SV=1	48.511	8.64	54794	4	22.14	21.88	23.3	22.23	22.16	23.76	1.21139	0.70514	0	0.276667	0.151725
SC23A_HUMAN	SEC23A	sp|Q15436|SC23A_HUMAN Protein transport protein Sec23A OS=Homo sapiens GN=SEC23A PE=1 SV=2	676.961	28.5	86161	17	26.22	26.07	24.87	26.35	26.22	25.42	1.21139	0.620765	0	0.276667	0.207073
AIMP2_HUMAN	AIMP2	sp|Q13155|AIMP2_HUMAN Aminoacyl tRNA synthase complex-interacting multifunctional protein 2 OS=Homo sapiens GN=AIMP2 PE=1 SV=2	128.88	10.94	35349	3	21.79	21.77	24.18	21.62	22.49	24.46	1.21139	0.823221	0	0.276666	0.0844835
H2B1B_HUMAN	HIST1H2BB	sp|P33778|H2B1B_HUMAN Histone H2B type 1-B OS=Homo sapiens GN=HIST1H2BB PE=1 SV=2	465.055	35.71	13950	8	23.22	22.94	24.37	23.8	23.57	23.99	1.21139	0.575233	0	0.276666	0.240156
MCM3_HUMAN	MCM3	sp|P25205|MCM3_HUMAN DNA replication licensing factor MCM3 OS=Homo sapiens GN=MCM3 PE=1 SV=3	518.951	20.79	90981	15	24.51	24.96	26.36	25.23	25.21	26.22	1.21139	0.691907	0	0.276666	0.159952
DNM1L_HUMAN	DNM1L	sp|O00429|DNM1L_HUMAN Dynamin-1-like protein OS=Homo sapiens GN=DNM1L PE=1 SV=2	991.987	46.06	81877	22	25.27	25.62	26.4	25.4	26.06	26.66	1.21139	0.605258	0	0.276666	0.218059
PLAP_HUMAN	PLAA	sp|Q9Y263|PLAP_HUMAN Phospholipase A-2-activating protein OS=Homo sapiens GN=PLAA PE=1 SV=2	239.753	14.09	87157	9	22.36	22.62	24.08	22.63	22.89	24.37	1.21139	0.734819	0	0.276666	0.13382
PP14B_HUMAN	PPP1R14B	sp|Q96C90|PP14B_HUMAN Protein phosphatase 1 regulatory subunit 14B OS=Homo sapiens GN=PPP1R14B PE=1 SV=3	88.925	25.85	15911	2	21.92	21.65	18.4662	21.69	21.46	19.71	1.20966	0.839776	0	0.274606	0.0758368
INT2_HUMAN	INTS2	sp|Q9H0H0|INT2_HUMAN Integrator complex subunit 2 OS=Homo sapiens GN=INTS2 PE=1 SV=2	40.269	1	134323	1	18.05	17.75	20.43	18.0947	18.2959	20.66	1.20877	0.828341	0	0.273538	0.0817909
RS7_HUMAN	RPS7	sp|P62081|RS7_HUMAN 40S ribosomal protein S7 OS=Homo sapiens GN=RPS7 PE=1 SV=1	489.985	61.86	22127	14	26.92	26.97	27.48	27.03	27.18	27.98	1.2086	0.472419	0	0.273334	0.325673
5NTC_HUMAN	NT5C2	sp|P49902|5NTC_HUMAN Cytosolic purine 5'-nucleotidase OS=Homo sapiens GN=NT5C2 PE=1 SV=1	473.839	33.16	64970	14	25.1	25.14	25.07	25.25	25.6	25.28	1.2086	0.0742431	0	0.273334	1.12934
ZFR2_HUMAN	ZFR2	sp|Q9UPR6|ZFR2_HUMAN Zinc finger RNA-binding protein 2 OS=Homo sapiens GN=ZFR2 PE=2 SV=3	40.006	1.28	101330	1	21.9	21.9	22.49	22.43	22.07	22.61	1.2086	0.340328	0	0.273334	0.468102
TTC7B_HUMAN	TTC7B	sp|Q86TV6|TTC7B_HUMAN Tetratricopeptide repeat protein 7B OS=Homo sapiens GN=TTC7B PE=1 SV=3	77.741	6.41	94179	5	22.39	22.82	20.71	22.75	23.23	20.76	1.2086	0.79676	0	0.273334	0.0986723
IDHC_HUMAN	IDH1	sp|O75874|IDHC_HUMAN Isocitrate dehydrogenase [NADP] cytoplasmic OS=Homo sapiens GN=IDH1 PE=1 SV=2	315.865	31.64	46659	11	25.63	25.49	25.58	25.68	25.9	25.94	1.2086	0.039301	0	0.273334	1.4056
EPHA1_HUMAN	EPHA1	sp|P21709|EPHA1_HUMAN Ephrin type-A receptor 1 OS=Homo sapiens GN=EPHA1 PE=1 SV=4	48.789	1.02	108127	1	23.63	24.02	23.77	23.94	24.45	23.85	1.2086	0.279852	0	0.273334	0.553072
G6PD_HUMAN	G6PD	sp|P11413|G6PD_HUMAN Glucose-6-phosphate 1-dehydrogenase OS=Homo sapiens GN=G6PD PE=1 SV=4	192.556	13.79	59257	7	24.85	25.05	24.1	24.94	25.17	24.71	1.2086	0.438757	0	0.273333	0.357776
PRS6B_HUMAN	PSMC4	sp|P43686|PRS6B_HUMAN 26S proteasome regulatory subunit 6B OS=Homo sapiens GN=PSMC4 PE=1 SV=2	764.762	67.7	47366	21	26.08	26.51	27.35	26.38	26.54	27.84	1.2086	0.669295	0	0.273333	0.174382
CCS_HUMAN	CCS	sp|O14618|CCS_HUMAN Copper chaperone for superoxide dismutase OS=Homo sapiens GN=CCS PE=1 SV=1	22.053	6.2	29041	2	21.83	22.6	21.05	22.23	22.34	21.73	1.2086	0.603302	0	0.273333	0.219465
SMC3_HUMAN	SMC3	sp|Q9UQE7|SMC3_HUMAN Structural maintenance of chromosomes protein 3 OS=Homo sapiens GN=SMC3 PE=1 SV=2	730.105	24.65	141542	24	24.77	24.8	26.08	25.13	25.13	26.21	1.2086	0.652242	0	0.273333	0.185591
PRI2_HUMAN	PRIM2	sp|P49643|PRI2_HUMAN DNA primase large subunit OS=Homo sapiens GN=PRIM2 PE=1 SV=2	49.334	2.16	58806	1	18.88	19.23	21.49	19.4713	19.62	21.32	1.20618	0.802176	0	0.27044	0.0957305
PTGIS_HUMAN	PTGIS	sp|Q16647|PTGIS_HUMAN Prostacyclin synthase OS=Homo sapiens GN=PTGIS PE=1 SV=1	55.861	7.2	57104	3	24.14	24.22	24.57	24.4	24.5	24.84	1.20581	0.223343	0	0.27	0.651027
RUXE_HUMAN	SNRPE	sp|P62304|RUXE_HUMAN Small nuclear ribonucleoprotein E OS=Homo sapiens GN=SNRPE PE=1 SV=1	126.082	39.13	10804	2	23.88	23.88	24.04	23.92	24.54	24.15	1.20581	0.225617	0	0.27	0.646628
MPU1_HUMAN	MPDU1	sp|O75352|MPU1_HUMAN Mannose-P-dolichol utilization defect 1 protein OS=Homo sapiens GN=MPDU1 PE=1 SV=2	45.218	4.05	26638	1	22.01	21.96	22.43	22.1	22.62	22.49	1.20581	0.27929	0	0.27	0.553944
VATC1_HUMAN	ATP6V1C1	sp|P21283|VATC1_HUMAN V-type proton ATPase subunit C 1 OS=Homo sapiens GN=ATP6V1C1 PE=1 SV=4	115.721	14.14	43942	5	22.65	22.69	22.73	23.21	23.35	22.32	1.20581	0.450707	0	0.27	0.346106
U2AF2_HUMAN	U2AF2	sp|P26368|U2AF2_HUMAN Splicing factor U2AF 65 kDa subunit OS=Homo sapiens GN=U2AF2 PE=1 SV=4	396.625	29.68	53501	10	25.25	25.27	25.34	25.28	25.65	25.74	1.20581	0.132787	0	0.27	0.876844
RL18A_HUMAN	RPL18A	sp|Q02543|RL18A_HUMAN 60S ribosomal protein L18a OS=Homo sapiens GN=RPL18A PE=1 SV=2	337.854	35.23	20762	11	26.09	26.13	27.14	26.32	26.21	27.64	1.20581	0.662402	0	0.27	0.178878
ADK_HUMAN	ADK	sp|P55263|ADK_HUMAN Adenosine kinase OS=Homo sapiens GN=ADK PE=1 SV=2	463.273	35.64	40545	10	23.44	23.81	24.82	23.98	24.26	24.64	1.20581	0.584515	0	0.27	0.233204
EIF3K_HUMAN	EIF3K	sp|Q9UBQ5|EIF3K_HUMAN Eukaryotic translation initiation factor 3 subunit K OS=Homo sapiens GN=EIF3K PE=1 SV=1	172.499	36.7	25060	6	23.93	24.01	24.77	24.23	24.31	24.98	1.20581	0.492742	0	0.269999	0.30738
GFRP_HUMAN	GCHFR	sp|P30047|GFRP_HUMAN GTP cyclohydrolase 1 feedback regulatory protein OS=Homo sapiens GN=GCHFR PE=1 SV=3	33.294	21.43	9698	1	21.66	22.1	17.8835	21.4	21.96	19.0863	1.2038	0.875396	0	0.267593	0.0577952
COR1A_HUMAN	CORO1A	sp|P31146|COR1A_HUMAN Coronin-1A OS=Homo sapiens GN=CORO1A PE=1 SV=4	17.365	1.95	51026	1	18.3276	18.3025	20.65	18.2887	19.4027	20.39	1.20341	0.800061	0	0.267129	0.096877
KAPCB_HUMAN	PRKACB	sp|P22694|KAPCB_HUMAN cAMP-dependent protein kinase catalytic subunit beta OS=Homo sapiens GN=PRKACB PE=1 SV=2	154.03	28.49	40623	12	18.2859	19.67	18.4226	19.6932	19.56	17.9253	1.20305	0.729507	0	0.2667	0.136971
SYRC_HUMAN	RARS	sp|P54136|SYRC_HUMAN Arginine--tRNA ligase, cytoplasmic OS=Homo sapiens GN=RARS PE=1 SV=2	457.806	26.06	75379	15	25.3	25.64	26.6	25.7	25.98	26.66	1.20303	0.609877	0	0.266667	0.214758
ANXA5_HUMAN	ANXA5	sp|P08758|ANXA5_HUMAN Annexin A5 OS=Homo sapiens GN=ANXA5 PE=1 SV=2	1138.27	65.62	35937	25	29.75	29.67	29.3	30.06	29.86	29.6	1.20303	0.23762	0	0.266667	0.624117
PON2_HUMAN	PON2	sp|Q15165|PON2_HUMAN Serum paraoxonase/arylesterase 2 OS=Homo sapiens GN=PON2 PE=1 SV=3	69.582	9.32	39397	2	21.05	20.83	22.41	21.34	21.48	22.27	1.20303	0.665683	0	0.266667	0.176732
CP20A_HUMAN	CYP20A1	sp|Q6UW02|CP20A_HUMAN Cytochrome P450 20A1 OS=Homo sapiens GN=CYP20A1 PE=1 SV=1	78.929	13.42	52432	5	22.26	22.97	24.65	22.94	23.69	24.05	1.20303	0.749774	0	0.266667	0.12507
LMNB1_HUMAN	LMNB1	sp|P20700|LMNB1_HUMAN Lamin-B1 OS=Homo sapiens GN=LMNB1 PE=1 SV=2	557.596	31.57	66408	19	24.71	24.58	26.52	25.05	24.94	26.62	1.20303	0.763677	0	0.266667	0.11709
IPO9_HUMAN	IPO9	sp|Q96P70|IPO9_HUMAN Importin-9 OS=Homo sapiens GN=IPO9 PE=1 SV=3	593.358	24.69	115963	15	24.1	24.32	24.01	24.01	24.51	24.71	1.20302	0.306403	0	0.266666	0.513707
RL13_HUMAN	RPL13	sp|P26373|RL13_HUMAN 60S ribosomal protein L13 OS=Homo sapiens GN=RPL13 PE=1 SV=4	125.024	23.22	24261	6	26.57	26.59	26.25	26.71	26.31	27.19	1.20302	0.39054	0	0.266666	0.408334
RS11_HUMAN	RPS11	sp|P62280|RS11_HUMAN 40S ribosomal protein S11 OS=Homo sapiens GN=RPS11 PE=1 SV=3	406.971	62.66	18431	16	27.7	27.7	28.28	27.95	27.84	28.69	1.20302	0.463809	0	0.266666	0.333661
RS5_HUMAN	RPS5	sp|P46782|RS5_HUMAN 40S ribosomal protein S5 OS=Homo sapiens GN=RPS5 PE=1 SV=4	567.969	61.76	22876	14	26.18	26.32	26.83	26.59	26.49	27.05	1.20302	0.366636	0	0.266666	0.435765
FAAH1_HUMAN	FAAH	sp|O00519|FAAH1_HUMAN Fatty-acid amide hydrolase 1 OS=Homo sapiens GN=FAAH PE=1 SV=2	58.893	10.71	63066	5	23.53	23.44	23.45	23.88	24.1	23.24	1.20302	0.362222	0	0.266666	0.441025
DYN1_HUMAN	DNM1	sp|Q05193|DYN1_HUMAN Dynamin-1 OS=Homo sapiens GN=DNM1 PE=1 SV=2	72.316	6.13	97408	6	22.54	22.61	19.8972	22.04	22.27	21.53	1.20102	0.788019	0	0.264259	0.103463
ARFG2_HUMAN	ARFGAP2	sp|Q8N6H7|ARFG2_HUMAN ADP-ribosylation factor GTPase-activating protein 2 OS=Homo sapiens GN=ARFGAP2 PE=1 SV=1	20.586	1.92	56720	1	20.9	20.89	19.3427	21.12	20.86	19.9447	1.20082	0.695923	0	0.264025	0.157439
PSME2_HUMAN	PSME2	sp|Q9UL46|PSME2_HUMAN Proteasome activator complex subunit 2 OS=Homo sapiens GN=PSME2 PE=1 SV=4	121.097	15.48	27402	3	23.8	23.54	23.07	23.59	24.07	23.54	1.20025	0.388359	0	0.263334	0.410766
TNPO1_HUMAN	TNPO1	sp|Q92973|TNPO1_HUMAN Transportin-1 OS=Homo sapiens GN=TNPO1 PE=1 SV=2	602.379	27.95	102355	18	25.72	25.63	26.04	25.74	25.97	26.47	1.20025	0.349583	0	0.263333	0.456449
STK39_HUMAN	STK39	sp|Q9UEW8|STK39_HUMAN STE20/SPS1-related proline-alanine-rich protein kinase OS=Homo sapiens GN=STK39 PE=1 SV=3	215.222	18.53	59474	6	19.24	20.09	22.03	19.03	20.96	22.16	1.20025	0.840946	0	0.263333	0.0752321
SKP1_HUMAN	SKP1	sp|P63208|SKP1_HUMAN S-phase kinase-associated protein 1 OS=Homo sapiens GN=SKP1 PE=1 SV=2	237.485	35.58	18658	7	24.35	24.1	23.97	24.6	24.73	23.88	1.20025	0.410629	0	0.263333	0.38655
EXOC6_HUMAN	EXOC6	sp|Q8TAG9|EXOC6_HUMAN Exocyst complex component 6 OS=Homo sapiens GN=EXOC6 PE=1 SV=3	9.692	1.24	93722	1	18.0669	18.615	20.02	18.2148	19.3255	19.95	1.19978	0.750648	0	0.262775	0.124564
PDCD5_HUMAN	PDCD5	sp|O14737|PDCD5_HUMAN Programmed cell death protein 5 OS=Homo sapiens GN=PDCD5 PE=1 SV=3	68.106	19.2	14285	2	22.55	23.07	17.6305	22.64	22.67	18.724	1.19846	0.91011	0	0.261182	0.0409063
TM9S1_HUMAN	TM9SF1	sp|O15321|TM9S1_HUMAN Transmembrane 9 superfamily member 1 OS=Homo sapiens GN=TM9SF1 PE=2 SV=2	51.45	3.63	68861	2	22.05	22.01	22.3	22.45	21.98	22.71	1.19748	0.325324	0	0.26	0.487684
CFA20_HUMAN	CFAP20	sp|Q9Y6A4|CFA20_HUMAN Cilia- and flagella-associated protein 20 OS=Homo sapiens GN=CFAP20 PE=1 SV=1	35.631	11.92	22774	2	21.1	20.91	20.4	21.25	21.61	20.33	1.19748	0.581942	0	0.26	0.23512
SPT5H_HUMAN	SUPT5H	sp|O00267|SPT5H_HUMAN Transcription elongation factor SPT5 OS=Homo sapiens GN=SUPT5H PE=1 SV=1	204.912	7.73	121000	6	22	22.51	24.1	22.51	22.52	24.36	1.19748	0.782853	0	0.26	0.10632
DDB1_HUMAN	DDB1	sp|Q16531|DDB1_HUMAN DNA damage-binding protein 1 OS=Homo sapiens GN=DDB1 PE=1 SV=1	713.93	31.67	126968	28	26.46	26.37	26.49	26.57	26.7	26.83	1.19748	0.0354407	0	0.26	1.4505
P53_HUMAN	TP53	sp|P04637|P53_HUMAN Cellular tumor antigen p53 OS=Homo sapiens GN=TP53 PE=1 SV=4	74.591	4.83	43653	1	21.07	21.84	23.49	21.43	21.98	23.77	1.19748	0.808493	0	0.26	0.0923236
UBE2K_HUMAN	UBE2K	sp|P61086|UBE2K_HUMAN Ubiquitin-conjugating enzyme E2 K OS=Homo sapiens GN=UBE2K PE=1 SV=3	439.813	72	22407	11	26.48	26.25	24.84	26.35	25.75	26.25	1.19748	0.658332	0	0.26	0.181555
SRS10_HUMAN	SRSF10	sp|O75494|SRS10_HUMAN Serine/arginine-rich splicing factor 10 OS=Homo sapiens GN=SRSF10 PE=1 SV=1	39.444	6.11	31301	1	21.18	21.23	22.45	21.4	21.69	22.55	1.19748	0.655367	0	0.26	0.183516
AFAD_HUMAN	AFDN	sp|P55196|AFAD_HUMAN Afadin OS=Homo sapiens GN=AFDN PE=1 SV=3	112.374	3.34	206804	5	23.7	23.59	20.58	23.4	23.26	21.99	1.19748	0.827251	0	0.26	0.0823627
RS24_HUMAN	RPS24	sp|P62847|RS24_HUMAN 40S ribosomal protein S24 OS=Homo sapiens GN=RPS24 PE=1 SV=1	246.153	35.34	15423	5	24.96	25.24	25.17	25.3	25.14	25.71	1.19748	0.241853	0	0.26	0.616448
DTD1_HUMAN	DTD1	sp|Q8TEA8|DTD1_HUMAN D-aminoacyl-tRNA deacylase 1 OS=Homo sapiens GN=DTD1 PE=1 SV=2	93.944	14.83	23424	2	20.05	19.5	20.14	19.27	19.84	21.35	1.19472	0.713909	0	0.256667	0.146357
DCTN4_HUMAN	DCTN4	sp|Q9UJW0|DCTN4_HUMAN Dynactin subunit 4 OS=Homo sapiens GN=DCTN4 PE=1 SV=1	71.31	12.39	52337	4	22.28	23.06	20.76	22.37	22.69	21.81	1.19472	0.740385	0	0.256667	0.130542
RL12_HUMAN	RPL12	sp|P30050|RL12_HUMAN 60S ribosomal protein L12 OS=Homo sapiens GN=RPL12 PE=1 SV=1	356.555	54.55	17819	6	26.39	26.44	26.87	26.61	26.67	27.19	1.19472	0.343331	0	0.256667	0.464287
RAB6A_HUMAN	RAB6A	sp|P20340|RAB6A_HUMAN Ras-related protein Rab-6A OS=Homo sapiens GN=RAB6A PE=1 SV=3	390.142	55.29	23593	14	25.33	25.32	24.59	25.5	25.49	25.02	1.19472	0.428657	0	0.256667	0.36789
GALE_HUMAN	GALE	sp|Q14376|GALE_HUMAN UDP-glucose 4-epimerase OS=Homo sapiens GN=GALE PE=1 SV=2	194.857	18.39	38282	4	23.23	23.52	22.81	23.25	23.85	23.23	1.19472	0.425505	0	0.256667	0.371095
SRSF2_HUMAN	SRSF2	sp|Q01130|SRSF2_HUMAN Serine/arginine-rich splicing factor 2 OS=Homo sapiens GN=SRSF2 PE=1 SV=4	24.43	6.79	25476	2	19.4	22.77	21.31	19.54	22.32	22.39	1.19472	0.858868	0	0.256667	0.0660738
PRP4B_HUMAN	PRPF4B	sp|Q13523|PRP4B_HUMAN Serine/threonine-protein kinase PRP4 homolog OS=Homo sapiens GN=PRPF4B PE=1 SV=3	21.125	1.39	116987	1	19.17	19.59	19.72	19.666	19.63	19.95	1.19362	0.259264	0	0.255341	0.586257
FAT2_HUMAN	FAT2	sp|Q9NYQ8|FAT2_HUMAN Protocadherin Fat 2 OS=Homo sapiens GN=FAT2 PE=1 SV=2	41.928	0.28	479317	1	21.66	18.8297	19.0419	21.68	20.51	18.1054	1.193	0.863697	0	0.254597	0.0636387
PSA_HUMAN	NPEPPS	sp|P55786|PSA_HUMAN Puromycin-sensitive aminopeptidase OS=Homo sapiens GN=NPEPPS PE=1 SV=2	538.562	26.22	103276	22	26.51	26.71	25.18	26.58	26.83	25.75	1.19196	0.685111	0	0.253333	0.164239
H15_HUMAN	HIST1H1B	sp|P16401|H15_HUMAN Histone H1.5 OS=Homo sapiens GN=HIST1H1B PE=1 SV=3	21.847	4.87	22580	1	22.33	22.3	22.4	22.94	22.46	22.39	1.19196	0.222092	0	0.253333	0.653467
AN32B_HUMAN	ANP32B	sp|Q92688|AN32B_HUMAN Acidic leucine-rich nuclear phosphoprotein 32 family member B OS=Homo sapiens GN=ANP32B PE=1 SV=1	93.608	19.12	28788	5	24.66	24.91	23.47	25.16	25.16	23.48	1.19196	0.740927	0	0.253333	0.130225
SPD2A_HUMAN	SH3PXD2A	sp|Q5TCZ1|SPD2A_HUMAN SH3 and PX domain-containing protein 2A OS=Homo sapiens GN=SH3PXD2A PE=1 SV=1	23.713	1.94	125289	1	17.1	18.96	19.77	18.85	18.7761	18.96	1.19089	0.766284	0	0.252039	0.11561
MGAT3_HUMAN	MGAT3	sp|Q09327|MGAT3_HUMAN Beta-1,4-mannosyl-glycoprotein 4-beta-N-acetylglucosaminyltransferase OS=Homo sapiens GN=MGAT3 PE=2 SV=3	18.265	2.25	61313	1	21.44	21.58	20.37	21.63	21.35	21.16	1.18921	0.571169	0	0.250006	0.243235
RS8_HUMAN	RPS8	sp|P62241|RS8_HUMAN 40S ribosomal protein S8 OS=Homo sapiens GN=RPS8 PE=1 SV=2	481.049	52.88	24205	12	26.96	27.32	27.57	27.34	27.22	28.04	1.18921	0.466536	0	0.250001	0.331115
MTMR1_HUMAN	MTMR1	sp|Q13613|MTMR1_HUMAN Myotubularin-related protein 1 OS=Homo sapiens GN=MTMR1 PE=1 SV=4	14.414	1.05	74678	1	20.96	20.76	21.07	21.06	21.15	21.33	1.18921	0.106775	0	0.25	0.97153
CNDP2_HUMAN	CNDP2	sp|Q96KP4|CNDP2_HUMAN Cytosolic non-specific dipeptidase OS=Homo sapiens GN=CNDP2 PE=1 SV=2	64.797	6.53	52878	2	22.01	21.92	21.05	22.04	22.39	21.3	1.18921	0.603277	0	0.25	0.219484
ALDR_HUMAN	AKR1B1	sp|P15121|ALDR_HUMAN Aldose reductase OS=Homo sapiens GN=AKR1B1 PE=1 SV=3	267.276	31.65	35853	9	26.44	26.46	24.95	26.49	26.52	25.59	1.18921	0.691504	0	0.25	0.160205
MYO5A_HUMAN	MYO5A	sp|Q9Y4I1|MYO5A_HUMAN Unconventional myosin-Va OS=Homo sapiens GN=MYO5A PE=1 SV=2	379.135	7.12	215405	10	23.21	23.86	21.87	23.35	23.79	22.55	1.18921	0.735146	0	0.25	0.133626
E41L5_HUMAN	EPB41L5	sp|Q9HCM4|E41L5_HUMAN Band 4.1-like protein 5 OS=Homo sapiens GN=EPB41L5 PE=1 SV=3	32.938	1.09	81856	1	20.7	20.68	17.65	20.52	20.39	18.8665	1.18826	0.838442	0	0.248846	0.0765268
NAMPT_HUMAN	NAMPT	sp|P43490|NAMPT_HUMAN Nicotinamide phosphoribosyltransferase OS=Homo sapiens GN=NAMPT PE=1 SV=1	24.294	2.44	55521	1	21.12	21.16	20.067	20.95	21.47	20.67	1.18728	0.593659	0	0.247657	0.226463
RUVB1_HUMAN	RUVBL1	sp|Q9Y265|RUVB1_HUMAN RuvB-like 1 OS=Homo sapiens GN=RUVBL1 PE=1 SV=1	934.672	62.94	50228	21	26.63	26.71	27.81	26.79	27.08	28.02	1.18646	0.666847	0	0.246668	0.175974
RL27A_HUMAN	RPL27A	sp|P46776|RL27A_HUMAN 60S ribosomal protein L27a OS=Homo sapiens GN=RPL27A PE=1 SV=2	223.022	31.76	16561	7	26.25	26.67	26.48	26.64	26.55	26.95	1.18646	0.223805	0	0.246667	0.650131
GNPI1_HUMAN	GNPDA1	sp|P46926|GNPI1_HUMAN Glucosamine-6-phosphate isomerase 1 OS=Homo sapiens GN=GNPDA1 PE=1 SV=1	164.617	30.1	32669	6	21.27	22.71	21.61	21.83	22.47	22.03	1.18646	0.630192	0	0.246667	0.200527
MK01_HUMAN	MAPK1	sp|P28482|MK01_HUMAN Mitogen-activated protein kinase 1 OS=Homo sapiens GN=MAPK1 PE=1 SV=3	285.983	39.17	41390	12	24.87	24.6	23.55	24.91	24.63	24.22	1.18646	0.612529	0	0.246666	0.212873
LASP1_HUMAN	LASP1	sp|Q14847|LASP1_HUMAN LIM and SH3 domain protein 1 OS=Homo sapiens GN=LASP1 PE=1 SV=2	270.28	39.85	29717	11	26.1	25.25	24.66	26.4	25.89	24.46	1.18646	0.747621	0	0.246666	0.126318
ACTY_HUMAN	ACTR1B	sp|P42025|ACTY_HUMAN Beta-centractin OS=Homo sapiens GN=ACTR1B PE=1 SV=1	332.694	28.46	42293	10	21.95	21.86	23.49	22.11	22.22	23.71	1.18646	0.755291	0	0.246666	0.121885
ROA0_HUMAN	HNRNPA0	sp|Q13151|ROA0_HUMAN Heterogeneous nuclear ribonucleoprotein A0 OS=Homo sapiens GN=HNRNPA0 PE=1 SV=1	35.78	2.62	30841	2	24.65	24.42	24.99	24.84	24.93	25.02	1.18372	0.233467	0	0.243334	0.631775
MCMBP_HUMAN	MCMBP	sp|Q9BTE3|MCMBP_HUMAN Mini-chromosome maintenance complex-binding protein OS=Homo sapiens GN=MCMBP PE=1 SV=2	72.347	6.23	72980	3	21.08	21.85	22.51	21.44	21.94	22.79	1.18372	0.691919	0	0.243334	0.159945
KCRB_HUMAN	CKB	sp|P12277|KCRB_HUMAN Creatine kinase B-type OS=Homo sapiens GN=CKB PE=1 SV=1	962.112	47.77	42644	19	27.79	27.98	26.16	28.04	28.21	26.41	1.18372	0.779917	0	0.243333	0.107952
RS19_HUMAN	RPS19	sp|P39019|RS19_HUMAN 40S ribosomal protein S19 OS=Homo sapiens GN=RPS19 PE=1 SV=2	187.612	42.76	16060	7	26.55	26.75	25.55	26.83	26.84	25.9	1.18099	0.646451	0	0.24	0.189465
MTPN_HUMAN	MTPN	sp|P58546|MTPN_HUMAN Myotrophin OS=Homo sapiens GN=MTPN PE=1 SV=2	31.306	8.47	12895	1	21.21	21.18	22.14	21.52	21.59	22.14	1.18099	0.553072	0	0.24	0.257219
ESTD_HUMAN	ESD	sp|P10768|ESTD_HUMAN S-formylglutathione hydrolase OS=Homo sapiens GN=ESD PE=1 SV=2	28.871	8.51	31463	3	24.09	24.38	21.31	24.55	24.17	21.78	1.18099	0.863279	0	0.24	0.0638489
NF1_HUMAN	NF1	sp|P21359|NF1_HUMAN Neurofibromin OS=Homo sapiens GN=NF1 PE=1 SV=2	112.443	2.15	319372	4	20.67	20.83	21.63	20.96	21.09	21.8	1.18099	0.576609	0	0.24	0.239119
DDX46_HUMAN	DDX46	sp|Q7L014|DDX46_HUMAN Probable ATP-dependent RNA helicase DDX46 OS=Homo sapiens GN=DDX46 PE=1 SV=2	177.712	7.86	117362	8	22.68	22.83	24.85	22.98	23.18	24.92	1.18099	0.809536	0	0.24	0.091764
KISHA_HUMAN	TMEM167A	sp|Q8TBQ9|KISHA_HUMAN Protein kish-A OS=Homo sapiens GN=TMEM167A PE=1 SV=1	15.929	12.5	8060	1	20.46	21.12	19.6312	21	21.48	19.4497	1.18061	0.765093	0	0.239529	0.116286
RIC8A_HUMAN	RIC8A	sp|Q9NPQ8|RIC8A_HUMAN Synembryn-A OS=Homo sapiens GN=RIC8A PE=1 SV=3	54.935	4.33	59710	2	20.46	21.48	20.88	20.08	20.84	22.61	1.17827	0.783597	0	0.236668	0.105907
EZRI_HUMAN	EZR	sp|P15311|EZRI_HUMAN Ezrin OS=Homo sapiens GN=EZR PE=1 SV=4	965.397	40.61	69413	28	26.8	26.5	24.41	26.71	26.37	25.34	1.17827	0.796134	0	0.236667	0.0990137
IMPA2_HUMAN	IMPA2	sp|O14732|IMPA2_HUMAN Inositol monophosphatase 2 OS=Homo sapiens GN=IMPA2 PE=1 SV=1	47.131	7.99	31321	1	18.59	19.24	18.73	19.17	18.95	19.15	1.17827	0.322029	0	0.236667	0.492105
PRPS1_HUMAN	PRPS1	sp|P60891|PRPS1_HUMAN Ribose-phosphate pyrophosphokinase 1 OS=Homo sapiens GN=PRPS1 PE=1 SV=2	380.709	52.83	34834	13	24.86	24.91	25.13	25.07	25.17	25.37	1.17827	0.12226	0	0.236667	0.912715
TTC7A_HUMAN	TTC7A	sp|Q9ULT0|TTC7A_HUMAN Tetratricopeptide repeat protein 7A OS=Homo sapiens GN=TTC7A PE=1 SV=3	62.824	2.68	96185	2	18.76	21.65	19.66	20.44	20.96	19.38	1.17827	0.819642	0	0.236666	0.0863761
EIF3H_HUMAN	EIF3H	sp|O15372|EIF3H_HUMAN Eukaryotic translation initiation factor 3 subunit H OS=Homo sapiens GN=EIF3H PE=1 SV=1	334.306	46.59	39930	13	24.92	24.83	25.8	25.22	25.07	25.97	1.17827	0.60003	0	0.236666	0.221827
RIR1_HUMAN	RRM1	sp|P23921|RIR1_HUMAN Ribonucleoside-diphosphate reductase large subunit OS=Homo sapiens GN=RRM1 PE=1 SV=1	909.962	37.63	90070	23	26.19	26.06	27.68	26.17	26.42	28.05	1.17827	0.77829	0	0.236666	0.108858
IDH3G_HUMAN	IDH3G	sp|P51553|IDH3G_HUMAN Isocitrate dehydrogenase [NAD] subunit gamma, mitochondrial OS=Homo sapiens GN=IDH3G PE=1 SV=1	33.185	11.7	42794	2	19.956	20.1	21.63	19.544	21.19	21.66	1.17773	0.791639	0	0.236012	0.101473
TMX1_HUMAN	TMX1	sp|Q9H3N1|TMX1_HUMAN Thioredoxin-related transmembrane protein 1 OS=Homo sapiens GN=TMX1 PE=1 SV=1	67	7.5	31791	2	23.92	24.46	24.89	24.36	24.75	24.86	1.17555	0.505034	0	0.233334	0.296679
GNA14_HUMAN	GNA14	sp|O95837|GNA14_HUMAN Guanine nucleotide-binding protein subunit alpha-14 OS=Homo sapiens GN=GNA14 PE=1 SV=1	337.96	29.86	41571	12	24.22	21.89	23.65	24.24	23.1	23.12	1.17555	0.784005	0	0.233334	0.105681
PRS6A_HUMAN	PSMC3	sp|P17980|PRS6A_HUMAN 26S proteasome regulatory subunit 6A OS=Homo sapiens GN=PSMC3 PE=1 SV=3	793.125	54.9	49204	23	26.49	26.69	27.46	26.78	26.86	27.7	1.17555	0.605755	0	0.233334	0.217703
SNX4_HUMAN	SNX4	sp|O95219|SNX4_HUMAN Sorting nexin-4 OS=Homo sapiens GN=SNX4 PE=1 SV=1	51.058	4.89	51909	2	21.42	21.56	21.67	21.45	21.85	22.05	1.17555	0.288138	0	0.233334	0.5404
NP1L1_HUMAN	NAP1L1	sp|P55209|NP1L1_HUMAN Nucleosome assembly protein 1-like 1 OS=Homo sapiens GN=NAP1L1 PE=1 SV=1	548.897	43.73	45374	13	25.89	26.45	26.86	26.12	26.74	27.04	1.17555	0.582245	0	0.233334	0.234894
GSTM5_HUMAN	GSTM5	sp|P46439|GSTM5_HUMAN Glutathione S-transferase Mu 5 OS=Homo sapiens GN=GSTM5 PE=1 SV=3	71.647	8.72	25675	2	23.66	23.97	23.45	23.94	24.18	23.66	1.17555	0.334938	0	0.233334	0.475035
NUCB1_HUMAN	NUCB1	sp|Q02818|NUCB1_HUMAN Nucleobindin-1 OS=Homo sapiens GN=NUCB1 PE=1 SV=4	77.232	14.53	53879	6	23.87	23.5	22.55	24.15	23.74	22.73	1.17555	0.706471	0	0.233333	0.150906
EFGM_HUMAN	GFM1	sp|Q96RP9|EFGM_HUMAN Elongation factor G, mitochondrial OS=Homo sapiens GN=GFM1 PE=1 SV=2	24.706	1.6	83471	1	17.6066	20.1	21.36	19.28	19.7	20.78	1.17376	0.855449	0	0.231134	0.0678059
PARK7_HUMAN	PARK7	sp|Q99497|PARK7_HUMAN Protein/nucleic acid deglycase DJ-1 OS=Homo sapiens GN=PARK7 PE=1 SV=2	342.579	45.5	19891	8	25.98	26.16	25.41	26.15	26.24	25.85	1.17284	0.417997	0	0.23	0.378827
ILKAP_HUMAN	ILKAP	sp|Q9H0C8|ILKAP_HUMAN Integrin-linked kinase-associated serine/threonine phosphatase 2C OS=Homo sapiens GN=ILKAP PE=1 SV=1	42.804	5.1	42907	2	20.32	20.66	21.83	20.51	20.46	22.53	1.17284	0.793254	0	0.23	0.100588
RS25_HUMAN	RPS25	sp|P62851|RS25_HUMAN 40S ribosomal protein S25 OS=Homo sapiens GN=RPS25 PE=1 SV=1	182.648	25.6	13742	5	26.59	26.83	26.47	27	26.9	26.68	1.17284	0.180345	0	0.23	0.743897
APT_HUMAN	APRT	sp|P07741|APT_HUMAN Adenine phosphoribosyltransferase OS=Homo sapiens GN=APRT PE=1 SV=2	73.71	11.11	19608	1	20.07	20.46	20.57	19.93	20.48	21.38	1.17284	0.63548	0	0.23	0.196898
RL37A_HUMAN	RPL37A	sp|P61513|RL37A_HUMAN 60S ribosomal protein L37a OS=Homo sapiens GN=RPL37A PE=1 SV=2	183.374	51.09	10275	4	23.86	23.65	24.73	24.03	24.14	24.76	1.17284	0.597113	0	0.23	0.223943
SAE1_HUMAN	SAE1	sp|Q9UBE0|SAE1_HUMAN SUMO-activating enzyme subunit 1 OS=Homo sapiens GN=SAE1 PE=1 SV=1	86.456	13.29	38450	3	19.67	17.8817	20.79	19.7589	19.17	20.1	1.1721	0.809441	0	0.229094	0.091815
PLCB1_HUMAN	PLCB1	sp|Q9NQ66|PLCB1_HUMAN 1-phosphatidylinositol 4,5-bisphosphate phosphodiesterase beta-1 OS=Homo sapiens GN=PLCB1 PE=1 SV=1	9.528	1.23	138567	1	17.7088	20.1	19.5137	18.608	19.7	19.7014	1.17201	0.790557	0	0.228982	0.102067
SF3B3_HUMAN	SF3B3	sp|Q15393|SF3B3_HUMAN Splicing factor 3B subunit 3 OS=Homo sapiens GN=SF3B3 PE=1 SV=4	1089.8	32.79	135577	29	26.35	26	27.55	26.41	26.58	27.59	1.17013	0.723301	0	0.226667	0.140681
SE1L1_HUMAN	SEL1L	sp|Q9UBV2|SE1L1_HUMAN Protein sel-1 homolog 1 OS=Homo sapiens GN=SEL1L PE=1 SV=3	44.572	2.52	88755	1	21.06	20.52	21.44	20.93	21.17	21.6	1.17013	0.531262	0	0.226667	0.274692
G3BP1_HUMAN	G3BP1	sp|Q13283|G3BP1_HUMAN Ras GTPase-activating protein-binding protein 1 OS=Homo sapiens GN=G3BP1 PE=1 SV=1	344.708	28.54	52164	9	24.76	24.85	24.52	24.71	25.11	24.99	1.17013	0.215259	0	0.226666	0.667039
RS4X_HUMAN	RPS4X	sp|P62701|RS4X_HUMAN 40S ribosomal protein S4, X isoform OS=Homo sapiens GN=RPS4X PE=1 SV=2	883.706	65.4	29598	24	28.44	28.39	29.1	28.64	28.48	29.49	1.17013	0.590492	0	0.226666	0.228786
CSK2B_HUMAN	CSNK2B	sp|P67870|CSK2B_HUMAN Casein kinase II subunit beta OS=Homo sapiens GN=CSNK2B PE=1 SV=1	260.07	49.3	24942	8	23.66	24.68	25.98	24.23	24.8	25.97	1.17013	0.80164	0	0.226666	0.0960205
WASC5_HUMAN	WASHC5	sp|Q12768|WASC5_HUMAN WASH complex subunit 5 OS=Homo sapiens GN=WASHC5 PE=1 SV=1	29.769	1.04	134286	1	19.2	18.4614	18.99	19.44	19.04	18.85	1.16975	0.464776	0	0.226199	0.332756
SP16H_HUMAN	SUPT16H	sp|Q9Y5B9|SP16H_HUMAN FACT complex subunit SPT16 OS=Homo sapiens GN=SUPT16H PE=1 SV=1	411.962	16.81	119914	14	23.32	24.01	25.33	23.53	24.1	25.7	1.16743	0.811598	0	0.223334	0.090659
ERH_HUMAN	ERH	sp|P84090|ERH_HUMAN Enhancer of rudimentary homolog OS=Homo sapiens GN=ERH PE=1 SV=1	115.715	41.35	12259	3	23.5	24.46	22.41	24.45	23.85	22.74	1.16743	0.787692	0	0.223334	0.103643
GALT2_HUMAN	GALNT2	sp|Q10471|GALT2_HUMAN Polypeptide N-acetylgalactosaminyltransferase 2 OS=Homo sapiens GN=GALNT2 PE=1 SV=1	32.472	8.06	64733	2	21.13	20.81	21.04	20.69	21.54	21.42	1.16743	0.472955	0	0.223334	0.32518
SERA_HUMAN	PHGDH	sp|O43175|SERA_HUMAN D-3-phosphoglycerate dehydrogenase OS=Homo sapiens GN=PHGDH PE=1 SV=4	475.049	28.52	56650	12	26.87	27.34	27.58	27.33	27.6	27.53	1.16743	0.374521	0	0.223333	0.426523
IF6_HUMAN	EIF6	sp|P56537|IF6_HUMAN Eukaryotic translation initiation factor 6 OS=Homo sapiens GN=EIF6 PE=1 SV=1	287.488	36.73	26599	4	24.5	24.65	24.86	24.47	24.92	25.29	1.16743	0.437252	0	0.223333	0.359268
WDR82_HUMAN	WDR82	sp|Q6UXN9|WDR82_HUMAN WD repeat-containing protein 82 OS=Homo sapiens GN=WDR82 PE=1 SV=1	131.343	13.42	35079	3	21.34	20.78	21.95	20.63	21.53	22.58	1.16743	0.75101	0	0.223333	0.124355
OTUB1_HUMAN	OTUB1	sp|Q96FW1|OTUB1_HUMAN Ubiquitin thioesterase OTUB1 OS=Homo sapiens GN=OTUB1 PE=1 SV=2	468.683	46.86	31284	12	25.87	26.17	25.41	25.89	26.39	25.84	1.16743	0.473101	0	0.223333	0.325046
SMG1_HUMAN	SMG1	sp|Q96Q15|SMG1_HUMAN Serine/threonine-protein kinase SMG1 OS=Homo sapiens GN=SMG1 PE=1 SV=3	38.347	0.36	410501	1	17.02	17.01	20.09	16.98	17.73	20.08	1.16743	0.879847	0	0.223333	0.0555928
RL9_HUMAN	RPL9	sp|P32969|RL9_HUMAN 60S ribosomal protein L9 OS=Homo sapiens GN=RPL9 PE=1 SV=1	248.905	41.15	21863	8	25.05	25.11	26.7	25.22	25.15	27.16	1.16743	0.806144	0	0.223333	0.0935875
WBP11_HUMAN	WBP11	sp|Q9Y2W2|WBP11_HUMAN WW domain-binding protein 11 OS=Homo sapiens GN=WBP11 PE=1 SV=1	20.572	1.56	69998	1	19.32	19.06	19.71	19.97	19.1	19.68	1.16473	0.527039	0	0.220001	0.278157
GTR14_HUMAN	SLC2A14	sp|Q8TDB8|GTR14_HUMAN Solute carrier family 2, facilitated glucose transporter member 14 OS=Homo sapiens GN=SLC2A14 PE=2 SV=1	36.459	3.08	56320	2	26.39	26.37	24.5	26.21	26.28	25.43	1.16473	0.763616	0	0.22	0.117125
HOOK3_HUMAN	HOOK3	sp|Q86VS8|HOOK3_HUMAN Protein Hook homolog 3 OS=Homo sapiens GN=HOOK3 PE=1 SV=2	87.497	6.13	83126	3	21.34	20.99	19.67	20.52	20.97	21.17	1.16473	0.706393	0	0.22	0.150953
RBM8A_HUMAN	RBM8A	sp|Q9Y5S9|RBM8A_HUMAN RNA-binding protein 8A OS=Homo sapiens GN=RBM8A PE=1 SV=1	318.905	50.57	19889	7	24.94	24.75	25.27	24.92	25.09	25.61	1.16473	0.440571	0	0.22	0.355984
RL35_HUMAN	RPL35	sp|P42766|RL35_HUMAN 60S ribosomal protein L35 OS=Homo sapiens GN=RPL35 PE=1 SV=2	54.221	26.02	14551	3	25.7	26.23	24.47	25.76	25.57	25.73	1.16473	0.696499	0	0.22	0.157079
OSBL8_HUMAN	OSBPL8	sp|Q9BZF1|OSBL8_HUMAN Oxysterol-binding protein-related protein 8 OS=Homo sapiens GN=OSBPL8 PE=1 SV=3	79.785	3.37	101196	3	21.19	21.7	22.04	22.08	21.88	21.63	1.16473	0.474798	0	0.219999	0.323491
SEC20_HUMAN	BNIP1	sp|Q12981|SEC20_HUMAN Vesicle transport protein SEC20 OS=Homo sapiens GN=BNIP1 PE=1 SV=3	14.853	4.39	26132	1	18.2247	20.82	21.06	18.2721	21.13	21.36	1.16405	0.878511	0	0.219157	0.0562526
RS28_HUMAN	RPS28	sp|P62857|RS28_HUMAN 40S ribosomal protein S28 OS=Homo sapiens GN=RPS28 PE=1 SV=1	91.004	30.43	7841	2	25.07	25.33	22.29	25.4	25.59	22.35	1.16205	0.887004	0	0.216667	0.0520746
GLU2B_HUMAN	PRKCSH	sp|P14314|GLU2B_HUMAN Glucosidase 2 subunit beta OS=Homo sapiens GN=PRKCSH PE=1 SV=2	131.452	8.71	59425	3	22.32	22.27	23.27	22.94	22.96	22.61	1.16205	0.563572	0	0.216667	0.24905
FKBP5_HUMAN	FKBP5	sp|Q13451|FKBP5_HUMAN Peptidyl-prolyl cis-trans isomerase FKBP5 OS=Homo sapiens GN=FKBP5 PE=1 SV=2	11.112	2.19	51212	1	19.3586	18.4711	20.62	19.2597	19.13	20.71	1.16204	0.800707	0	0.216658	0.0965265
CCYL1_HUMAN	CCNYL1	sp|Q8N7R7|CCYL1_HUMAN Cyclin-Y-like protein 1 OS=Homo sapiens GN=CCNYL1 PE=1 SV=2	71.203	8.64	40705	3	22.12	22.33	18.5017	22.05	22.2	19.3498	1.16155	0.89586	0	0.216054	0.0477599
PUR6_HUMAN	PAICS	sp|P22234|PUR6_HUMAN Multifunctional protein ADE2 OS=Homo sapiens GN=PAICS PE=1 SV=3	393.786	28	47079	11	26.22	26.06	25.72	26.2	26.37	26.07	1.15936	0.280499	0	0.213334	0.552069
TXD17_HUMAN	TXNDC17	sp|Q9BRA2|TXD17_HUMAN Thioredoxin domain-containing protein 17 OS=Homo sapiens GN=TXNDC17 PE=1 SV=1	16.539	7.32	13941	1	23.9	24.14	21.78	24.01	24.3	22.15	1.15936	0.842728	0	0.213333	0.0743125
FNTA_HUMAN	FNTA	sp|P49354|FNTA_HUMAN Protein farnesyltransferase/geranylgeranyltransferase type-1 subunit alpha OS=Homo sapiens GN=FNTA PE=1 SV=1	186.352	21.9	44409	7	22.82	22.93	23.11	22.8	23.08	23.62	1.15936	0.449984	0	0.213333	0.346803
OLA1_HUMAN	OLA1	sp|Q9NTK5|OLA1_HUMAN Obg-like ATPase 1 OS=Homo sapiens GN=OLA1 PE=1 SV=2	407.639	39.65	44744	14	26.28	25.56	26.11	26.17	25.99	26.43	1.15936	0.444977	0	0.213333	0.351663
NC2B_HUMAN	DR1	sp|Q01658|NC2B_HUMAN Protein Dr1 OS=Homo sapiens GN=DR1 PE=1 SV=1	22.203	13.64	19444	1	17.82	18.65	19.25	17.95	19.35	19.05	1.15669	0.741586	0	0.21	0.129838
RL10A_HUMAN	RPL10A	sp|P62906|RL10A_HUMAN 60S ribosomal protein L10a OS=Homo sapiens GN=RPL10A PE=1 SV=2	400.327	59.45	24831	13	26.59	26.82	26.76	26.97	26.74	27.09	1.15669	0.16467	0	0.21	0.783385
KPYM_HUMAN	PKM	sp|P14618|KPYM_HUMAN Pyruvate kinase PKM OS=Homo sapiens GN=PKM PE=1 SV=4	1878.82	56.69	57937	39	29.26	29.35	29.82	29.4	29.52	30.14	1.15669	0.505765	0	0.21	0.296051
PNPH_HUMAN	PNP	sp|P00491|PNPH_HUMAN Purine nucleoside phosphorylase OS=Homo sapiens GN=PNP PE=1 SV=2	153.516	13.49	32118	4	26.02	26.34	23.72	26.02	26.48	24.21	1.15669	0.854971	0	0.21	0.0680484
KAT3_HUMAN	KYAT3	sp|Q6YP21|KAT3_HUMAN Kynurenine--oxoglutarate transaminase 3 OS=Homo sapiens GN=KYAT3 PE=1 SV=1	41.809	6.17	51400	2	21.8	21.76	18.9599	21.74	21.96	19.4462	1.15571	0.874149	0	0.208776	0.0584143
S14L1_HUMAN	SEC14L1	sp|Q92503|S14L1_HUMAN SEC14-like protein 1 OS=Homo sapiens GN=SEC14L1 PE=1 SV=2	13.485	2.52	81250	1	17.51	17.86	17.44	17.17	17.24	19.0255	1.15549	0.753898	0	0.208502	0.122687
CIB1_HUMAN	CIB1	sp|Q99828|CIB1_HUMAN Calcium and integrin-binding protein 1 OS=Homo sapiens GN=CIB1 PE=1 SV=4	45.088	6.81	21703	1	20.73	21.07	18.3563	20.29	20.39	20.1	1.155	0.820422	0	0.207889	0.0859626
INT4_HUMAN	INTS4	sp|Q96HW7|INT4_HUMAN Integrator complex subunit 4 OS=Homo sapiens GN=INTS4 PE=1 SV=2	44.44	1.87	108171	1	17.8574	19.1389	17.99	19.269	16.8609	19.48	1.15499	0.834672	0	0.207876	0.0784842
RL13A_HUMAN	RPL13A	sp|P40429|RL13A_HUMAN 60S ribosomal protein L13a OS=Homo sapiens GN=RPL13A PE=1 SV=2	106.07	24.14	23577	5	24.55	24.81	24.39	24.82	24.43	25.12	1.15402	0.427488	0	0.206668	0.369076
CRKL_HUMAN	CRKL	sp|P46109|CRKL_HUMAN Crk-like protein OS=Homo sapiens GN=CRKL PE=1 SV=1	187.835	24.75	33777	5	23.96	24.22	23.23	24.1	24.09	23.84	1.15402	0.539343	0	0.206668	0.268135
ELOC_HUMAN	ELOC	sp|Q15369|ELOC_HUMAN Elongin-C OS=Homo sapiens GN=ELOC PE=1 SV=1	247.742	66.07	12473	6	24.69	24.97	23.48	24.74	24.91	24.11	1.15402	0.710257	0	0.206667	0.148585
NB5R3_HUMAN	CYB5R3	sp|P00387|NB5R3_HUMAN NADH-cytochrome b5 reductase 3 OS=Homo sapiens GN=CYB5R3 PE=1 SV=3	295.182	23.26	34235	9	25.43	25.38	26.28	25.65	25.72	26.34	1.15402	0.60168	0	0.206666	0.220635
GOLI4_HUMAN	GOLIM4	sp|O00461|GOLI4_HUMAN Golgi integral membrane protein 4 OS=Homo sapiens GN=GOLIM4 PE=1 SV=1	26.129	1.58	81880	1	22.02	22.57	22.91	22.38	22.49	23.25	1.15402	0.612619	0	0.206666	0.21281
DUT_HUMAN	DUT	sp|P33316|DUT_HUMAN Deoxyuridine 5'-triphosphate nucleotidohydrolase, mitochondrial OS=Homo sapiens GN=DUT PE=1 SV=4	109.792	20.63	26563	5	23.83	24.49	24.6	24.39	24.49	24.66	1.15402	0.459907	0	0.206666	0.33733
UFC1_HUMAN	UFC1	sp|Q9Y3C8|UFC1_HUMAN Ubiquitin-fold modifier-conjugating enzyme 1 OS=Homo sapiens GN=UFC1 PE=1 SV=3	36.747	22.75	19458	2	20.74	22.13	18.986	21.1	20.94	20.43	1.15243	0.836892	0	0.204675	0.0773307
TPM4_HUMAN	TPM4	sp|P67936|TPM4_HUMAN Tropomyosin alpha-4 chain OS=Homo sapiens GN=TPM4 PE=1 SV=3	1363.18	83.06	28522	36	28.21	28.23	26.98	28.67	28.33	27.03	1.15136	0.769552	0	0.203334	0.113762
DRG2_HUMAN	DRG2	sp|P55039|DRG2_HUMAN Developmentally-regulated GTP-binding protein 2 OS=Homo sapiens GN=DRG2 PE=1 SV=1	90.656	17.86	40746	3	19.5	21.27	22.08	19.9	21.45	22.11	1.15136	0.849487	0	0.203334	0.0708435
PPCE_HUMAN	PREP	sp|P48147|PPCE_HUMAN Prolyl endopeptidase OS=Homo sapiens GN=PREP PE=1 SV=2	258.349	13.24	80700	8	24.18	24.37	23.21	24.04	24.49	23.84	1.15136	0.643913	0	0.203334	0.191173
IMA1_HUMAN	KPNA2	sp|P52292|IMA1_HUMAN Importin subunit alpha-1 OS=Homo sapiens GN=KPNA2 PE=1 SV=1	661.91	44.05	57862	14	26.14	26.15	26.9	26.41	26.57	26.82	1.15136	0.505827	0	0.203334	0.295998
U5S1_HUMAN	EFTUD2	sp|Q15029|U5S1_HUMAN 116 kDa U5 small nuclear ribonucleoprotein component OS=Homo sapiens GN=EFTUD2 PE=1 SV=1	1104.51	45.27	109436	31	25.96	26.34	27.11	26.29	26.4	27.33	1.15136	0.689116	0	0.203334	0.161708
AK1BA_HUMAN	AKR1B10	sp|O60218|AK1BA_HUMAN Aldo-keto reductase family 1 member B10 OS=Homo sapiens GN=AKR1B10 PE=1 SV=2	61.674	10.44	36020	4	23.44	23.6	19.4853	23.69	23.71	19.7312	1.15027	0.919921	0	0.201969	0.0362497
IF2A_HUMAN	EIF2S1	sp|P05198|IF2A_HUMAN Eukaryotic translation initiation factor 2 subunit 1 OS=Homo sapiens GN=EIF2S1 PE=1 SV=3	423.818	52.06	36112	15	26.46	26.6	26.22	26.58	26.79	26.51	1.1487	0.224258	0	0.200001	0.649251
HINT1_HUMAN	HINT1	sp|P49773|HINT1_HUMAN Histidine triad nucleotide-binding protein 1 OS=Homo sapiens GN=HINT1 PE=1 SV=2	151.527	30.16	13802	4	25.43	25.75	23.92	25.59	25.62	24.49	1.1487	0.781981	0	0.2	0.106804
RS13_HUMAN	RPS13	sp|P62277|RS13_HUMAN 40S ribosomal protein S13 OS=Homo sapiens GN=RPS13 PE=1 SV=2	294.898	47.68	17222	9	27.26	27.38	27.16	27.45	27.57	27.38	1.1487	0.0768325	0	0.2	1.11446
MIA2_HUMAN	MIA2	sp|Q96PC5|MIA2_HUMAN Melanoma inhibitory activity protein 2 OS=Homo sapiens GN=MIA2 PE=1 SV=4	13.279	0.5	159836	1	24.18	21.78	23.47	24.36	22.56	23.11	1.1487	0.833023	0	0.2	0.0793428
IF5A1_HUMAN	EIF5A	sp|P63241|IF5A1_HUMAN Eukaryotic translation initiation factor 5A-1 OS=Homo sapiens GN=EIF5A PE=1 SV=2	938.82	88.31	16832	22	28.17	28.12	27.96	28.32	28.2	28.33	1.1487	0.057807	0	0.2	1.23802
SEH1_HUMAN	SEH1L	sp|Q96EE3|SEH1_HUMAN Nucleoporin SEH1 OS=Homo sapiens GN=SEH1L PE=1 SV=3	14.394	3.06	39649	1	20.07	20.02	20.97	20.33	20.21	21.12	1.1487	0.659095	0	0.2	0.181052
RUVB2_HUMAN	RUVBL2	sp|Q9Y230|RUVB2_HUMAN RuvB-like 2 OS=Homo sapiens GN=RUVBL2 PE=1 SV=3	1148.54	51.19	51157	24	26.88	27.12	27.76	27.04	27.27	28.05	1.1487	0.645711	0	0.2	0.189962
PSMG2_HUMAN	PSMG2	sp|Q969U7|PSMG2_HUMAN Proteasome assembly chaperone 2 OS=Homo sapiens GN=PSMG2 PE=1 SV=1	22.944	4.55	29396	1	19.97	20.34	20.4	20.17	20.4	20.74	1.1487	0.401474	0	0.2	0.396342
UBE2N_HUMAN	UBE2N	sp|P61088|UBE2N_HUMAN Ubiquitin-conjugating enzyme E2 N OS=Homo sapiens GN=UBE2N PE=1 SV=1	276.043	79.61	17138	10	26.74	27.08	25.36	26.75	27.02	26.01	1.1487	0.758089	0	0.2	0.12028
SDC2_HUMAN	SDC2	sp|P34741|SDC2_HUMAN Syndecan-2 OS=Homo sapiens GN=SDC2 PE=1 SV=2	109.059	5.97	22160	3	24.73	22.04	24.37	24.38	23.84	23.52	1.1487	0.83129	0	0.199999	0.0802473
YES_HUMAN	YES1	sp|P07947|YES_HUMAN Tyrosine-protein kinase Yes OS=Homo sapiens GN=YES1 PE=1 SV=3	466.952	37.2	60801	16	25.01	24.45	22.94	25	25.01	22.99	1.1487	0.837302	0	0.199999	0.0771178
HEAT1_HUMAN	HEATR1	sp|Q9H583|HEAT1_HUMAN HEAT repeat-containing protein 1 OS=Homo sapiens GN=HEATR1 PE=1 SV=3	79.397	2.52	242370	3	17.1719	17.8045	20.35	17.9674	17.48	20.47	1.14631	0.890403	0	0.196996	0.0504135
ANXA8_HUMAN	ANXA8	sp|P13928|ANXA8_HUMAN Annexin A8 OS=Homo sapiens GN=ANXA8 PE=1 SV=3	427.769	29.97	36881	12	27.07	27.13	27.23	27.1	27.52	27.4	1.14605	0.214236	0	0.196667	0.669109
EF2_HUMAN	EEF2	sp|P13639|EF2_HUMAN Elongation factor 2 OS=Homo sapiens GN=EEF2 PE=1 SV=4	3474.53	70.05	95338	81	30.3	30.46	30.81	30.36	30.57	31.23	1.14605	0.550787	0	0.196667	0.259017
CRK_HUMAN	CRK	sp|P46108|CRK_HUMAN Adapter molecule crk OS=Homo sapiens GN=CRK PE=1 SV=2	191.301	38.49	33831	8	23.96	24.21	21.12	23.77	24.09	22.02	1.14605	0.875871	0	0.196667	0.0575597
NUP37_HUMAN	NUP37	sp|Q8NFH4|NUP37_HUMAN Nucleoporin Nup37 OS=Homo sapiens GN=NUP37 PE=1 SV=1	15.519	4.6	36708	1	20.1	19.94	20.86	20.27	20.02	21.2	1.14605	0.689506	0	0.196667	0.161462
ODPB_HUMAN	PDHB	sp|P11177|ODPB_HUMAN Pyruvate dehydrogenase E1 component subunit beta, mitochondrial OS=Homo sapiens GN=PDHB PE=1 SV=3	171.612	20.33	39233	6	23.19	23.64	25.4	24.1	23.96	24.76	1.14605	0.797717	0	0.196667	0.0981512
ADHX_HUMAN	ADH5	sp|P11766|ADHX_HUMAN Alcohol dehydrogenase class-3 OS=Homo sapiens GN=ADH5 PE=1 SV=4	164.717	14.71	39724	4	24.98	25.09	24.57	25.06	25.23	24.94	1.14605	0.334055	0	0.196667	0.476183
PCD15_HUMAN	PCDH15	sp|Q96QU1|PCD15_HUMAN Protocadherin-15 OS=Homo sapiens GN=PCDH15 PE=1 SV=2	10.39	0.36	216069	1	22.5	22.43	19.3697	22.52	22.16	20.207	1.14533	0.883829	0	0.195761	0.0536317
CAN1_HUMAN	CAPN1	sp|P07384|CAN1_HUMAN Calpain-1 catalytic subunit OS=Homo sapiens GN=CAPN1 PE=1 SV=1	346.526	22.41	81890	14	25.24	25.57	24.02	25.27	25.6	24.54	1.1434	0.749833	0	0.193334	0.125036
RPTOR_HUMAN	RPTOR	sp|Q8N122|RPTOR_HUMAN Regulatory-associated protein of mTOR OS=Homo sapiens GN=RPTOR PE=1 SV=1	89.555	3.82	149038	3	20.76	20.29	22.17	20.95	20.26	22.59	1.1434	0.839104	0	0.193333	0.0761843
GTF2I_HUMAN	GTF2I	sp|P78347|GTF2I_HUMAN General transcription factor II-I OS=Homo sapiens GN=GTF2I PE=1 SV=2	194.8	14.43	112416	9	21.62	22.42	23.58	21.99	22.68	23.53	1.1434	0.80226	0	0.193333	0.095685
AAPK1_HUMAN	PRKAA1	sp|Q13131|AAPK1_HUMAN 5'-AMP-activated protein kinase catalytic subunit alpha-1 OS=Homo sapiens GN=PRKAA1 PE=1 SV=4	132.876	10.91	64009	5	21.9	21.44	22.99	22.34	21.91	22.66	1.1434	0.723057	0	0.193333	0.140828
ENOA_HUMAN	ENO1	sp|P06733|ENOA_HUMAN Alpha-enolase OS=Homo sapiens GN=ENO1 PE=1 SV=2	1405.94	54.15	47169	26	30.34	30.35	29.27	30.51	30.52	29.51	1.1434	0.713607	0	0.193333	0.146541
VATB2_HUMAN	ATP6V1B2	sp|P21281|VATB2_HUMAN V-type proton ATPase subunit B, brain isoform OS=Homo sapiens GN=ATP6V1B2 PE=1 SV=3	317	25.64	56501	8	24.01	24.42	24.29	24.4	24.65	24.25	1.1434	0.314085	0	0.193333	0.502953
ARF1_HUMAN	ARF1	sp|P84077|ARF1_HUMAN ADP-ribosylation factor 1 OS=Homo sapiens GN=ARF1 PE=1 SV=2	999.084	86.19	20697	22	22.51	22.95	19.67	22.6	22.65	20.46	1.1434	0.885121	0	0.193333	0.0529973
RS10_HUMAN	RPS10	sp|P46783|RS10_HUMAN 40S ribosomal protein S10 OS=Homo sapiens GN=RPS10 PE=1 SV=1	190.681	33.33	18898	6	25.39	25.41	25.95	25.47	25.63	26.23	1.1434	0.548297	0	0.193333	0.260984
RS27A_HUMAN	RPS27A	sp|P62979|RS27A_HUMAN Ubiquitin-40S ribosomal protein S27a OS=Homo sapiens GN=RPS27A PE=1 SV=2	1002.38	68.59	17965	20	23.95	24.27	22.78	24.07	24.21	23.3	1.1434	0.735615	0	0.193332	0.133349
UBE2Z_HUMAN	UBE2Z	sp|Q9H832|UBE2Z_HUMAN Ubiquitin-conjugating enzyme E2 Z OS=Homo sapiens GN=UBE2Z PE=1 SV=2	112.464	16.38	38210	6	24.48	24.06	23.29	24.63	24.44	23.33	1.14076	0.740217	0	0.19	0.130641
SF3B6_HUMAN	SF3B6	sp|Q9Y3B4|SF3B6_HUMAN Splicing factor 3B subunit 6 OS=Homo sapiens GN=SF3B6 PE=1 SV=1	63.228	9.6	14585	1	21.76	21.76	22.42	21.79	22.09	22.63	1.14076	0.595458	0	0.19	0.225149
H2AV_HUMAN	H2AFV	sp|Q71UI9|H2AV_HUMAN Histone H2A.V OS=Homo sapiens GN=H2AFV PE=1 SV=3	179.848	53.91	13509	5	23.94	24.41	23.25	24.04	24.17	23.96	1.14076	0.608502	0	0.19	0.215738
RL11_HUMAN	RPL11	sp|P62913|RL11_HUMAN 60S ribosomal protein L11 OS=Homo sapiens GN=RPL11 PE=1 SV=2	375.721	53.37	20252	9	26.1	26.09	27.61	26.28	25.95	28.14	1.14076	0.833763	0	0.19	0.0789571
ACL6A_HUMAN	ACTL6A	sp|O96019|ACL6A_HUMAN Actin-like protein 6A OS=Homo sapiens GN=ACTL6A PE=1 SV=1	66.225	9.79	47461	3	21.85	21.86	22.35	21.76	22.16	22.71	1.14076	0.585798	0	0.189999	0.232252
PAPOA_HUMAN	PAPOLA	sp|P51003|PAPOA_HUMAN Poly(A) polymerase alpha OS=Homo sapiens GN=PAPOLA PE=1 SV=4	10.353	1.07	82843	1	20.45	20.28	18.5837	20.5	20.81	18.5653	1.13855	0.84885	0	0.187202	0.0711691
H2B1C_HUMAN	HIST1H2BC	sp|P62807|H2B1C_HUMAN Histone H2B type 1-C/E/F/G/I OS=Homo sapiens GN=HIST1H2BC PE=1 SV=4	465.828	35.71	13906	8	25.8	26.05	26.9	26.39	26.26	26.66	1.13813	0.625063	0	0.186667	0.204076
VIGLN_HUMAN	HDLBP	sp|Q00341|VIGLN_HUMAN Vigilin OS=Homo sapiens GN=HDLBP PE=1 SV=2	329.537	13.17	141456	14	25.72	24.99	25.82	25.82	25.73	25.54	1.13813	0.533536	0	0.186667	0.272836
EXOC5_HUMAN	EXOC5	sp|O00471|EXOC5_HUMAN Exocyst complex component 5 OS=Homo sapiens GN=EXOC5 PE=1 SV=1	77.981	5.79	81853	3	22.59	22.15	20.95	22.29	22.67	21.29	1.13813	0.78503	0	0.186667	0.105114
EXOC8_HUMAN	EXOC8	sp|Q8IYI6|EXOC8_HUMAN Exocyst complex component 8 OS=Homo sapiens GN=EXOC8 PE=1 SV=2	23.2	1.52	81799	1	19.18	19.51	18.92	20.24	19.09	18.84	1.13813	0.707833	0	0.186666	0.150069
PLST_HUMAN	PLS3	sp|P13797|PLST_HUMAN Plastin-3 OS=Homo sapiens GN=PLS3 PE=1 SV=4	632.839	46.35	70811	21	25.61	25.41	23.36	25.2	25.66	24.08	1.13813	0.838517	0	0.186666	0.0764879
RSMB_HUMAN	SNRPB	sp|P14678|RSMB_HUMAN Small nuclear ribonucleoprotein-associated proteins B and B' OS=Homo sapiens GN=SNRPB PE=1 SV=2	223.09	24.17	24610	8	25.72	25.77	25.76	25.86	25.99	25.95	1.1355	0.011404	0	0.183334	1.94294
2AAA_HUMAN	PPP2R1A	sp|P30153|2AAA_HUMAN Serine/threonine-protein phosphatase 2A 65 kDa regulatory subunit A alpha isoform OS=Homo sapiens GN=PPP2R1A PE=1 SV=4	1419.67	57.39	65309	32	27.23	27.4	27.6	27.4	27.59	27.79	1.1355	0.303141	0	0.183334	0.518356
NDRG1_HUMAN	NDRG1	sp|Q92597|NDRG1_HUMAN Protein NDRG1 OS=Homo sapiens GN=NDRG1 PE=1 SV=1	133.106	12.18	42835	3	21.59	21.82	22.72	21.78	21.96	22.94	1.1355	0.731824	0	0.183334	0.135593
PIPNA_HUMAN	PITPNA	sp|Q00169|PIPNA_HUMAN Phosphatidylinositol transfer protein alpha isoform OS=Homo sapiens GN=PITPNA PE=1 SV=2	107.113	22.96	31806	5	22.99	22.84	21.71	22.82	23.19	22.08	1.1355	0.741885	0	0.183334	0.129663
RL5_HUMAN	RPL5	sp|P46777|RL5_HUMAN 60S ribosomal protein L5 OS=Homo sapiens GN=RPL5 PE=1 SV=3	521.698	49.83	34363	15	26.79	27.03	27.22	27.13	27.01	27.45	1.1355	0.368148	0	0.183333	0.433977
MX1_HUMAN	MX1	sp|P20591|MX1_HUMAN Interferon-induced GTP-binding protein Mx1 OS=Homo sapiens GN=MX1 PE=1 SV=4	52.777	3.93	75520	2	20.37	20.94	23.17	20.5	21.17	23.36	1.1355	0.887345	0	0.183333	0.0519076
MDHC_HUMAN	MDH1	sp|P40925|MDHC_HUMAN Malate dehydrogenase, cytoplasmic OS=Homo sapiens GN=MDH1 PE=1 SV=4	422.58	35.03	36426	8	26.42	26.62	25.25	26.58	26.76	25.5	1.1355	0.768052	0	0.183333	0.114609
AIFM2_HUMAN	AIFM2	sp|Q9BRQ8|AIFM2_HUMAN Apoptosis-inducing factor 2 OS=Homo sapiens GN=AIFM2 PE=1 SV=1	120.25	12.6	40527	4	25.31	25.59	27.54	26.15	25.58	27.26	1.1355	0.841146	0	0.183333	0.0751288
AMPL_HUMAN	LAP3	sp|P28838|AMPL_HUMAN Cytosol aminopeptidase OS=Homo sapiens GN=LAP3 PE=1 SV=3	367.848	24.66	56166	10	25.32	25.36	24.85	25.53	25.47	25.08	1.1355	0.44407	0	0.183333	0.352548
RPN2_HUMAN	RPN2	sp|P04844|RPN2_HUMAN Dolichyl-diphosphooligosaccharide--protein glycosyltransferase subunit 2 OS=Homo sapiens GN=RPN2 PE=1 SV=3	188.883	18.54	69284	6	24.85	23.85	26.41	24.41	24.94	26.31	1.1355	0.854194	0	0.183333	0.0684436
SYMC_HUMAN	MARS	sp|P56192|SYMC_HUMAN Methionine--tRNA ligase, cytoplasmic OS=Homo sapiens GN=MARS PE=1 SV=2	186.655	8.78	101116	6	23.45	23.81	24.73	23.53	23.96	25.05	1.1355	0.77208	0	0.183333	0.112338
MCM5_HUMAN	MCM5	sp|P33992|MCM5_HUMAN DNA replication licensing factor MCM5 OS=Homo sapiens GN=MCM5 PE=1 SV=5	433.287	24.93	82286	14	24.61	24.85	26.21	24.9	25.01	26.31	1.1355	0.798845	0	0.183333	0.0975373
RS23_HUMAN	RPS23	sp|P62266|RS23_HUMAN 40S ribosomal protein S23 OS=Homo sapiens GN=RPS23 PE=1 SV=3	305.922	49.65	15808	8	25.21	25.72	26.1	25.64	25.38	26.56	1.1355	0.699042	0	0.183333	0.155497
ABCF1_HUMAN	ABCF1	sp|Q8NE71|ABCF1_HUMAN ATP-binding cassette sub-family F member 1 OS=Homo sapiens GN=ABCF1 PE=1 SV=2	296.717	21.07	95926	10	24.46	24.51	25.13	24.4	24.65	25.59	1.13288	0.691332	0	0.18	0.160314
COR1B_HUMAN	CORO1B	sp|Q9BR76|COR1B_HUMAN Coronin-1B OS=Homo sapiens GN=CORO1B PE=1 SV=1	303.945	26.18	54235	8	26.22	26.01	24.89	26.16	26.36	25.14	1.13288	0.763808	0	0.18	0.117016
P5CR3_HUMAN	PYCR3	sp|Q53H96|P5CR3_HUMAN Pyrroline-5-carboxylate reductase 3 OS=Homo sapiens GN=PYCR3 PE=1 SV=3	129.263	8.76	28649	3	24.06	24.1	23.82	24.14	24.34	24.04	1.13288	0.220809	0	0.18	0.655983
CAND1_HUMAN	CAND1	sp|Q86VP6|CAND1_HUMAN Cullin-associated NEDD8-dissociated protein 1 OS=Homo sapiens GN=CAND1 PE=1 SV=2	1288.8	40.98	136376	37	27.31	27.24	26.66	27.14	27.5	27.11	1.13288	0.496823	0	0.18	0.303799
NTF2_HUMAN	NUTF2	sp|P61970|NTF2_HUMAN Nuclear transport factor 2 OS=Homo sapiens GN=NUTF2 PE=1 SV=1	138.158	55.12	14478	5	25.27	25.9	21.9	25.4	25.76	22.45	1.13288	0.917144	0	0.18	0.0375625
KCAB2_HUMAN	KCNAB2	sp|Q13303|KCAB2_HUMAN Voltage-gated potassium channel subunit beta-2 OS=Homo sapiens GN=KCNAB2 PE=1 SV=2	129.769	13.9	41000	3	22.59	23.23	20.1718	22.56	22.88	21.09	1.13242	0.876358	0	0.179413	0.0573182
RBGPR_HUMAN	RAB3GAP2	sp|Q9H2M9|RBGPR_HUMAN Rab3 GTPase-activating protein non-catalytic subunit OS=Homo sapiens GN=RAB3GAP2 PE=1 SV=1	20.403	1.65	155985	1	18.47	19.04	18.0674	18.09	18.94	19.08	1.13094	0.693355	0	0.177526	0.159044
PP6R3_HUMAN	PPP6R3	sp|Q5H9R7|PP6R3_HUMAN Serine/threonine-protein phosphatase 6 regulatory subunit 3 OS=Homo sapiens GN=PPP6R3 PE=1 SV=2	179.861	7.79	97669	7	23.32	23.42	20.76	22.34	23.67	22.02	1.13027	0.869187	0	0.176667	0.0608865
RS17_HUMAN	RPS17	sp|P08708|RS17_HUMAN 40S ribosomal protein S17 OS=Homo sapiens GN=RPS17 PE=1 SV=2	418.508	59.26	15550	10	25.23	25.51	25.95	25.61	25.24	26.37	1.13027	0.676422	0	0.176667	0.169783
UBC12_HUMAN	UBE2M	sp|P61081|UBC12_HUMAN NEDD8-conjugating enzyme Ubc12 OS=Homo sapiens GN=UBE2M PE=1 SV=1	307.386	42.08	20900	8	26.41	26.44	25.66	26.5	26.67	25.87	1.13027	0.642639	0	0.176667	0.192033
AKCL2_HUMAN	AKR1E2	sp|Q96JD6|AKCL2_HUMAN 1,5-anhydro-D-fructose reductase OS=Homo sapiens GN=AKR1E2 PE=1 SV=2	11.541	2.5	36589	1	24.29	24.18	23.66	24.37	24.25	24.04	1.13027	0.461061	0	0.176667	0.336242
TTYH3_HUMAN	TTYH3	sp|Q9C0H2|TTYH3_HUMAN Protein tweety homolog 3 OS=Homo sapiens GN=TTYH3 PE=1 SV=3	141.869	3.06	57545	2	23.26	22.46	23.1	23.44	23.39	22.52	1.13027	0.670884	0	0.176667	0.173353
UGPA_HUMAN	UGP2	sp|Q16851|UGPA_HUMAN UTP--glucose-1-phosphate uridylyltransferase OS=Homo sapiens GN=UGP2 PE=1 SV=5	121.718	14.96	56940	5	23.76	23.87	23.16	23.69	24.08	23.55	1.13027	0.551007	0	0.176666	0.258843
PPME1_HUMAN	PPME1	sp|Q9Y570|PPME1_HUMAN Protein phosphatase methylesterase 1 OS=Homo sapiens GN=PPME1 PE=1 SV=3	230.558	25.91	42315	9	25.26	25.25	23.97	25.14	25.39	24.48	1.13027	0.745117	0	0.176666	0.127776
EFMT1_HUMAN	EEF1AKMT1	sp|Q8WVE0|EFMT1_HUMAN EEF1A lysine methyltransferase 1 OS=Homo sapiens GN=EEF1AKMT1 PE=1 SV=1	13.306	5.61	24506	1	21.08	20.91	18.8493	19.3521	21.04	20.97	1.1284	0.856582	0	0.174278	0.0672311
TPIS_HUMAN	TPI1	sp|P60174|TPIS_HUMAN Triosephosphate isomerase OS=Homo sapiens GN=TPI1 PE=1 SV=3	890.147	68.18	30791	19	28.82	28.98	28.53	29	29.09	28.76	1.12766	0.351335	0	0.173333	0.454279
RUXF_HUMAN	SNRPF	sp|P62306|RUXF_HUMAN Small nuclear ribonucleoprotein F OS=Homo sapiens GN=SNRPF PE=1 SV=1	159.397	58.14	9725	6	23.2	23.67	21.39	23	23.85	21.93	1.12766	0.855032	0	0.173333	0.0680175
DDX1_HUMAN	DDX1	sp|Q92499|DDX1_HUMAN ATP-dependent RNA helicase DDX1 OS=Homo sapiens GN=DDX1 PE=1 SV=2	714.649	34.73	82432	22	26	26.36	26.56	26.27	26.37	26.8	1.12766	0.494448	0	0.173333	0.30588
ELMO2_HUMAN	ELMO2	sp|Q96JJ3|ELMO2_HUMAN Engulfment and cell motility protein 2 OS=Homo sapiens GN=ELMO2 PE=1 SV=2	76.993	7.36	82615	4	21.78	22.6	21.51	22.24	22.56	21.61	1.12766	0.707778	0	0.173333	0.150103
SF3B2_HUMAN	SF3B2	sp|Q13435|SF3B2_HUMAN Splicing factor 3B subunit 2 OS=Homo sapiens GN=SF3B2 PE=1 SV=2	182.376	12.96	100228	8	24.62	24.35	24.46	24.71	24.51	24.73	1.12766	0.174934	0	0.173333	0.757127
TSP4_HUMAN	THBS4	sp|P35443|TSP4_HUMAN Thrombospondin-4 OS=Homo sapiens GN=THBS4 PE=1 SV=2	127.326	6.35	105869	4	22.06	19.33	22.52	22.38	20.17	21.88	1.12766	0.892092	0	0.173333	0.0495906
SPRC_HUMAN	SPARC	sp|P09486|SPRC_HUMAN SPARC OS=Homo sapiens GN=SPARC PE=1 SV=1	44.756	7.92	34632	3	23.86	23.58	22.46	24.06	23.89	22.47	1.12766	0.806116	0	0.173333	0.0936025
COTL1_HUMAN	COTL1	sp|Q14019|COTL1_HUMAN Coactosin-like protein OS=Homo sapiens GN=COTL1 PE=1 SV=3	128.772	33.8	15945	6	25.26	24.79	23.62	25.3	25.22	23.67	1.12766	0.821723	0	0.173332	0.0852743
ELOV1_HUMAN	ELOVL1	sp|Q9BW60|ELOV1_HUMAN Elongation of very long chain fatty acids protein 1 OS=Homo sapiens GN=ELOVL1 PE=1 SV=1	49.719	5.02	32663	1	19.5355	19.6646	18.4151	19.8419	18.1376	20.15	1.1262	0.828349	0	0.171467	0.0817866
SNX2_HUMAN	SNX2	sp|O60749|SNX2_HUMAN Sorting nexin-2 OS=Homo sapiens GN=SNX2 PE=1 SV=2	482.16	29.48	58471	14	24.88	24.89	24.84	24.79	25.11	25.22	1.12506	0.260671	0	0.170001	0.583907
PAK2_HUMAN	PAK2	sp|Q13177|PAK2_HUMAN Serine/threonine-protein kinase PAK 2 OS=Homo sapiens GN=PAK2 PE=1 SV=3	186.258	16.41	58043	7	24.23	24.35	21.21	23.89	23.49	22.92	1.12506	0.880925	0	0.17	0.0550611
PSMD4_HUMAN	PSMD4	sp|P55036|PSMD4_HUMAN 26S proteasome non-ATPase regulatory subunit 4 OS=Homo sapiens GN=PSMD4 PE=1 SV=1	328.646	24.4	40737	7	26.47	26.29	25.54	26.47	26.37	25.97	1.12506	0.626669	0	0.169999	0.202962
RFA3_HUMAN	RPA3	sp|P35244|RFA3_HUMAN Replication protein A 14 kDa subunit OS=Homo sapiens GN=RPA3 PE=1 SV=1	23.778	8.26	13569	1	21.2	21.62	20.64	21.38	21.59	21	1.12506	0.635839	0	0.169999	0.196653
PGK1_HUMAN	PGK1	sp|P00558|PGK1_HUMAN Phosphoglycerate kinase 1 OS=Homo sapiens GN=PGK1 PE=1 SV=3	1177.51	73.14	44615	30	28.61	28.61	27.76	28.66	28.74	28.09	1.12506	0.652132	0	0.169999	0.185664
CUL1_HUMAN	CUL1	sp|Q13616|CUL1_HUMAN Cullin-1 OS=Homo sapiens GN=CUL1 PE=1 SV=2	215.362	11.6	89679	7	24.34	24.09	23.01	24.14	24.24	23.57	1.12506	0.729526	0	0.169999	0.136959
RS9_HUMAN	RPS9	sp|P46781|RS9_HUMAN 40S ribosomal protein S9 OS=Homo sapiens GN=RPS9 PE=1 SV=3	322.661	45.88	22591	15	26.92	27.65	27.06	27.1	27.19	27.84	1.12246	0.633145	0	0.166667	0.198497
ANXA4_HUMAN	ANXA4	sp|P09525|ANXA4_HUMAN Annexin A4 OS=Homo sapiens GN=ANXA4 PE=1 SV=4	762.341	47.96	35883	17	27.91	27.73	26.07	28.15	28	26.06	1.12246	0.860903	0	0.166667	0.0650456
PEPL1_HUMAN	NPEPL1	sp|Q8NDH3|PEPL1_HUMAN Probable aminopeptidase NPEPL1 OS=Homo sapiens GN=NPEPL1 PE=1 SV=3	56.112	4.59	55861	2	22.72	21.95	21.51	22.42	22.2	22.06	1.12246	0.674748	0	0.166667	0.170858
IF4A1_HUMAN	EIF4A1	sp|P60842|IF4A1_HUMAN Eukaryotic initiation factor 4A-I OS=Homo sapiens GN=EIF4A1 PE=1 SV=1	2652.05	83.99	46154	51	28.76	28.7	29.56	28.71	28.99	29.82	1.12246	0.720199	0	0.166666	0.142548
ATLA3_HUMAN	ATL3	sp|Q6DD88|ATLA3_HUMAN Atlastin-3 OS=Homo sapiens GN=ATL3 PE=1 SV=1	503.139	27.36	60542	14	26.04	26.14	26.57	26.05	26.55	26.65	1.12246	0.536402	0	0.166666	0.270509
AT131_HUMAN	ATP13A1	sp|Q9HD20|AT131_HUMAN Manganese-transporting ATPase 13A1 OS=Homo sapiens GN=ATP13A1 PE=1 SV=2	12.143	0.91	132955	1	19.7	17.972	20.79	19.86	18.73	20.37	1.12194	0.870157	0	0.165999	0.0604026
DDX42_HUMAN	DDX42	sp|Q86XP3|DDX42_HUMAN ATP-dependent RNA helicase DDX42 OS=Homo sapiens GN=DDX42 PE=1 SV=1	67.666	3.3	102975	2	18.31	18.64	18.95	18.42	18.61	19.36	1.11987	0.657237	0	0.163334	0.182278
ANX11_HUMAN	ANXA11	sp|P50995|ANX11_HUMAN Annexin A11 OS=Homo sapiens GN=ANXA11 PE=1 SV=1	557.799	26.53	54390	16	28.02	27.96	26.31	28.42	28.1	26.26	1.11987	0.861119	0	0.163334	0.064937
NID1_HUMAN	NID1	sp|P14543|NID1_HUMAN Nidogen-1 OS=Homo sapiens GN=NID1 PE=1 SV=3	161.554	4.41	136377	5	25.15	22.28	24.31	24.58	22.88	24.77	1.11987	0.883088	0	0.163333	0.0539958
HNRPR_HUMAN	HNRNPR	sp|O43390|HNRPR_HUMAN Heterogeneous nuclear ribonucleoprotein R OS=Homo sapiens GN=HNRNPR PE=1 SV=1	348.257	23.7	70943	12	22.99	23.62	25.41	23.49	23.61	25.41	1.11987	0.872433	0	0.163333	0.0592677
DDAH2_HUMAN	DDAH2	sp|O95865|DDAH2_HUMAN N(G),N(G)-dimethylarginine dimethylaminohydrolase 2 OS=Homo sapiens GN=DDAH2 PE=1 SV=1	59.326	13.33	29644	3	23.02	22.8	22.63	23.3	22.72	22.92	1.11987	0.468497	0	0.163333	0.329294
UBE2O_HUMAN	UBE2O	sp|Q9C0C9|UBE2O_HUMAN (E3-independent) E2 ubiquitin-conjugating enzyme OS=Homo sapiens GN=UBE2O PE=1 SV=3	48.882	2.4	141293	2	20.19	20.21	21.2	20.39	20.12	21.58	1.11987	0.784607	0	0.163333	0.105348
VTDB_HUMAN	GC	sp|P02774|VTDB_HUMAN Vitamin D-binding protein OS=Homo sapiens GN=GC PE=1 SV=1	191.211	12.03	52964	5	22.42	21	24.99	22.98	21.91	24.01	1.11987	0.907188	0	0.163333	0.0423025
PRDX1_HUMAN	PRDX1	sp|Q06830|PRDX1_HUMAN Peroxiredoxin-1 OS=Homo sapiens GN=PRDX1 PE=1 SV=1	522.717	46.73	22110	13	29.67	30.17	28.89	29.83	30.1	29.28	1.11729	0.736665	0	0.16	0.13273
CNOT1_HUMAN	CNOT1	sp|A5YKK6|CNOT1_HUMAN CCR4-NOT transcription complex subunit 1 OS=Homo sapiens GN=CNOT1 PE=1 SV=2	137.71	3.16	266939	7	22.14	22.12	23.67	21.68	22.95	23.78	1.11729	0.850826	0	0.16	0.0701593
GMDS_HUMAN	GMDS	sp|O60547|GMDS_HUMAN GDP-mannose 4,6 dehydratase OS=Homo sapiens GN=GMDS PE=1 SV=1	45.034	6.18	41950	2	20.79	20.8	20.71	21.51	21.03	20.24	1.11729	0.688759	0	0.16	0.161933
EPHA2_HUMAN	EPHA2	sp|P29317|EPHA2_HUMAN Ephrin type-A receptor 2 OS=Homo sapiens GN=EPHA2 PE=1 SV=2	957.477	27.15	108266	23	27.67	28.1	27.22	28.17	28.17	27.13	1.11729	0.728575	0	0.16	0.137526
LMNA_HUMAN	LMNA	sp|P02545|LMNA_HUMAN Prelamin-A/C OS=Homo sapiens GN=LMNA PE=1 SV=1	1255.87	49.4	74139	33	27.42	27.69	27.93	27.73	27.78	28.01	1.11729	0.401625	0	0.16	0.396179
SMD3_HUMAN	SNRPD3	sp|P62318|SMD3_HUMAN Small nuclear ribonucleoprotein Sm D3 OS=Homo sapiens GN=SNRPD3 PE=1 SV=1	133.776	31.75	13916	3	25.49	25.26	25.16	25.26	25.65	25.48	1.11729	0.344208	0	0.16	0.463179
AR13B_HUMAN	ARL13B	sp|Q3SXY8|AR13B_HUMAN ADP-ribosylation factor-like protein 13B OS=Homo sapiens GN=ARL13B PE=1 SV=1	39.575	2.8	48643	1	20.42	20.54	22.42	21.05	21.1	21.71	1.11729	0.825902	0	0.159999	0.0830715
DNPEP_HUMAN	DNPEP	sp|Q9ULA0|DNPEP_HUMAN Aspartyl aminopeptidase OS=Homo sapiens GN=DNPEP PE=1 SV=1	33.78	5.26	52428	2	22.35	22.61	22.02	22.22	22.56	22.68	1.11729	0.506192	0	0.159999	0.295685
DHX16_HUMAN	DHX16	sp|O60231|DHX16_HUMAN Pre-mRNA-splicing factor ATP-dependent RNA helicase DHX16 OS=Homo sapiens GN=DHX16 PE=1 SV=2	93.932	5.38	119264	4	18.4465	19.2937	22.23	18.7605	19.25	22.43	1.11479	0.927741	0	0.156766	0.0325733
TAGL2_HUMAN	TAGLN2	sp|P37802|TAGL2_HUMAN Transgelin-2 OS=Homo sapiens GN=TAGLN2 PE=1 SV=3	738.842	64.32	22391	15	27.8	27.76	27.39	27.87	27.85	27.7	1.11471	0.329124	0	0.156668	0.48264
FKB10_HUMAN	FKBP10	sp|Q96AY3|FKB10_HUMAN Peptidyl-prolyl cis-trans isomerase FKBP10 OS=Homo sapiens GN=FKBP10 PE=1 SV=1	35.169	2.06	64245	1	21.26	20.78	23.05	21.34	21.78	22.44	1.11471	0.846963	0	0.156667	0.0721354
EIF3L_HUMAN	EIF3L	sp|Q9Y262|EIF3L_HUMAN Eukaryotic translation initiation factor 3 subunit L OS=Homo sapiens GN=EIF3L PE=1 SV=1	808.714	37.23	66727	20	26.46	26.51	26.6	26.44	26.79	26.81	1.11471	0.284654	0	0.156667	0.545682
HNRH3_HUMAN	HNRNPH3	sp|P31942|HNRH3_HUMAN Heterogeneous nuclear ribonucleoprotein H3 OS=Homo sapiens GN=HNRNPH3 PE=1 SV=2	408.049	33.82	36926	10	24.21	24.56	26.6	24.14	24.93	26.77	1.11471	0.891492	0	0.156667	0.0498825
SRSF3_HUMAN	SRSF3	sp|P84103|SRSF3_HUMAN Serine/arginine-rich splicing factor 3 OS=Homo sapiens GN=SRSF3 PE=1 SV=1	185.79	30.49	19330	5	25.3	25.53	25.13	25.67	25.41	25.35	1.11471	0.360678	0	0.156667	0.442881
RL34_HUMAN	RPL34	sp|P49207|RL34_HUMAN 60S ribosomal protein L34 OS=Homo sapiens GN=RPL34 PE=1 SV=3	63	13.68	13293	3	26.4	26.06	25.48	26.54	26.3	25.57	1.11471	0.712915	0	0.156667	0.146962
RS3_HUMAN	RPS3	sp|P23396|RS3_HUMAN 40S ribosomal protein S3 OS=Homo sapiens GN=RPS3 PE=1 SV=2	707.588	70.37	26688	21	28.37	28.48	29.2	28.24	28.66	29.62	1.11471	0.762529	0	0.156666	0.117743
HLAG_HUMAN	HLA-G	sp|P17693|HLAG_HUMAN HLA class I histocompatibility antigen, alpha chain G OS=Homo sapiens GN=HLA-G PE=1 SV=1	98.86	10.65	38224	3	22.89	21.54	22.13	23.28	22.02	21.72	1.11214	0.816065	0	0.153334	0.0882751
RAB6B_HUMAN	RAB6B	sp|Q9NRW1|RAB6B_HUMAN Ras-related protein Rab-6B OS=Homo sapiens GN=RAB6B PE=1 SV=1	290.717	28.85	23462	8	24.24	24.53	23.64	24.43	24.62	23.82	1.11214	0.689071	0	0.153334	0.161736
ABCE1_HUMAN	ABCE1	sp|P61221|ABCE1_HUMAN ATP-binding cassette sub-family E member 1 OS=Homo sapiens GN=ABCE1 PE=1 SV=1	739.598	48.58	67314	23	25.8	25.82	26.94	25.73	26.15	27.14	1.11214	0.798724	0	0.153333	0.0976035
GFPT1_HUMAN	GFPT1	sp|Q06210|GFPT1_HUMAN Glutamine--fructose-6-phosphate aminotransferase [isomerizing] 1 OS=Homo sapiens GN=GFPT1 PE=1 SV=3	874.267	36.48	78806	20	25.25	25.62	26.03	25.22	25.6	26.54	1.11214	0.751701	0	0.153333	0.123955
EIF3F_HUMAN	EIF3F	sp|O00303|EIF3F_HUMAN Eukaryotic translation initiation factor 3 subunit F OS=Homo sapiens GN=EIF3F PE=1 SV=1	523.212	54.06	37564	13	25.78	25.78	26.47	25.68	25.92	26.89	1.11214	0.742574	0	0.153333	0.12926
CYTS_HUMAN	CST4	sp|P01036|CYTS_HUMAN Cystatin-S OS=Homo sapiens GN=CST4 PE=1 SV=3	151.678	32.62	16214	3	19.1882	18.7226	19.5261	22.59	17.5557	17.7451	1.11059	0.931902	0	0.15133	0.0306299
RL27_HUMAN	RPL27	sp|P61353|RL27_HUMAN 60S ribosomal protein L27 OS=Homo sapiens GN=RPL27 PE=1 SV=2	201.015	42.65	15798	6	26.82	26.75	26.73	26.96	26.79	27	1.10957	0.0984992	0	0.15	1.00657
PLD2_HUMAN	PLD2	sp|O14939|PLD2_HUMAN Phospholipase D2 OS=Homo sapiens GN=PLD2 PE=1 SV=2	249.661	17.9	105987	13	25.21	25.15	23.83	25.26	25.14	24.24	1.10957	0.799811	0	0.15	0.0970128
RS15_HUMAN	RPS15	sp|P62841|RS15_HUMAN 40S ribosomal protein S15 OS=Homo sapiens GN=RPS15 PE=1 SV=2	422.145	55.86	17040	9	24.86	25.31	24.76	25.1	25.06	25.22	1.10957	0.44172	0	0.15	0.354853
LDHB_HUMAN	LDHB	sp|P07195|LDHB_HUMAN L-lactate dehydrogenase B chain OS=Homo sapiens GN=LDHB PE=1 SV=2	1267.11	78.14	36638	26	29.33	29.72	28.53	29.42	29.64	28.97	1.10957	0.727943	0	0.15	0.137903
ATX2_HUMAN	ATXN2	sp|Q99700|ATX2_HUMAN Ataxin-2 OS=Homo sapiens GN=ATXN2 PE=1 SV=2	124.953	3.27	140283	3	22.7	23.11	20.07	22.71	22.49	21.13	1.10957	0.895572	0	0.149999	0.0478995
CISD2_HUMAN	CISD2	sp|Q8N5K1|CISD2_HUMAN CDGSH iron-sulfur domain-containing protein 2 OS=Homo sapiens GN=CISD2 PE=1 SV=1	32.846	8.89	15278	1	22.56	23.23	22.48	23.01	23.52	22.18	1.10701	0.764421	0	0.146667	0.116667
TEN3_HUMAN	TENM3	sp|Q9P273|TEN3_HUMAN Teneurin-3 OS=Homo sapiens GN=TENM3 PE=2 SV=3	102.785	1.89	300950	4	23.06	21.8	21.96	22.17	22.17	22.92	1.10701	0.769806	0	0.146667	0.113619
DX39B_HUMAN	DDX39B	sp|Q13838|DX39B_HUMAN Spliceosome RNA helicase DDX39B OS=Homo sapiens GN=DDX39B PE=1 SV=1	620.588	50.7	48991	20	27.6	27.38	27.92	27.24	27.6	28.5	1.10701	0.736294	0	0.146667	0.132949
RL23_HUMAN	RPL23	sp|P62829|RL23_HUMAN 60S ribosomal protein L23 OS=Homo sapiens GN=RPL23 PE=1 SV=1	423.603	52.86	14865	11	26.35	26.64	27.31	26.38	26.45	27.91	1.10701	0.810947	0	0.146667	0.0910075
PCNA_HUMAN	PCNA	sp|P12004|PCNA_HUMAN Proliferating cell nuclear antigen OS=Homo sapiens GN=PCNA PE=1 SV=1	493.889	61.69	28769	12	26.47	26.69	26.64	26.72	26.71	26.81	1.10701	0.117759	0	0.146666	0.929004
SYNC_HUMAN	NARS	sp|O43776|SYNC_HUMAN Asparagine--tRNA ligase, cytoplasmic OS=Homo sapiens GN=NARS PE=1 SV=1	322.174	20.07	62943	9	24.85	24.94	25.34	24.8	25.17	25.6	1.10701	0.623139	0	0.146666	0.205415
AQR_HUMAN	AQR	sp|O60306|AQR_HUMAN Intron-binding protein aquarius OS=Homo sapiens GN=AQR PE=1 SV=4	13.128	0.94	171295	1	19.35	19.63	21.13	19.04	19.86	21.64	1.10445	0.886865	0	0.143334	0.0521423
AAAT_HUMAN	SLC1A5	sp|Q15758|AAAT_HUMAN Neutral amino acid transporter B(0) OS=Homo sapiens GN=SLC1A5 PE=1 SV=2	66.55	4.25	56598	2	24.94	24.82	24.64	24.56	25.37	24.9	1.10445	0.597801	0	0.143333	0.223444
CPNE1_HUMAN	CPNE1	sp|Q99829|CPNE1_HUMAN Copine-1 OS=Homo sapiens GN=CPNE1 PE=1 SV=1	151.351	11.55	59059	6	25.9	25.73	25.35	26.06	26.18	25.17	1.10445	0.709075	0	0.143333	0.149308
PEPD_HUMAN	PEPD	sp|P12955|PEPD_HUMAN Xaa-Pro dipeptidase OS=Homo sapiens GN=PEPD PE=1 SV=3	44.506	2.03	54548	1	21.61	21.79	21.88	21.77	22.02	21.92	1.10445	0.253658	0	0.143333	0.595751
RS15A_HUMAN	RPS15A	sp|P62244|RS15A_HUMAN 40S ribosomal protein S15a OS=Homo sapiens GN=RPS15A PE=1 SV=2	309.666	59.23	14840	8	27.19	27.23	26.78	27.21	27.52	26.9	1.10445	0.566271	0	0.143333	0.246976
ERF1_HUMAN	ETF1	sp|P62495|ERF1_HUMAN Eukaryotic peptide chain release factor subunit 1 OS=Homo sapiens GN=ETF1 PE=1 SV=3	510.444	38.9	49031	14	26.28	26.03	25.79	26.17	26.41	25.95	1.10445	0.501121	0	0.143333	0.300057
C1TC_HUMAN	MTHFD1	sp|P11586|C1TC_HUMAN C-1-tetrahydrofolate synthase, cytoplasmic OS=Homo sapiens GN=MTHFD1 PE=1 SV=3	513.838	23.96	101559	16	25.78	26.66	26.82	26.16	26.3	27.23	1.10445	0.773812	0	0.143333	0.111365
VIR_HUMAN	VIRMA	sp|Q69YN4|VIR_HUMAN Protein virilizer homolog OS=Homo sapiens GN=VIRMA PE=1 SV=2	79.732	1.55	202025	2	18.3418	20.1057	18.62	18.6271	18.7422	20.12	1.10236	0.856244	0	0.1406	0.0674023
RL30_HUMAN	RPL30	sp|P62888|RL30_HUMAN 60S ribosomal protein L30 OS=Homo sapiens GN=RPL30 PE=1 SV=2	252.318	44.35	12784	5	25.76	25.56	26.32	25.78	25.74	26.54	1.10191	0.706169	0	0.140001	0.151091
PI42A_HUMAN	PIP4K2A	sp|P48426|PI42A_HUMAN Phosphatidylinositol 5-phosphate 4-kinase type-2 alpha OS=Homo sapiens GN=PIP4K2A PE=1 SV=2	137.256	13.55	46225	5	21.99	20.87	22.49	22.55	21.54	21.68	1.10191	0.819228	0	0.14	0.086595
PPIL1_HUMAN	PPIL1	sp|Q9Y3C6|PPIL1_HUMAN Peptidyl-prolyl cis-trans isomerase-like 1 OS=Homo sapiens GN=PPIL1 PE=1 SV=1	219.316	57.83	18237	7	25.85	25.78	23.92	25.86	25.71	24.4	1.1019	0.866929	0	0.139999	0.0620163
PUR2_HUMAN	GART	sp|P22102|PUR2_HUMAN Trifunctional purine biosynthetic protein adenosine-3 OS=Homo sapiens GN=GART PE=1 SV=1	250.532	10.89	107767	9	25.44	25.56	25.42	25.55	25.63	25.66	1.1019	0.0625864	0	0.139999	1.20352
BYST_HUMAN	BYSL	sp|Q13895|BYST_HUMAN Bystin OS=Homo sapiens GN=BYSL PE=1 SV=3	52.843	9.84	49601	2	18.7604	18.99	18.91	17.69	19.87	19.52	1.1018	0.846921	0	0.139864	0.0721571
ANXA2_HUMAN	ANXA2	sp|P07355|ANXA2_HUMAN Annexin A2 OS=Homo sapiens GN=ANXA2 PE=1 SV=2	2140.83	86.14	38604	49	33.12	33.46	32.66	33.3	33.54	32.81	1.09936	0.687711	0	0.136668	0.162594
MCM4_HUMAN	MCM4	sp|P33991|MCM4_HUMAN DNA replication licensing factor MCM4 OS=Homo sapiens GN=MCM4 PE=1 SV=5	611.112	21.44	96558	17	24.92	25.15	26.89	25.27	25.08	27.02	1.09936	0.883625	0	0.136667	0.053732
PFD6_HUMAN	PFDN6	sp|O15212|PFD6_HUMAN Prefoldin subunit 6 OS=Homo sapiens GN=PFDN6 PE=1 SV=1	12.875	6.2	14583	1	21.64	21.27	20.48	21.7	21.02	21.08	1.09936	0.752924	0	0.136667	0.123249
AP1B1_HUMAN	AP1B1	sp|Q10567|AP1B1_HUMAN AP-1 complex subunit beta-1 OS=Homo sapiens GN=AP1B1 PE=1 SV=2	1166.11	27.5	104637	31	25	24.97	22.99	25.1	25.23	23.04	1.09936	0.895015	0	0.136667	0.0481695
GLYC_HUMAN	SHMT1	sp|P34896|GLYC_HUMAN Serine hydroxymethyltransferase, cytosolic OS=Homo sapiens GN=SHMT1 PE=1 SV=1	65.154	5.59	53083	2	23.43	23.32	23.43	23.52	23.51	23.56	1.09936	0.0262785	0	0.136667	1.5804
GPI8_HUMAN	PIGK	sp|Q92643|GPI8_HUMAN GPI-anchor transamidase OS=Homo sapiens GN=PIGK PE=1 SV=2	26.413	2.78	45252	1	19.78	19.4	20.91	19.98	19.34	21.18	1.09936	0.855659	0	0.136667	0.0676993
UBP5_HUMAN	USP5	sp|P45974|UBP5_HUMAN Ubiquitin carboxyl-terminal hydrolase 5 OS=Homo sapiens GN=USP5 PE=1 SV=2	1042.45	40.91	95786	24	26.67	26.96	26.79	26.84	26.85	27.14	1.09936	0.350605	0	0.136667	0.455182
SYQ_HUMAN	QARS	sp|P47897|SYQ_HUMAN Glutamine--tRNA ligase OS=Homo sapiens GN=QARS PE=1 SV=1	290.286	12.39	87799	10	24.6	24.61	25.41	24.63	24.64	25.76	1.09936	0.781699	0	0.136666	0.106961
AB17B_HUMAN	ABHD17B	sp|Q5VST6|AB17B_HUMAN Protein ABHD17B OS=Homo sapiens GN=ABHD17B PE=1 SV=1	67.065	14.24	32215	2	19.56	20	20.73	20.44	19.74	20.51	1.09683	0.767056	0	0.133334	0.115173
CDK6_HUMAN	CDK6	sp|Q00534|CDK6_HUMAN Cyclin-dependent kinase 6 OS=Homo sapiens GN=CDK6 PE=1 SV=1	134.173	20.55	36938	5	23.63	23.74	22.85	23.66	23.61	23.35	1.09683	0.675882	0	0.133334	0.170129
ARP10_HUMAN	ACTR10	sp|Q9NZ32|ARP10_HUMAN Actin-related protein 10 OS=Homo sapiens GN=ACTR10 PE=1 SV=1	100.813	12.95	46307	4	22.63	22.81	23.81	21.82	23.91	23.92	1.09683	0.873992	0	0.133334	0.0584925
COR1C_HUMAN	CORO1C	sp|Q9ULV4|COR1C_HUMAN Coronin-1C OS=Homo sapiens GN=CORO1C PE=1 SV=1	574.425	39.87	53249	15	27.08	26.85	26.44	27.08	27.1	26.59	1.09682	0.622984	0	0.133333	0.205523
ENPP1_HUMAN	ENPP1	sp|P22413|ENPP1_HUMAN Ectonucleotide pyrophosphatase/phosphodiesterase family member 1 OS=Homo sapiens GN=ENPP1 PE=1 SV=2	18.003	1.73	104924	1	21.34	20.98	21.34	21.23	21.41	21.42	1.09682	0.379072	0	0.133333	0.421279
EIF3I_HUMAN	EIF3I	sp|Q13347|EIF3I_HUMAN Eukaryotic translation initiation factor 3 subunit I OS=Homo sapiens GN=EIF3I PE=1 SV=1	662.202	68.31	36502	17	26.29	26.6	26.26	26.52	26.55	26.48	1.09682	0.294259	0	0.133333	0.531271
RS14_HUMAN	RPS14	sp|P62263|RS14_HUMAN 40S ribosomal protein S14 OS=Homo sapiens GN=RPS14 PE=1 SV=3	419.348	68.21	16273	10	26.54	26.61	27.06	26.74	26.47	27.4	1.09682	0.69892	0	0.133333	0.155573
SORCN_HUMAN	SRI	sp|P30626|SORCN_HUMAN Sorcin OS=Homo sapiens GN=SRI PE=1 SV=1	132.986	27.27	21676	5	25.85	25.63	23.37	25.97	25.57	23.71	1.09682	0.905526	0	0.133333	0.0430991
RL14_HUMAN	RPL14	sp|P50914|RL14_HUMAN 60S ribosomal protein L14 OS=Homo sapiens GN=RPL14 PE=1 SV=4	164.26	15.81	23432	3	25.6	25.85	26.11	25.6	25.47	26.89	1.09682	0.793508	0	0.133333	0.100449
PFKAP_HUMAN	PFKP	sp|Q01813|PFKAP_HUMAN ATP-dependent 6-phosphofructokinase, platelet type OS=Homo sapiens GN=PFKP PE=1 SV=2	511.539	14.29	85596	12	23.26	23.89	25.67	23.51	23.77	25.93	1.09429	0.90771	0	0.13	0.0420528
PPP6_HUMAN	PPP6C	sp|O00743|PPP6_HUMAN Serine/threonine-protein phosphatase 6 catalytic subunit OS=Homo sapiens GN=PPP6C PE=1 SV=1	182.264	34.43	35144	7	23.48	23.83	23.2	23.13	23.82	23.95	1.09429	0.69919	0	0.13	0.155405
CAPR1_HUMAN	CAPRIN1	sp|Q14444|CAPR1_HUMAN Caprin-1 OS=Homo sapiens GN=CAPRIN1 PE=1 SV=2	111.584	6.06	78366	4	23.15	23.57	23.52	23.63	23.5	23.5	1.09429	0.403725	0	0.13	0.393915
COG7_HUMAN	COG7	sp|P83436|COG7_HUMAN Conserved oligomeric Golgi complex subunit 7 OS=Homo sapiens GN=COG7 PE=1 SV=1	28.166	2.21	86344	1	17.48	17.76	19.02	17.94	17.89	18.82	1.09429	0.828334	0	0.13	0.0817943
ERF3B_HUMAN	GSPT2	sp|Q8IYD1|ERF3B_HUMAN Eukaryotic peptide chain release factor GTP-binding subunit ERF3B OS=Homo sapiens GN=GSPT2 PE=1 SV=2	399.08	25.32	68883	14	22.29	22.25	22.38	22.48	22.85	21.98	1.09429	0.637023	0	0.13	0.195845
PGTA_HUMAN	RABGGTA	sp|Q92696|PGTA_HUMAN Geranylgeranyl transferase type-2 subunit alpha OS=Homo sapiens GN=RABGGTA PE=1 SV=2	55.574	5.29	65072	3	20.99	22.12	20.24	21.05	22.43	20.26	1.09429	0.884099	0	0.13	0.0534992
TM50B_HUMAN	TMEM50B	sp|P56557|TM50B_HUMAN Transmembrane protein 50B OS=Homo sapiens GN=TMEM50B PE=1 SV=2	26.131	6.96	17936	1	20.59	20.18	17.5354	20.29	20.26	18.1422	1.09348	0.919107	0	0.128921	0.036634
MAOX_HUMAN	ME1	sp|P48163|MAOX_HUMAN NADP-dependent malic enzyme OS=Homo sapiens GN=ME1 PE=1 SV=1	27.899	1.92	64150	1	20.82	20.47	19.73	21.02	20.63	19.75	1.09177	0.810385	0	0.126667	0.0913085
GMPPB_HUMAN	GMPPB	sp|Q9Y5P6|GMPPB_HUMAN Mannose-1-phosphate guanyltransferase beta OS=Homo sapiens GN=GMPPB PE=1 SV=2	81.731	9.72	39834	3	23.46	23.63	23.29	23.49	23.44	23.83	1.09177	0.464981	0	0.126667	0.332565
PDIA6_HUMAN	PDIA6	sp|Q15084|PDIA6_HUMAN Protein disulfide-isomerase A6 OS=Homo sapiens GN=PDIA6 PE=1 SV=1	188.443	9.55	48121	4	24.57	24.13	25.97	24.85	24.82	25.38	1.09177	0.838846	0	0.126667	0.0763176
KAD1_HUMAN	AK1	sp|P00568|KAD1_HUMAN Adenylate kinase isoenzyme 1 OS=Homo sapiens GN=AK1 PE=1 SV=3	161.651	28.87	21635	5	24.25	24.33	23.12	24.35	24.48	23.25	1.09177	0.829799	0	0.126666	0.0810269
RPA2_HUMAN	POLR1B	sp|Q9H9Y6|RPA2_HUMAN DNA-directed RNA polymerase I subunit RPA2 OS=Homo sapiens GN=POLR1B PE=1 SV=2	42.162	1.06	128229	1	18.2506	18.3696	19.54	20.2307	16.2841	20.02	1.09039	0.930575	0	0.124842	0.0312486
PEBP1_HUMAN	PEBP1	sp|P30086|PEBP1_HUMAN Phosphatidylethanolamine-binding protein 1 OS=Homo sapiens GN=PEBP1 PE=1 SV=3	52.793	10.16	21057	2	26.12	25.74	24.14	25.73	26.12	24.52	1.08925	0.881215	0	0.123334	0.0549182
NIT1_HUMAN	NIT1	sp|Q86X76|NIT1_HUMAN Deaminated glutathione amidase OS=Homo sapiens GN=NIT1 PE=1 SV=2	93.233	7.03	35896	2	21.9	22.71	20.79	22.23	22.45	21.09	1.08925	0.868352	0	0.123334	0.0613043
NPL4_HUMAN	NPLOC4	sp|Q8TAT6|NPL4_HUMAN Nuclear protein localization protein 4 homolog OS=Homo sapiens GN=NPLOC4 PE=1 SV=3	365.445	24.84	68120	13	25.46	25.6	24.55	25.42	25.64	24.92	1.08925	0.768815	0	0.123334	0.114178
CK068_HUMAN	C11orf68	sp|Q9H3H3|CK068_HUMAN UPF0696 protein C11orf68 OS=Homo sapiens GN=C11orf68 PE=1 SV=2	16.259	4.38	27355	1	21.12	21.19	18.88	20.95	20.89	19.72	1.08925	0.892625	0	0.123333	0.0493309
TBB6_HUMAN	TUBB6	sp|Q9BUF5|TBB6_HUMAN Tubulin beta-6 chain OS=Homo sapiens GN=TUBB6 PE=1 SV=1	1343.96	69.28	49857	34	26.41	26.79	27.52	26.42	26.98	27.69	1.08925	0.814057	0	0.123333	0.0893452
WDR91_HUMAN	WDR91	sp|A4D1P6|WDR91_HUMAN WD repeat-containing protein 91 OS=Homo sapiens GN=WDR91 PE=1 SV=2	21.968	1.61	83344	1	19.75	19.1363	20.42	19.64	19.61	20.42	1.08766	0.803392	0	0.121227	0.0950728
LRC57_HUMAN	LRRC57	sp|Q8N9N7|LRC57_HUMAN Leucine-rich repeat-containing protein 57 OS=Homo sapiens GN=LRRC57 PE=1 SV=1	104.22	13.39	26754	3	24.46	25.15	23.7	24.61	24.91	24.15	1.08674	0.812421	0	0.12	0.0902186
VATA_HUMAN	ATP6V1A	sp|P38606|VATA_HUMAN V-type proton ATPase catalytic subunit A OS=Homo sapiens GN=ATP6V1A PE=1 SV=2	329.793	31.44	68304	12	25.39	25.11	24.64	25.44	25.42	24.64	1.08674	0.743684	0	0.12	0.128612
VPS29_HUMAN	VPS29	sp|Q9UBQ0|VPS29_HUMAN Vacuolar protein sorting-associated protein 29 OS=Homo sapiens GN=VPS29 PE=1 SV=1	257.424	47.8	20506	8	24.68	24.71	24.9	24.55	24.8	25.3	1.08673	0.630831	0	0.12	0.200087
AL7A1_HUMAN	ALDH7A1	sp|P49419|AL7A1_HUMAN Alpha-aminoadipic semialdehyde dehydrogenase OS=Homo sapiens GN=ALDH7A1 PE=1 SV=5	210.139	17.25	58487	8	23.97	24.04	24.44	24.11	23.99	24.7	1.08423	0.681139	0	0.116667	0.166764
AHSA1_HUMAN	AHSA1	sp|O95433|AHSA1_HUMAN Activator of 90 kDa heat shock protein ATPase homolog 1 OS=Homo sapiens GN=AHSA1 PE=1 SV=1	184.812	25.44	38274	8	25.57	25.48	26.09	25.82	25.74	25.93	1.08423	0.58726	0	0.116667	0.23117
CLC11_HUMAN	CLEC11A	sp|Q9Y240|CLC11_HUMAN C-type lectin domain family 11 member A OS=Homo sapiens GN=CLEC11A PE=1 SV=1	85.487	8.67	35695	2	22.19	20.03	22.05	22.5	20.43	21.69	1.08423	0.90539	0	0.116667	0.0431642
TBCD_HUMAN	TBCD	sp|Q9BTW9|TBCD_HUMAN Tubulin-specific chaperone D OS=Homo sapiens GN=TBCD PE=1 SV=2	173.589	5.54	132600	6	24.26	24.2	24.3	24.16	24.45	24.5	1.08423	0.348269	0	0.116667	0.458085
CNOT9_HUMAN	CNOT9	sp|Q92600|CNOT9_HUMAN CCR4-NOT transcription complex subunit 9 OS=Homo sapiens GN=CNOT9 PE=1 SV=1	23.533	6.69	33631	2	22.02	22.31	22.43	21.97	22.37	22.77	1.08423	0.678062	0	0.116667	0.16873
DPYL2_HUMAN	DPYSL2	sp|Q16555|DPYL2_HUMAN Dihydropyrimidinase-related protein 2 OS=Homo sapiens GN=DPYSL2 PE=1 SV=1	1069.5	65.56	62294	23	27.1	27.03	26.95	27.18	27.27	26.98	1.08423	0.291227	0	0.116666	0.535769
IF1AX_HUMAN	EIF1AX	sp|P47813|IF1AX_HUMAN Eukaryotic translation initiation factor 1A, X-chromosomal OS=Homo sapiens GN=EIF1AX PE=1 SV=2	290.392	43.75	16460	6	25.25	25.31	23.87	25.23	24.98	24.57	1.08423	0.829671	0	0.116666	0.0810942
PIGT_HUMAN	PIGT	sp|Q969N2|PIGT_HUMAN GPI transamidase component PIG-T OS=Homo sapiens GN=PIGT PE=1 SV=1	40.512	2.6	65700	1	19.27	19.5495	20.91	19.23	19.47	21.37	1.08185	0.899688	0	0.113502	0.0459082
GTR1_HUMAN	SLC2A1	sp|P11166|GTR1_HUMAN Solute carrier family 2, facilitated glucose transporter member 1 OS=Homo sapiens GN=SLC2A1 PE=1 SV=2	322.222	16.67	54084	7	27.19	26.8	25.05	26.92	26.9	25.56	1.08172	0.893825	0	0.113333	0.0487476
DJB11_HUMAN	DNAJB11	sp|Q9UBS4|DJB11_HUMAN DnaJ homolog subfamily B member 11 OS=Homo sapiens GN=DNAJB11 PE=1 SV=1	89.735	4.47	40514	1	20.76	20.51	21.19	21.17	20.7	20.93	1.08172	0.662032	0	0.113333	0.179121
PERP_HUMAN	PERP	sp|Q96FX8|PERP_HUMAN p53 apoptosis effector related to PMP-22 OS=Homo sapiens GN=PERP PE=2 SV=1	37.051	8.81	21386	1	22.61	21.99	23.41	22.17	23.09	23.09	1.08172	0.835913	0	0.113333	0.0778389
ACOC_HUMAN	ACO1	sp|P21399|ACOC_HUMAN Cytoplasmic aconitate hydratase OS=Homo sapiens GN=ACO1 PE=1 SV=3	174.415	10.57	98399	7	25.01	24.36	23.84	24.88	24.61	24.06	1.08172	0.798604	0	0.113333	0.0976687
SMD1_HUMAN	SNRPD1	sp|P62314|SMD1_HUMAN Small nuclear ribonucleoprotein Sm D1 OS=Homo sapiens GN=SNRPD1 PE=1 SV=1	221.697	54.62	13282	4	25.11	25.06	24.87	25.14	25.17	25.07	1.08172	0.224145	0	0.113333	0.649471
GPT_HUMAN	DPAGT1	sp|Q9H3H5|GPT_HUMAN UDP-N-acetylglucosamine--dolichyl-phosphate N-acetylglucosaminephosphotransferase OS=Homo sapiens GN=DPAGT1 PE=1 SV=2	28.728	2.7	46090	1	19.5101	18.2755	20.37	18.8147	18.83	20.85	1.0815	0.907044	0	0.113029	0.0423716
K2C3_HUMAN	KRT3	sp|P12035|K2C3_HUMAN Keratin, type II cytoskeletal 3 OS=Homo sapiens GN=KRT3 PE=1 SV=3	365.583	12.74	64417	12	19.1823	19.3434	17.2596	20.01	18.5726	17.5373	1.08036	0.914967	0	0.111506	0.0385944
SMC4_HUMAN	SMC4	sp|Q9NTJ3|SMC4_HUMAN Structural maintenance of chromosomes protein 4 OS=Homo sapiens GN=SMC4 PE=1 SV=2	243.157	9.01	147182	8	23.09	22.38	24.44	23.34	22.61	24.29	1.07923	0.894074	0	0.110001	0.0486267
QOR_HUMAN	CRYZ	sp|Q08257|QOR_HUMAN Quinone oxidoreductase OS=Homo sapiens GN=CRYZ PE=1 SV=1	40.738	7.6	35207	2	23.63	23.26	21.69	23.77	23.5	21.64	1.07923	0.908162	0	0.11	0.0418367
PTN11_HUMAN	PTPN11	sp|Q06124|PTN11_HUMAN Tyrosine-protein phosphatase non-receptor type 11 OS=Homo sapiens GN=PTPN11 PE=1 SV=2	373.893	28.81	68436	14	25.54	25.66	23.97	25.64	25.48	24.38	1.07923	0.878136	0	0.109999	0.0564381
CAN2_HUMAN	CAPN2	sp|P17655|CAN2_HUMAN Calpain-2 catalytic subunit OS=Homo sapiens GN=CAPN2 PE=1 SV=6	448.497	21	79995	14	25.88	26.52	26.92	26.05	26.64	26.96	1.07923	0.798618	0	0.109999	0.0976609
NPA1P_HUMAN	URB1	sp|O60287|NPA1P_HUMAN Nucleolar pre-ribosomal-associated protein 1 OS=Homo sapiens GN=URB1 PE=1 SV=4	18.04	0.44	254389	1	19.037	19.99	19.96	20	19.27	20.04	1.07747	0.801419	0	0.107651	0.0961406
ZDH18_HUMAN	ZDHHC18	sp|Q9NUE0|ZDH18_HUMAN Palmitoyltransferase ZDHHC18 OS=Homo sapiens GN=ZDHHC18 PE=1 SV=2	10.625	2.84	42031	1	21.18	21.07	20.08	21.1	20.64	20.9109	1.07697	0.789253	0	0.106983	0.102784
CPNE3_HUMAN	CPNE3	sp|O75131|CPNE3_HUMAN Copine-3 OS=Homo sapiens GN=CPNE3 PE=1 SV=1	528.8	36.5	60131	12	26.55	25.69	25.55	26.66	26.45	25	1.07674	0.86933	0	0.106667	0.0608156
THIO_HUMAN	TXN	sp|P10599|THIO_HUMAN Thioredoxin OS=Homo sapiens GN=TXN PE=1 SV=3	26.516	8.57	11737	1	26.38	26.43	23.75	26.49	26.49	23.9	1.07674	0.935398	0	0.106667	0.0290035
TRY1_HUMAN	PRSS1	sp|P07477|TRY1_HUMAN Trypsin-1 OS=Homo sapiens GN=PRSS1 PE=1 SV=1	41.394	8.1	26558	1	21.48	26.03	30.25	21.99	26.44	29.65	1.07674	0.976253	0	0.106667	0.0104374
MCM6_HUMAN	MCM6	sp|Q14566|MCM6_HUMAN DNA replication licensing factor MCM6 OS=Homo sapiens GN=MCM6 PE=1 SV=1	696.602	33.62	92889	25	26.24	26.16	27.08	26.24	26.21	27.35	1.07674	0.83392	0	0.106667	0.0788755
RS18_HUMAN	RPS18	sp|P62269|RS18_HUMAN 40S ribosomal protein S18 OS=Homo sapiens GN=RPS18 PE=1 SV=3	334.259	49.34	17719	11	27.16	27.4	27.11	27.41	27.06	27.52	1.07674	0.553336	0	0.106667	0.257011
LGAT1_HUMAN	LPGAT1	sp|Q92604|LGAT1_HUMAN Acyl-CoA:lysophosphatidylglycerol acyltransferase 1 OS=Homo sapiens GN=LPGAT1 PE=1 SV=1	33.758	2.7	43089	1	17.4	16.59	18.83	17.81	17.07	18.26	1.07674	0.892509	0	0.106667	0.0493876
H2AX_HUMAN	H2AFX	sp|P16104|H2AX_HUMAN Histone H2AX OS=Homo sapiens GN=H2AFX PE=1 SV=2	195.283	52.45	15145	5	20.74	21.69	21.36	21.96	21.09	21.06	1.07674	0.80563	0	0.106666	0.0938642
CHMP7_HUMAN	CHMP7	sp|Q8WUX9|CHMP7_HUMAN Charged multivesicular body protein 7 OS=Homo sapiens GN=CHMP7 PE=1 SV=1	112.244	8.39	50911	4	19.78	19.85	21.87	20.64	20.06	21.12	1.07674	0.893879	0	0.106666	0.0487213
HSPB7_HUMAN	HSPB7	sp|Q9UBY9|HSPB7_HUMAN Heat shock protein beta-7 OS=Homo sapiens GN=HSPB7 PE=1 SV=1	36.036	7.65	18611	2	18.89	19.31	16.65	19.69	18.83	16.64	1.07425	0.93694	0	0.103334	0.0282881
RS2_HUMAN	RPS2	sp|P15880|RS2_HUMAN 40S ribosomal protein S2 OS=Homo sapiens GN=RPS2 PE=1 SV=2	470.263	39.59	31324	12	26.31	27.31	26.74	26.68	26.63	27.36	1.07425	0.795611	0	0.103334	0.0992995
BPNT1_HUMAN	BPNT1	sp|O95861|BPNT1_HUMAN 3'(2'),5'-bisphosphate nucleotidase 1 OS=Homo sapiens GN=BPNT1 PE=1 SV=1	54.662	6.17	33392	2	23.65	23.71	22.87	23.53	23.78	23.23	1.07425	0.75846	0	0.103334	0.120067
EFHD2_HUMAN	EFHD2	sp|Q96C19|EFHD2_HUMAN EF-hand domain-containing protein D2 OS=Homo sapiens GN=EFHD2 PE=1 SV=1	136.889	25.42	26697	6	24.37	24.44	23.23	24.55	24.62	23.18	1.07425	0.873948	0	0.103333	0.0585142
ALDOA_HUMAN	ALDOA	sp|P04075|ALDOA_HUMAN Fructose-bisphosphate aldolase A OS=Homo sapiens GN=ALDOA PE=1 SV=2	1227.16	63.74	39420	27	29.38	29.53	28.4	29.48	29.43	28.71	1.07425	0.823078	0	0.103333	0.0845589
EIF2A_HUMAN	EIF2A	sp|Q9BY44|EIF2A_HUMAN Eukaryotic translation initiation factor 2A OS=Homo sapiens GN=EIF2A PE=1 SV=3	33.224	3.25	64990	2	22.64	22.45	21.16	22.73	22.65	21.18	1.07425	0.887489	0	0.103333	0.0518369
CAHM2_HUMAN	CALHM2	sp|Q9HA72|CAHM2_HUMAN Calcium homeostasis modulator protein 2 OS=Homo sapiens GN=CALHM2 PE=2 SV=1	118.85	9.6	36175	3	22.36	21.86	23.65	21.9	22.8	23.48	1.07425	0.890199	0	0.103333	0.050513
ML12A_HUMAN	MYL12A	sp|P19105|ML12A_HUMAN Myosin regulatory light chain 12A OS=Homo sapiens GN=MYL12A PE=1 SV=2	506.191	56.14	19794	10	25.04	25.47	25.49	25.36	25.68	25.26	1.07177	0.633201	0	0.1	0.198459
TIPRL_HUMAN	TIPRL	sp|O75663|TIPRL_HUMAN TIP41-like protein OS=Homo sapiens GN=TIPRL PE=1 SV=2	126.246	19.12	31444	4	22.72	23.41	22.96	22.88	23.02	23.49	1.07177	0.733376	0	0.1	0.134673
PCDGD_HUMAN	PCDHGB1	sp|Q9Y5G3|PCDGD_HUMAN Protocadherin gamma-B1 OS=Homo sapiens GN=PCDHGB1 PE=2 SV=1	121.912	4.53	100360	3	25.69	23.66	23.85	25.75	24.52	23.23	1.07177	0.923153	0	0.0999997	0.0347263
IF4A2_HUMAN	EIF4A2	sp|Q14240|IF4A2_HUMAN Eukaryotic initiation factor 4A-II OS=Homo sapiens GN=EIF4A2 PE=1 SV=2	852.193	41.03	46402	19	26.3	26.5	26.52	26.5	26.55	26.57	1.07177	0.243977	0	0.0999997	0.612651
AGRIN_HUMAN	AGRN	sp|O00468|AGRIN_HUMAN Agrin OS=Homo sapiens GN=AGRN PE=1 SV=5	34.03	0.82	217232	2	24.19	24.57	22.39	24.79	24.4	22.25	1.0693	0.930224	0	0.096667	0.0314123
KLC1_HUMAN	KLC1	sp|Q07866|KLC1_HUMAN Kinesin light chain 1 OS=Homo sapiens GN=KLC1 PE=1 SV=2	572.768	36.3	65310	17	24.53	24.82	24.8	24.65	24.78	25.01	1.0693	0.530069	0	0.096667	0.275668
HYCCI_HUMAN	FAM126A	sp|Q9BYI3|HYCCI_HUMAN Hyccin OS=Homo sapiens GN=FAM126A PE=1 SV=2	111.606	9.02	57625	5	24.03	23.83	22.71	23.85	23.93	23.08	1.0693	0.853839	0	0.096667	0.068624
KAP0_HUMAN	PRKAR1A	sp|P10644|KAP0_HUMAN cAMP-dependent protein kinase type I-alpha regulatory subunit OS=Homo sapiens GN=PRKAR1A PE=1 SV=1	237.659	29.4	42982	9	25.11	24.32	25.38	25.03	24.93	25.14	1.0693	0.780134	0	0.096667	0.107831
PRAF3_HUMAN	ARL6IP5	sp|O75915|PRAF3_HUMAN PRA1 family protein 3 OS=Homo sapiens GN=ARL6IP5 PE=1 SV=1	110.883	14.36	21615	4	25.18	25.63	25.54	24.98	25.95	25.71	1.0693	0.779276	0	0.0966663	0.108308
SC24C_HUMAN	SEC24C	sp|P53992|SC24C_HUMAN Protein transport protein Sec24C OS=Homo sapiens GN=SEC24C PE=1 SV=3	283.342	13.62	118325	11	24.79	24.92	25.07	24.8	25.07	25.2	1.0693	0.535863	0	0.0966663	0.270946
SGTA_HUMAN	SGTA	sp|O43765|SGTA_HUMAN Small glutamine-rich tetratricopeptide repeat-containing protein alpha OS=Homo sapiens GN=SGTA PE=1 SV=1	149.822	11.18	34063	3	23.19	24.15	23.41	23.72	23.61	23.71	1.0693	0.757604	0	0.0966663	0.120558
NAA40_HUMAN	NAA40	sp|Q86UY6|NAA40_HUMAN N-alpha-acetyltransferase 40 OS=Homo sapiens GN=NAA40 PE=1 SV=1	45.086	14.77	27194	3	20.23	20.6	21.79	20.34	20.89	21.68	1.0693	0.881862	0	0.0966663	0.0545995
MGN_HUMAN	MAGOH	sp|P61326|MGN_HUMAN Protein mago nashi homolog OS=Homo sapiens GN=MAGOH PE=1 SV=1	325.103	84.93	17164	11	26.03	25.53	26.37	25.82	25.85	26.55	1.0693	0.790972	0	0.0966657	0.101839
TCAF1_HUMAN	TCAF1	sp|Q9Y4C2|TCAF1_HUMAN TRPM8 channel-associated factor 1 OS=Homo sapiens GN=TCAF1 PE=1 SV=3	25.63	1.09	102126	1	20.3619	17.2093	21.63	20.35	18.3177	20.82	1.06845	0.952974	0	0.0955175	0.0209191
CDK14_HUMAN	CDK14	sp|O94921|CDK14_HUMAN Cyclin-dependent kinase 14 OS=Homo sapiens GN=CDK14 PE=1 SV=3	28.919	3.41	53057	2	19.67	19.33	20.12	20.4562	19.14	19.81	1.06836	0.840227	0	0.0953948	0.0756034
5NT3B_HUMAN	NT5C3B	sp|Q969T7|5NT3B_HUMAN 7-methylguanosine phosphate-specific 5'-nucleotidase OS=Homo sapiens GN=NT5C3B PE=1 SV=4	62.487	10.67	34389	3	22.85	22.57	22.35	22.77	22.77	22.51	1.06683	0.609464	0	0.0933336	0.215052
UBC9_HUMAN	UBE2I	sp|P63279|UBC9_HUMAN SUMO-conjugating enzyme UBC9 OS=Homo sapiens GN=UBE2I PE=1 SV=1	82.297	22.78	18007	3	23.81	24.07	23.51	23.75	23.86	24.06	1.06683	0.641308	0	0.0933336	0.192933
SYHC_HUMAN	HARS	sp|P12081|SYHC_HUMAN Histidine--tRNA ligase, cytoplasmic OS=Homo sapiens GN=HARS PE=1 SV=2	422.753	37.33	57411	15	25.4	26.03	24.28	25.33	25.87	24.79	1.06683	0.88377	0	0.0933336	0.0536608
SMCO1_HUMAN	SMCO1	sp|Q147U7|SMCO1_HUMAN Single-pass membrane and coiled-coil domain-containing protein 1 OS=Homo sapiens GN=SMCO1 PE=2 SV=2	11.239	3.27	24598	1	25.34	23.19	23.53	24.75	23.44	24.15	1.06683	0.909038	0	0.0933329	0.0414178
DYLT1_HUMAN	DYNLT1	sp|P63172|DYLT1_HUMAN Dynein light chain Tctex-type 1 OS=Homo sapiens GN=DYNLT1 PE=1 SV=1	136.328	51.33	12452	3	22.98	22.59	21.61	22.74	22.81	21.91	1.06683	0.860904	0	0.0933329	0.0650453
BAG2_HUMAN	BAG2	sp|O95816|BAG2_HUMAN BAG family molecular chaperone regulator 2 OS=Homo sapiens GN=BAG2 PE=1 SV=1	37.841	5.21	23772	1	21.14	21.05	22.12	21.03	21.43	22.12	1.06437	0.856782	0	0.0900008	0.0671295
CCNY_HUMAN	CCNY	sp|Q8ND76|CCNY_HUMAN Cyclin-Y OS=Homo sapiens GN=CCNY PE=1 SV=2	76.15	7.62	39337	2	21.65	21.67	21.55	21.68	21.92	21.54	1.06437	0.484656	0	0.0900008	0.314567
TBK1_HUMAN	TBK1	sp|Q9UHD2|TBK1_HUMAN Serine/threonine-protein kinase TBK1 OS=Homo sapiens GN=TBK1 PE=1 SV=1	43.65	7.82	83642	3	21.25	21.21	19.99	20.75	21.11	20.86	1.06437	0.843362	0	0.0900008	0.0739858
ARHG2_HUMAN	ARHGEF2	sp|Q92974|ARHG2_HUMAN Rho guanine nucleotide exchange factor 2 OS=Homo sapiens GN=ARHGEF2 PE=1 SV=4	106.214	7.91	111543	5	21.93	22.85	22.82	22.2	22.9	22.77	1.06437	0.820031	0	0.0900002	0.0861698
CAP1_HUMAN	CAP1	sp|Q01518|CAP1_HUMAN Adenylyl cyclase-associated protein 1 OS=Homo sapiens GN=CAP1 PE=1 SV=5	842.331	40.42	51901	23	27.48	27.52	26.63	27.44	27.58	26.88	1.06437	0.815157	0	0.0900002	0.088759
RS27_HUMAN	RPS27	sp|P42677|RS27_HUMAN 40S ribosomal protein S27 OS=Homo sapiens GN=RPS27 PE=1 SV=3	198.803	40.48	9461	5	24.28	24.47	23.67	24.53	24.07	24.09	1.06437	0.767322	0	0.0900002	0.115022
PDIA1_HUMAN	P4HB	sp|P07237|PDIA1_HUMAN Protein disulfide-isomerase OS=Homo sapiens GN=P4HB PE=1 SV=3	561.569	28.54	57116	14	27.24	26.91	28.11	27.54	27.46	27.53	1.06437	0.814296	0	0.0900002	0.0892178
RS12_HUMAN	RPS12	sp|P25398|RS12_HUMAN 40S ribosomal protein S12 OS=Homo sapiens GN=RPS12 PE=1 SV=3	516.211	70.45	14515	10	26.87	27.31	26.53	27.06	27.12	26.8	1.06437	0.733224	0	0.0899995	0.134763
FLNC_HUMAN	FLNC	sp|Q14315|FLNC_HUMAN Filamin-C OS=Homo sapiens GN=FLNC PE=1 SV=3	4217.77	46.9	290959	103	29.36	29.58	28.61	29.58	29.71	28.53	1.06437	0.858988	0	0.0899995	0.0660127
ANXA1_HUMAN	ANXA1	sp|P04083|ANXA1_HUMAN Annexin A1 OS=Homo sapiens GN=ANXA1 PE=1 SV=2	1011.67	50.87	38714	21	30.39	30.71	30.22	30.51	30.69	30.38	1.06191	0.635955	0	0.0866674	0.196574
H4_HUMAN	HIST1H4A	sp|P62805|H4_HUMAN Histone H4 OS=Homo sapiens GN=HIST1H4A PE=1 SV=2	473.416	57.28	11367	13	28.54	28.51	29.14	28.79	28.81	28.85	1.06191	0.695501	0	0.0866667	0.157702
BCDO1_HUMAN	BCO1	sp|Q9HAY6|BCDO1_HUMAN Beta,beta-carotene 15,15'-dioxygenase OS=Homo sapiens GN=BCO1 PE=1 SV=1	57.559	1.28	62637	2	22.44	24.15	22.72	23.46	24.51	21.6	1.06191	0.93524	0	0.0866667	0.0290767
ESYT2_HUMAN	ESYT2	sp|A0FGR8|ESYT2_HUMAN Extended synaptotagmin-2 OS=Homo sapiens GN=ESYT2 PE=1 SV=1	290.791	11.07	102357	8	23.74	23.83	24.64	24.14	24.34	23.99	1.06191	0.789466	0	0.0866667	0.102666
SNX6_HUMAN	SNX6	sp|Q9UNH7|SNX6_HUMAN Sorting nexin-6 OS=Homo sapiens GN=SNX6 PE=1 SV=1	452.045	34.73	46649	13	26.05	25.92	25.45	25.79	26	25.89	1.06191	0.6752	0	0.0866667	0.170568
MUC18_HUMAN	MCAM	sp|P43121|MUC18_HUMAN Cell surface glycoprotein MUC18 OS=Homo sapiens GN=MCAM PE=1 SV=2	63.818	2.94	71607	1	22.75	22.49	21.39	22.81	22.42	21.66	1.06191	0.87948	0	0.0866667	0.0557739
ARHG1_HUMAN	ARHGEF1	sp|Q92888|ARHG1_HUMAN Rho guanine nucleotide exchange factor 1 OS=Homo sapiens GN=ARHGEF1 PE=1 SV=2	75.776	6.91	102435	5	23.04	23.31	22.52	22.67	23.33	23.13	1.06191	0.789185	0	0.0866661	0.102821
JAG1_HUMAN	JAG1	sp|P78504|JAG1_HUMAN Protein jagged-1 OS=Homo sapiens GN=JAG1 PE=1 SV=3	21.031	1.48	133799	1	17.1458	17.8478	20.66	17.8961	17.7886	20.22	1.05975	0.952995	0	0.0837294	0.0209092
TEBP_HUMAN	PTGES3	sp|Q15185|TEBP_HUMAN Prostaglandin E synthase 3 OS=Homo sapiens GN=PTGES3 PE=1 SV=1	446.951	52.5	18697	8	26.16	26.68	26.9	26.17	26.71	27.11	1.05946	0.823374	0	0.0833333	0.0844031
XPO2_HUMAN	CSE1L	sp|P55060|XPO2_HUMAN Exportin-2 OS=Homo sapiens GN=CSE1L PE=1 SV=3	1313.57	48.3	110417	35	27.26	27.65	28.46	27.27	27.47	28.88	1.05946	0.899203	0	0.0833333	0.0461422
PDLI7_HUMAN	PDLIM7	sp|Q9NR12|PDLI7_HUMAN PDZ and LIM domain protein 7 OS=Homo sapiens GN=PDLIM7 PE=1 SV=1	198.843	15.54	49845	6	24.92	24.57	24.45	24.41	24.75	25.03	1.05946	0.733314	0	0.0833333	0.13471
PPIH_HUMAN	PPIH	sp|O43447|PPIH_HUMAN Peptidyl-prolyl cis-trans isomerase H OS=Homo sapiens GN=PPIH PE=1 SV=1	134.83	28.81	19208	4	23.54	23.68	22.12	23.63	23.27	22.69	1.05946	0.890568	0	0.0833327	0.0503329
FXR2_HUMAN	FXR2	sp|P51116|FXR2_HUMAN Fragile X mental retardation syndrome-related protein 2 OS=Homo sapiens GN=FXR2 PE=1 SV=2	282.931	18.87	74223	9	22.38	22.26	24.79	22.57	22.39	24.72	1.05946	0.943923	0	0.0833327	0.0250634
A16A1_HUMAN	ALDH16A1	sp|Q8IZ83|A16A1_HUMAN Aldehyde dehydrogenase family 16 member A1 OS=Homo sapiens GN=ALDH16A1 PE=1 SV=2	60.27	1.5	85127	1	18.8171	19.5991	20.45	19.6427	18.8355	20.63	1.05749	0.913972	0	0.0806452	0.0390672
ARP3_HUMAN	ACTR3	sp|P61158|ARP3_HUMAN Actin-related protein 3 OS=Homo sapiens GN=ACTR3 PE=1 SV=3	934.429	74.4	47371	23	27.82	27.57	27.29	27.67	27.75	27.5	1.05702	0.66227	0	0.0799999	0.178965
EIF3A_HUMAN	EIF3A	sp|Q14152|EIF3A_HUMAN Eukaryotic translation initiation factor 3 subunit A OS=Homo sapiens GN=EIF3A PE=1 SV=1	886.844	23.81	166569	31	26.62	26.8	27.1	26.63	26.85	27.28	1.05702	0.752386	0	0.0799999	0.12356
MK14_HUMAN	MAPK14	sp|Q16539|MK14_HUMAN Mitogen-activated protein kinase 14 OS=Homo sapiens GN=MAPK14 PE=1 SV=3	198.848	30.83	41293	8	23.65	23.13	23.1	23.46	23.26	23.4	1.05702	0.692526	0	0.0799999	0.159564
RALA_HUMAN	RALA	sp|P11233|RALA_HUMAN Ras-related protein Ral-A OS=Homo sapiens GN=RALA PE=1 SV=1	682.945	71.36	23567	16	24.31	24.41	23.45	24.49	24.11	23.81	1.05702	0.836232	0	0.0799999	0.0776731
S4A10_HUMAN	SLC4A10	sp|Q6U841|S4A10_HUMAN Sodium-driven chloride bicarbonate exchanger OS=Homo sapiens GN=SLC4A10 PE=2 SV=1	50.972	0.98	125946	1	21.07	21.95	17.9918	21.69	20.92	18.6404	1.05667	0.960507	0	0.079525	0.0174996
STX8_HUMAN	STX8	sp|Q9UNK0|STX8_HUMAN Syntaxin-8 OS=Homo sapiens GN=STX8 PE=1 SV=2	12.819	2.97	26907	1	20.59	20.14	18.8334	20.57	20.53	18.6972	1.05551	0.928137	0	0.0779387	0.0323881
RACK1_HUMAN	RACK1	sp|P63244|RACK1_HUMAN Receptor of activated protein C kinase 1 OS=Homo sapiens GN=RACK1 PE=1 SV=3	990.837	81.7	35077	22	28.14	28.91	28.49	28.11	28.54	29.12	1.05458	0.845006	0	0.0766678	0.07314
SWP70_HUMAN	SWAP70	sp|Q9UH65|SWP70_HUMAN Switch-associated protein 70 OS=Homo sapiens GN=SWAP70 PE=1 SV=1	32.778	1.71	68998	1	20.99	20.67	20.7	21.11	20.99	20.49	1.05458	0.740029	0	0.0766665	0.130751
RL23A_HUMAN	RPL23A	sp|P62750|RL23A_HUMAN 60S ribosomal protein L23a OS=Homo sapiens GN=RPL23A PE=1 SV=1	211.368	34.62	17695	7	26.03	26.34	25.25	26.33	25.9	25.62	1.05458	0.85165	0	0.0766665	0.0697386
RS3A_HUMAN	RPS3A	sp|P61247|RS3A_HUMAN 40S ribosomal protein S3a OS=Homo sapiens GN=RPS3A PE=1 SV=2	779.635	61.36	29945	21	28.03	28.33	28.15	27.9	28.08	28.76	1.05458	0.794952	0	0.0766665	0.0996591
SNX12_HUMAN	SNX12	sp|Q9UMY4|SNX12_HUMAN Sorting nexin-12 OS=Homo sapiens GN=SNX12 PE=1 SV=3	29.066	10.47	19730	2	20.97	19.4282	17.6129	21.4	20.54	16.3	1.0543	0.969098	0	0.0762914	0.0136322
ATRN_HUMAN	ATRN	sp|O75882|ATRN_HUMAN Attractin OS=Homo sapiens GN=ATRN PE=1 SV=2	58.084	1.82	158537	2	21.81	21.07	20.07	21.58	21.69	19.9	1.05215	0.928511	0	0.0733337	0.0322131
GRWD1_HUMAN	GRWD1	sp|Q9BQ67|GRWD1_HUMAN Glutamate-rich WD repeat-containing protein 1 OS=Homo sapiens GN=GRWD1 PE=1 SV=1	42.785	5.38	49419	2	21.76	21.41	22.1	22.21	21.02	22.26	1.05214	0.878866	0	0.0733331	0.0560772
EIF3B_HUMAN	EIF3B	sp|P55884|EIF3B_HUMAN Eukaryotic translation initiation factor 3 subunit B OS=Homo sapiens GN=EIF3B PE=1 SV=3	520.229	24.94	92482	17	25.87	26.02	26.24	25.77	26.26	26.32	1.05214	0.738225	0	0.0733331	0.131811
SNX1_HUMAN	SNX1	sp|Q13596|SNX1_HUMAN Sorting nexin-1 OS=Homo sapiens GN=SNX1 PE=1 SV=3	265.445	19.92	59070	9	25.32	25.27	23.65	25.06	25.01	24.39	1.05214	0.906974	0	0.0733331	0.0424052
ABCF2_HUMAN	ABCF2	sp|Q9UG63|ABCF2_HUMAN ATP-binding cassette sub-family F member 2 OS=Homo sapiens GN=ABCF2 PE=1 SV=2	209.245	13.32	71290	7	24.12	24.02	24.07	24.13	24.01	24.29	1.05214	0.4423	0	0.0733331	0.354283
CKLF6_HUMAN	CMTM6	sp|Q9NX76|CKLF6_HUMAN CKLF-like MARVEL transmembrane domain-containing protein 6 OS=Homo sapiens GN=CMTM6 PE=1 SV=1	50.853	10.38	20419	1	21.14	21.22	19.6404	21.01	21.46	19.75	1.05206	0.924439	0	0.073211	0.0341219
MYPT2_HUMAN	PPP1R12B	sp|O60237|MYPT2_HUMAN Protein phosphatase 1 regulatory subunit 12B OS=Homo sapiens GN=PPP1R12B PE=1 SV=2	29.732	1.83	110404	2	26.52	26.47	18.3814	26.18	26.03	19.378	1.05132	0.984589	0	0.072204	0.00674522
TRA2B_HUMAN	TRA2B	sp|P62995|TRA2B_HUMAN Transformer-2 protein homolog beta OS=Homo sapiens GN=TRA2B PE=1 SV=1	21.235	6.6	33666	2	20.89	20.1	22.73	20.49	20.58	22.86	1.04972	0.95228	0	0.0700003	0.0212354
TXND5_HUMAN	TXNDC5	sp|Q8NBS9|TXND5_HUMAN Thioredoxin domain-containing protein 5 OS=Homo sapiens GN=TXNDC5 PE=1 SV=2	113.572	13.19	47629	4	23	23.08	25.12	23.36	23.53	24.52	1.04972	0.933005	0	0.0700003	0.030116
RU2A_HUMAN	SNRPA1	sp|P09661|RU2A_HUMAN U2 small nuclear ribonucleoprotein A' OS=Homo sapiens GN=SNRPA1 PE=1 SV=2	322.78	43.14	28416	10	25.75	25.23	26.5	26	25.84	25.85	1.04972	0.859987	0	0.0700003	0.0655079
XRP2_HUMAN	RP2	sp|O75695|XRP2_HUMAN Protein XRP2 OS=Homo sapiens GN=RP2 PE=1 SV=4	149.316	20	39641	7	25.51	25.26	24	25.61	25.31	24.06	1.04972	0.921358	0	0.0699997	0.0355715
VP33A_HUMAN	VPS33A	sp|Q96AX1|VP33A_HUMAN Vacuolar protein sorting-associated protein 33A OS=Homo sapiens GN=VPS33A PE=1 SV=1	71.134	7.72	67611	2	19.87	20.32	18.42	19.66	19.86	19.3	1.04972	0.912195	0	0.0699997	0.0399124
ARHL2_HUMAN	ADPRHL2	sp|Q9NX46|ARHL2_HUMAN Poly(ADP-ribose) glycohydrolase ARH3 OS=Homo sapiens GN=ADPRHL2 PE=1 SV=1	72.713	6.34	38947	2	21.95	22.33	21.14	22.15	22.17	21.31	1.04972	0.884189	0	0.0699997	0.0534551
HS74L_HUMAN	HSPA4L	sp|O95757|HS74L_HUMAN Heat shock 70 kDa protein 4L OS=Homo sapiens GN=HSPA4L PE=1 SV=3	308.143	11.8	94512	7	23.68	23.23	22.62	23.61	23.58	22.54	1.04729	0.893385	0	0.0666669	0.0489612
RL10_HUMAN	RPL10	sp|P27635|RL10_HUMAN 60S ribosomal protein L10 OS=Homo sapiens GN=RPL10 PE=1 SV=4	514.154	46.26	24604	16	26.74	27	27.9	26.87	26.66	28.31	1.04729	0.92037	0	0.0666669	0.0360377
PAX6_HUMAN	PAX6	sp|P26367|PAX6_HUMAN Paired box protein Pax-6 OS=Homo sapiens GN=PAX6 PE=1 SV=2	19.353	1.66	46683	1	24.78	23.89	23.46	24.79	24.57	22.97	1.04729	0.927971	0	0.0666669	0.0324657
RHEB_HUMAN	RHEB	sp|Q15382|RHEB_HUMAN GTP-binding protein Rheb OS=Homo sapiens GN=RHEB PE=1 SV=1	149.203	28.8	20497	5	24.87	24.57	24.21	24.81	24.97	24.07	1.04729	0.852623	0	0.0666663	0.069243
BOLA2_HUMAN	BOLA2	sp|Q9H3K6|BOLA2_HUMAN BolA-like protein 2 OS=Homo sapiens GN=BOLA2 PE=1 SV=1	69.634	29.07	10117	2	22.69	23.1	21.34	22.67	22.93	21.73	1.04729	0.922607	0	0.0666663	0.0349835
GHC1_HUMAN	SLC25A22	sp|Q9H936|GHC1_HUMAN Mitochondrial glutamate carrier 1 OS=Homo sapiens GN=SLC25A22 PE=1 SV=1	11.412	6.19	34470	1	18.2382	18.8	19.65	19.4832	18.64	18.76	1.0461	0.900358	0	0.0650234	0.0455849
SC24B_HUMAN	SEC24B	sp|O95487|SC24B_HUMAN Protein transport protein Sec24B OS=Homo sapiens GN=SEC24B PE=1 SV=2	73.713	1.74	137418	2	21.07	21.05	21.01	20.84	20.99	21.49	1.04488	0.764267	0	0.0633335	0.116755
GLGB_HUMAN	GBE1	sp|Q04446|GLGB_HUMAN 1,4-alpha-glucan-branching enzyme OS=Homo sapiens GN=GBE1 PE=1 SV=3	15.603	1.99	80474	1	21.16	21	20.04	21.35	20.45	20.59	1.04488	0.894356	0	0.0633335	0.0484897
CSDE1_HUMAN	CSDE1	sp|O75534|CSDE1_HUMAN Cold shock domain-containing protein E1 OS=Homo sapiens GN=CSDE1 PE=1 SV=2	570.574	28.32	88885	20	25.52	25.23	25.83	25.65	25.35	25.77	1.04488	0.78157	0	0.0633335	0.107032
GBF1_HUMAN	GBF1	sp|Q92538|GBF1_HUMAN Golgi-specific brefeldin A-resistance guanine nucleotide exchange factor 1 OS=Homo sapiens GN=GBF1 PE=1 SV=2	49.274	1.24	206446	2	19.1	20.56	19.6	19.78	20.19	19.48	1.04488	0.900419	0	0.0633335	0.0455554
NRAP_HUMAN	NRAP	sp|Q86VF7|NRAP_HUMAN Nebulin-related-anchoring protein OS=Homo sapiens GN=NRAP PE=1 SV=2	14.957	0.4	197074	1	24.27	22.41	20.88	24.44	23.89	19.42	1.04488	0.974571	0	0.0633335	0.0111865
U119B_HUMAN	UNC119B	sp|A6NIH7|U119B_HUMAN Protein unc-119 homolog B OS=Homo sapiens GN=UNC119B PE=1 SV=1	26.594	11.55	28137	2	21.94	21.92	21.02	22.04	21.88	21.15	1.04488	0.884371	0	0.0633329	0.0533656
EF1A2_HUMAN	EEF1A2	sp|Q05639|EF1A2_HUMAN Elongation factor 1-alpha 2 OS=Homo sapiens GN=EEF1A2 PE=1 SV=1	1149.6	56.16	50470	28	23.68	23.88	18.8803	23.41	23.91	19.3059	1.04381	0.978823	0	0.0618604	0.0092959
VATD_HUMAN	ATP6V1D	sp|Q9Y5K8|VATD_HUMAN V-type proton ATPase subunit D OS=Homo sapiens GN=ATP6V1D PE=1 SV=1	24.453	4.45	28263	1	20.89	21.08	20.3	21.1	21.02	20.33	1.04247	0.868096	0	0.0600007	0.0614322
NINJ1_HUMAN	NINJ1	sp|Q92982|NINJ1_HUMAN Ninjurin-1 OS=Homo sapiens GN=NINJ1 PE=1 SV=2	93.144	13.16	16345	1	21.99	21.9	22.29	21.85	22.33	22.18	1.04247	0.761191	0	0.0600001	0.118506
RAP2B_HUMAN	RAP2B	sp|P61225|RAP2B_HUMAN Ras-related protein Rap-2b OS=Homo sapiens GN=RAP2B PE=1 SV=1	525.548	58.47	20504	10	25.16	24.91	23.22	25.16	25.06	23.25	1.04247	0.948312	0	0.0600001	0.0230487
LANC2_HUMAN	LANCL2	sp|Q9NS86|LANC2_HUMAN LanC-like protein 2 OS=Homo sapiens GN=LANCL2 PE=1 SV=1	71.046	5.11	50854	2	21.67	21.5	21.95	21.5	21.43	22.37	1.04247	0.864397	0	0.0600001	0.0632869
IF2P_HUMAN	EIF5B	sp|O60841|IF2P_HUMAN Eukaryotic translation initiation factor 5B OS=Homo sapiens GN=EIF5B PE=1 SV=4	341.554	12.7	138827	12	24.72	24.95	24.36	24.69	24.66	24.86	1.04247	0.758994	0	0.0600001	0.119762
FHL3_HUMAN	FHL3	sp|Q13643|FHL3_HUMAN Four and a half LIM domains protein 3 OS=Homo sapiens GN=FHL3 PE=1 SV=4	73.901	15.71	31192	3	22.45	22.51	23.24	22.78	22.54	23.06	1.04247	0.848784	0	0.0600001	0.0712029
RET4_HUMAN	RBP4	sp|P02753|RET4_HUMAN Retinol-binding protein 4 OS=Homo sapiens GN=RBP4 PE=1 SV=3	39.108	9.95	23010	2	22.25	20.33	22.73	23.14	20.12	22.23	1.04247	0.961113	0	0.0600001	0.0172254
EF1A1_HUMAN	EEF1A1	sp|P68104|EF1A1_HUMAN Elongation factor 1-alpha 1 OS=Homo sapiens GN=EEF1A1 PE=1 SV=1	2560.38	77.06	50141	56	30.93	30.53	32.02	30.82	31.11	31.73	1.04247	0.91368	0	0.0599995	0.0392057
UB2V2_HUMAN	UBE2V2	sp|Q15819|UB2V2_HUMAN Ubiquitin-conjugating enzyme E2 variant 2 OS=Homo sapiens GN=UBE2V2 PE=1 SV=4	332.483	55.17	16363	8	24.52	25	22.13	24.58	24.58	22.66	1.04006	0.961182	0	0.0566667	0.0171945
SERC_HUMAN	PSAT1	sp|Q9Y617|SERC_HUMAN Phosphoserine aminotransferase OS=Homo sapiens GN=PSAT1 PE=1 SV=2	193.825	18.38	40423	7	26.19	26.28	24.18	26.04	26.46	24.32	1.04006	0.955197	0	0.0566661	0.0199071
ARI1A_HUMAN	ARID1A	sp|O14497|ARI1A_HUMAN AT-rich interactive domain-containing protein 1A OS=Homo sapiens GN=ARID1A PE=1 SV=3	14.227	0.31	242045	1	18.3499	18.5246	22.12	19.2756	18.426	21.46	1.03937	0.972614	0	0.0557054	0.0120593
RL36A_HUMAN	RPL36A	sp|P83881|RL36A_HUMAN 60S ribosomal protein L36a OS=Homo sapiens GN=RPL36A PE=1 SV=2	57.99	24.53	12441	3	25.16	24.76	24.16	25.2	24.7	24.34	1.03766	0.895957	0	0.0533339	0.0477131
ALDOC_HUMAN	ALDOC	sp|P09972|ALDOC_HUMAN Fructose-bisphosphate aldolase C OS=Homo sapiens GN=ALDOC PE=1 SV=2	305.212	16.76	39456	5	22.64	22.93	24.14	22.52	23.21	24.14	1.03766	0.939177	0	0.0533333	0.0272526
IMDH2_HUMAN	IMPDH2	sp|P12268|IMDH2_HUMAN Inosine-5'-monophosphate dehydrogenase 2 OS=Homo sapiens GN=IMPDH2 PE=1 SV=2	656.52	48.25	55805	18	25.84	26.04	27.19	26.09	26.28	26.86	1.03766	0.916912	0	0.0533333	0.0376722
VP26B_HUMAN	VPS26B	sp|Q4G0F5|VP26B_HUMAN Vacuolar protein sorting-associated protein 26B OS=Homo sapiens GN=VPS26B PE=1 SV=2	85.555	12.2	39155	3	21.95	22.38	22.9	21.96	22.12	23.31	1.03766	0.921245	0	0.0533333	0.0356251
MP2K1_HUMAN	MAP2K1	sp|Q02750|MP2K1_HUMAN Dual specificity mitogen-activated protein kinase kinase 1 OS=Homo sapiens GN=MAP2K1 PE=1 SV=2	678.023	61.32	43439	18	26.33	26.62	26.08	26.43	26.48	26.28	1.03766	0.765704	0	0.0533333	0.115939
IPO13_HUMAN	IPO13	sp|O94829|IPO13_HUMAN Importin-13 OS=Homo sapiens GN=IPO13 PE=1 SV=3	78.428	3.12	108195	2	18.11	18.53	21.03	18.37	18.79	20.67	1.03766	0.965341	0	0.0533333	0.0153193
ARK74_HUMAN	AKR7L	sp|Q8NHP1|ARK74_HUMAN Aflatoxin B1 aldehyde reductase member 4 OS=Homo sapiens GN=AKR7L PE=1 SV=6	46.437	8.46	36964	2	23.1	22.85	23.19	22.88	23.06	23.36	1.03766	0.773312	0	0.0533326	0.111645
HS12A_HUMAN	HSPA12A	sp|O43301|HS12A_HUMAN Heat shock 70 kDa protein 12A OS=Homo sapiens GN=HSPA12A PE=1 SV=2	282.038	16.74	74978	9	22.52	22.6	24.16	22.49	22.71	24.24	1.03766	0.947883	0	0.0533326	0.0232454
PEDF_HUMAN	SERPINF1	sp|P36955|PEDF_HUMAN Pigment epithelium-derived factor OS=Homo sapiens GN=SERPINF1 PE=1 SV=4	207.965	9.33	46312	3	24.58	22.84	26.54	24.65	23.73	25.74	1.03766	0.96713	0	0.0533326	0.0145152
NAGK_HUMAN	NAGK	sp|Q9UJ70|NAGK_HUMAN N-acetyl-D-glucosamine kinase OS=Homo sapiens GN=NAGK PE=1 SV=4	151.62	19.19	37376	6	23.52	23.45	22.25	23.59	23.65	22.14	1.03766	0.937889	0	0.0533326	0.0278484
OSBL9_HUMAN	OSBPL9	sp|Q96SU4|OSBL9_HUMAN Oxysterol-binding protein-related protein 9 OS=Homo sapiens GN=OSBPL9 PE=1 SV=2	16.953	2.17	83185	1	18.11	18.73	19.04	18.253	18.62	19.16	1.03599	0.899608	0	0.0510082	0.0459469
WWP1_HUMAN	WWP1	sp|Q9H0M0|WWP1_HUMAN NEDD4-like E3 ubiquitin-protein ligase WWP1 OS=Homo sapiens GN=WWP1 PE=1 SV=1	264.561	10.3	105202	9	23.11	21.96	20.59	22.18	21.99	21.64	1.03527	0.949726	0	0.05001	0.0224016
SHC1_HUMAN	SHC1	sp|P29353|SHC1_HUMAN SHC-transforming protein 1 OS=Homo sapiens GN=SHC1 PE=1 SV=4	170.541	11.66	62822	5	22.97	23.38	21.77	22.95	22.63	22.69	1.03527	0.924087	0	0.0500005	0.0342869
SERC1_HUMAN	SERINC1	sp|Q9NRX5|SERC1_HUMAN Serine incorporator 1 OS=Homo sapiens GN=SERINC1 PE=1 SV=1	153.869	6.62	50495	2	21.41	21.16	21.16	21.35	21.6	20.93	1.03527	0.825533	0	0.0500005	0.0832657
PA1B3_HUMAN	PAFAH1B3	sp|Q15102|PA1B3_HUMAN Platelet-activating factor acetylhydrolase IB subunit gamma OS=Homo sapiens GN=PAFAH1B3 PE=1 SV=1	197.227	44.59	25734	6	24.74	24.96	24.28	24.74	24.62	24.77	1.03527	0.819739	0	0.0500005	0.0863246
KIF2C_HUMAN	KIF2C	sp|Q99661|KIF2C_HUMAN Kinesin-like protein KIF2C OS=Homo sapiens GN=KIF2C PE=1 SV=2	19.984	1.52	81313	1	17.4778	19.5949	21.84	18.423	18.4544	22.18	1.03398	0.979604	0	0.0482082	0.0089495
LRP8_HUMAN	LRP8	sp|Q14114|LRP8_HUMAN Low-density lipoprotein receptor-related protein 8 OS=Homo sapiens GN=LRP8 PE=1 SV=4	10.231	0.93	105634	1	21.5	21.3	19.9942	21.08	21.53	20.3284	1.03387	0.938789	0	0.0480576	0.027432
AACS_HUMAN	AACS	sp|Q86V21|AACS_HUMAN Acetoacetyl-CoA synthetase OS=Homo sapiens GN=AACS PE=1 SV=1	10.836	1.19	75144	1	21.44	21.22	21.14	21.34	21.32	21.28	1.03288	0.636564	0	0.0466671	0.196158
VKORL_HUMAN	VKORC1L1	sp|Q8N0U8|VKORL_HUMAN Vitamin K epoxide reductase complex subunit 1-like protein 1 OS=Homo sapiens GN=VKORC1L1 PE=1 SV=2	45.504	6.25	19836	1	20.97	20.92	22	20.62	21.5	21.91	1.03288	0.932591	0	0.0466671	0.0303086
DUS3_HUMAN	DUSP3	sp|P51452|DUS3_HUMAN Dual specificity protein phosphatase 3 OS=Homo sapiens GN=DUSP3 PE=1 SV=1	68.913	13.51	20478	2	21.44	22.43	20.55	21.69	22.04	20.83	1.03288	0.946309	0	0.0466671	0.023967
PGAM1_HUMAN	PGAM1	sp|P18669|PGAM1_HUMAN Phosphoglycerate mutase 1 OS=Homo sapiens GN=PGAM1 PE=1 SV=2	1199.4	80.71	28804	22	28.47	28.84	27.49	28.52	28.55	27.87	1.03288	0.924043	0	0.0466671	0.0343077
IF4E_HUMAN	EIF4E	sp|P06730|IF4E_HUMAN Eukaryotic translation initiation factor 4E OS=Homo sapiens GN=EIF4E PE=1 SV=2	134.418	14.75	25097	3	24.42	24.79	23.95	24.27	24.59	24.44	1.03288	0.866303	0	0.0466665	0.0623303
SNP23_HUMAN	SNAP23	sp|O00161|SNP23_HUMAN Synaptosomal-associated protein 23 OS=Homo sapiens GN=SNAP23 PE=1 SV=1	149.854	21.8	23354	4	25.04	25.28	24.62	25.54	25.43	24.11	1.03288	0.929886	0	0.0466665	0.0315703
UB2V1_HUMAN	UBE2V1	sp|Q13404|UB2V1_HUMAN Ubiquitin-conjugating enzyme E2 variant 1 OS=Homo sapiens GN=UBE2V1 PE=1 SV=2	335.082	57.82	16495	8	24.57	24.67	22.53	24.57	24.7	22.64	1.03288	0.963721	0	0.0466665	0.0160487
HUWE1_HUMAN	HUWE1	sp|Q7Z6Z7|HUWE1_HUMAN E3 ubiquitin-protein ligase HUWE1 OS=Homo sapiens GN=HUWE1 PE=1 SV=3	711.438	8.94	481891	25	24.49	24.95	25.07	24.41	24.93	25.31	1.03288	0.88943	0	0.0466665	0.0508883
PFKAL_HUMAN	PFKL	sp|P17858|PFKAL_HUMAN ATP-dependent 6-phosphofructokinase, liver type OS=Homo sapiens GN=PFKL PE=1 SV=6	419.353	12.44	85018	8	24.69	24.9	25.22	24.69	25.05	25.21	1.03288	0.840742	0	0.0466665	0.0753372
AT1A1_HUMAN	ATP1A1	sp|P05023|AT1A1_HUMAN Sodium/potassium-transporting ATPase subunit alpha-1 OS=Homo sapiens GN=ATP1A1 PE=1 SV=1	2862.22	44.87	112896	59	30.12	30.38	28.98	30.22	30.3	29.1	1.03288	0.939601	0	0.0466665	0.0270564
PCY2_HUMAN	PCYT2	sp|Q99447|PCY2_HUMAN Ethanolamine-phosphate cytidylyltransferase OS=Homo sapiens GN=PCYT2 PE=1 SV=1	39.525	5.14	43835	2	22.67	23.18	20.44	22.66	22.39	21.38	1.03288	0.962269	0	0.0466658	0.0167033
PI42B_HUMAN	PIP4K2B	sp|P78356|PI42B_HUMAN Phosphatidylinositol 5-phosphate 4-kinase type-2 beta OS=Homo sapiens GN=PIP4K2B PE=1 SV=1	146.494	9.62	47378	3	20.57	20.93	20.1826	20.57	20.5	20.75	1.03227	0.850744	0	0.0458139	0.0702009
GPTC8_HUMAN	GPATCH8	sp|Q9UKJ3|GPTC8_HUMAN G patch domain-containing protein 8 OS=Homo sapiens GN=GPATCH8 PE=1 SV=2	9.236	0.67	164197	1	18.89	19.33	21.41	19.64	18.6515	21.47	1.03085	0.971011	0	0.0438379	0.0127757
RAB7A_HUMAN	RAB7A	sp|P51149|RAB7A_HUMAN Ras-related protein Rab-7a OS=Homo sapiens GN=RAB7A PE=1 SV=1	779.851	72.46	23490	18	28.56	28.44	28.3	28.52	28.62	28.29	1.03049	0.742867	0	0.0433343	0.129089
LRC8A_HUMAN	LRRC8A	sp|Q8IWT6|LRC8A_HUMAN Volume-regulated anion channel subunit LRRC8A OS=Homo sapiens GN=LRRC8A PE=1 SV=1	262.582	16.54	94199	11	24.73	24.98	23.8	24.8	25.08	23.76	1.03049	0.939742	0	0.0433337	0.0269912
SEP10_HUMAN	SEPT10	sp|Q9P0V9|SEP10_HUMAN Septin-10 OS=Homo sapiens GN=SEPT10 PE=1 SV=2	39.298	6.17	52593	2	23.24	22.8	22.09	22.83	23.25	22.18	1.03049	0.929061	0	0.0433337	0.0319559
CLIC1_HUMAN	CLIC1	sp|O00299|CLIC1_HUMAN Chloride intracellular channel protein 1 OS=Homo sapiens GN=CLIC1 PE=1 SV=4	551.466	67.63	26923	13	27.87	27.67	28.01	27.79	27.74	28.15	1.03049	0.802927	0	0.0433331	0.0953237
FYN_HUMAN	FYN	sp|P06241|FYN_HUMAN Tyrosine-protein kinase Fyn OS=Homo sapiens GN=FYN PE=1 SV=3	160.901	14.34	60762	7	17.28	17.02	18.0528	17.41	17.11	17.96	1.02982	0.920242	0	0.0423902	0.0360979
IMB1_HUMAN	KPNB1	sp|Q14974|IMB1_HUMAN Importin subunit beta-1 OS=Homo sapiens GN=KPNB1 PE=1 SV=2	2126.99	62.1	97170	46	28.96	29.05	28.88	28.99	29.04	28.98	1.02811	0.488506	0	0.0400009	0.31113
CSN7B_HUMAN	COPS7B	sp|Q9H9Q2|CSN7B_HUMAN COP9 signalosome complex subunit 7b OS=Homo sapiens GN=COPS7B PE=1 SV=1	59.797	6.82	29622	1	18.65	19.24	20.23	18.71	18.79	20.74	1.02811	0.962894	0	0.0400003	0.0164213
FNBP1_HUMAN	FNBP1	sp|Q96RU3|FNBP1_HUMAN Formin-binding protein 1 OS=Homo sapiens GN=FNBP1 PE=1 SV=2	93.497	5.35	71307	3	22.13	22.55	21.2	22.19	22.56	21.25	1.02811	0.946274	0	0.0400003	0.0239832
RAB5A_HUMAN	RAB5A	sp|P20339|RAB5A_HUMAN Ras-related protein Rab-5A OS=Homo sapiens GN=RAB5A PE=1 SV=2	368.326	53.49	23659	9	24.91	25.02	24.74	24.89	25.12	24.78	1.02811	0.772153	0	0.0400003	0.112297
GDS1_HUMAN	RAP1GDS1	sp|P52306|GDS1_HUMAN Rap1 GTPase-GDP dissociation stimulator 1 OS=Homo sapiens GN=RAP1GDS1 PE=1 SV=3	211.806	12.36	66317	5	22.64	23.11	22.78	22.39	23.06	23.2	1.02811	0.89559	0	0.0399996	0.0478907
EIF3C_HUMAN	EIF3C	sp|Q99613|EIF3C_HUMAN Eukaryotic translation initiation factor 3 subunit C OS=Homo sapiens GN=EIF3C PE=1 SV=1	758.489	33.08	105344	25	26.28	26.62	26.61	26.44	26.45	26.74	1.02811	0.801429	0	0.0399996	0.0961351
DAAM1_HUMAN	DAAM1	sp|Q9Y4D1|DAAM1_HUMAN Disheveled-associated activator of morphogenesis 1 OS=Homo sapiens GN=DAAM1 PE=1 SV=2	54.035	3.34	123473	2	19.63	19.52	17.1856	19.32	19.14	17.9892	1.02658	0.968459	0	0.0378431	0.0139189
NEDD8_HUMAN	NEDD8	sp|Q15843|NEDD8_HUMAN NEDD8 OS=Homo sapiens GN=NEDD8 PE=1 SV=1	124.049	40.74	9072	3	24.26	24.73	21.89	24.45	24.42	22.12	1.02574	0.976492	0	0.0366675	0.0103314
FSCN1_HUMAN	FSCN1	sp|Q16658|FSCN1_HUMAN Fascin OS=Homo sapiens GN=FSCN1 PE=1 SV=3	724.705	41.38	54530	19	28.29	28.34	27.36	28.2	28.36	27.54	1.02574	0.932316	0	0.0366669	0.0304368
NHRF1_HUMAN	SLC9A3R1	sp|O14745|NHRF1_HUMAN Na(+)/H(+) exchange regulatory cofactor NHE-RF1 OS=Homo sapiens GN=SLC9A3R1 PE=1 SV=4	204.781	17.6	38868	6	27.14	25.95	23.88	27.22	26.19	23.67	1.02574	0.980649	0	0.0366669	0.00848643
YLAT2_HUMAN	SLC7A6	sp|Q92536|YLAT2_HUMAN Y+L amino acid transporter 2 OS=Homo sapiens GN=SLC7A6 PE=1 SV=3	57.584	4.27	56828	2	21.52	21.81	21.42	21.25	21.72	21.89	1.02574	0.878076	0	0.0366662	0.0564678
CNN3_HUMAN	CNN3	sp|Q15417|CNN3_HUMAN Calponin-3 OS=Homo sapiens GN=CNN3 PE=1 SV=1	301.154	41.95	36414	10	24.92	25.02	24.89	24.92	25.14	24.88	1.02574	0.704194	0	0.0366662	0.152308
DYHC1_HUMAN	DYNC1H1	sp|Q14204|DYHC1_HUMAN Cytoplasmic dynein 1 heavy chain 1 OS=Homo sapiens GN=DYNC1H1 PE=1 SV=5	5957.58	45.14	532408	179	30.04	30.2	29.35	29.97	30.19	29.54	1.02574	0.915136	0	0.0366662	0.0385143
CUL3_HUMAN	CUL3	sp|Q13618|CUL3_HUMAN Cullin-3 OS=Homo sapiens GN=CUL3 PE=1 SV=2	170.476	15.23	88930	10	24.1	24.03	23.7	23.93	24.23	23.78	1.02574	0.84924	0	0.0366662	0.0709695
SRRT_HUMAN	SRRT	sp|Q9BXP5|SRRT_HUMAN Serrate RNA effector molecule homolog OS=Homo sapiens GN=SRRT PE=1 SV=1	187.645	9.25	100666	8	23.06	23.23	24.77	23.01	23.16	24.99	1.02337	0.970148	0	0.0333335	0.0131618
S12A2_HUMAN	SLC12A2	sp|P55011|S12A2_HUMAN Solute carrier family 12 member 2 OS=Homo sapiens GN=SLC12A2 PE=1 SV=1	233.761	7.67	131447	8	25.05	25.12	22.7	24.88	25.03	23.06	1.02337	0.975412	0	0.0333328	0.0108118
GANAB_HUMAN	GANAB	sp|Q14697|GANAB_HUMAN Neutral alpha-glucosidase AB OS=Homo sapiens GN=GANAB PE=1 SV=3	356.042	16.63	106874	13	25.36	25.29	26.33	25.47	25.65	25.96	1.02337	0.931599	0	0.0333322	0.0307711
RS16_HUMAN	RPS16	sp|P62249|RS16_HUMAN 40S ribosomal protein S16 OS=Homo sapiens GN=RPS16 PE=1 SV=2	400.095	58.9	16445	12	28.25	27.89	27.95	28.28	27.78	28.12	1.02101	0.878877	0	0.0300007	0.056072
IF4H_HUMAN	EIF4H	sp|Q15056|IF4H_HUMAN Eukaryotic translation initiation factor 4H OS=Homo sapiens GN=EIF4H PE=1 SV=5	89.452	16.94	27385	2	21.98	21.86	22.47	21.33	22.78	22.29	1.02101	0.951646	0	0.0300007	0.0215246
EIF2D_HUMAN	EIF2D	sp|P41214|EIF2D_HUMAN Eukaryotic translation initiation factor 2D OS=Homo sapiens GN=EIF2D PE=1 SV=3	23.637	2.4	64706	1	19.63	20.32	20.59	20	20.26	20.37	1.02101	0.926654	0	0.0300007	0.0330825
UBXN1_HUMAN	UBXN1	sp|Q04323|UBXN1_HUMAN UBX domain-containing protein 1 OS=Homo sapiens GN=UBXN1 PE=1 SV=2	121.414	7.74	33325	3	20.07	20.48	20.85	20.03	20.24	21.22	1.02101	0.947773	0	0.0300001	0.0232958
PRDX2_HUMAN	PRDX2	sp|P32119|PRDX2_HUMAN Peroxiredoxin-2 OS=Homo sapiens GN=PRDX2 PE=1 SV=5	158.534	18.69	21892	4	23.85	24.07	23.5	23.76	24.29	23.46	1.02101	0.923629	0	0.0300001	0.0345025
TM119_HUMAN	TMEM119	sp|Q4V9L6|TM119_HUMAN Transmembrane protein 119 OS=Homo sapiens GN=TMEM119 PE=1 SV=1	49.456	3.89	29203	1	22.76	23.08	21.95	22.86	23.13	21.89	1.02101	0.955461	0	0.0299994	0.0197868
PFD1_HUMAN	PFDN1	sp|O60925|PFD1_HUMAN Prefoldin subunit 1 OS=Homo sapiens GN=PFDN1 PE=1 SV=2	41.141	9.02	14210	1	20.69	20.79	21.11	20.83	20.72	21.13	1.02101	0.873093	0	0.0299988	0.0589395
TT30A_HUMAN	TTC30A	sp|Q86WT1|TT30A_HUMAN Tetratricopeptide repeat protein 30A OS=Homo sapiens GN=TTC30A PE=2 SV=3	177.136	13.38	76136	6	18.7454	18.2689	22.6	19.0749	18.4446	22.18	1.01987	0.988124	0	0.0283852	0.00518854
SMAP_HUMAN	SMAP	sp|O00193|SMAP_HUMAN Small acidic protein OS=Homo sapiens GN=SMAP PE=1 SV=1	69.144	12.57	20333	1	19.95	20.06	18.9795	20.18	19.81	19.0828	1.01942	0.955836	0	0.0277475	0.0196167
RBM3_HUMAN	RBM3	sp|P98179|RBM3_HUMAN RNA-binding protein 3 OS=Homo sapiens GN=RBM3 PE=1 SV=1	111.057	20.38	17170	3	24.74	24.19	24.4	25.02	24.49	23.9	1.01866	0.944659	0	0.0266666	0.0247248
ESYT1_HUMAN	ESYT1	sp|Q9BSJ8|ESYT1_HUMAN Extended synaptotagmin-1 OS=Homo sapiens GN=ESYT1 PE=1 SV=1	310.582	10.33	122856	9	25.56	25.9	25.85	25.82	26.02	25.55	1.01866	0.884673	0	0.0266666	0.0532171
PP2BA_HUMAN	PPP3CA	sp|Q08209|PP2BA_HUMAN Serine/threonine-protein phosphatase 2B catalytic subunit alpha isoform OS=Homo sapiens GN=PPP3CA PE=1 SV=1	66.328	6.14	58688	3	23.54	23.52	21.63	23	23.54	22.23	1.01866	0.972931	0	0.0266666	0.0119178
PPIA_HUMAN	PPIA	sp|P62937|PPIA_HUMAN Peptidyl-prolyl cis-trans isomerase A OS=Homo sapiens GN=PPIA PE=1 SV=2	1170.01	72.12	18012	17	31.28	31.2	31.14	31.4	31.38	30.92	1.01866	0.877188	0	0.026666	0.0569075
HSP76_HUMAN	HSPA6	sp|P17066|HSP76_HUMAN Heat shock 70 kDa protein 6 OS=Homo sapiens GN=HSPA6 PE=1 SV=2	562.022	17.88	71028	12	28.92	28.41	29.05	28.8	28.65	29	1.0163	0.920659	0	0.0233332	0.0359013
TXD12_HUMAN	TXNDC12	sp|O95881|TXD12_HUMAN Thioredoxin domain-containing protein 12 OS=Homo sapiens GN=TXNDC12 PE=1 SV=1	11.976	5.23	19206	1	21.18	21.38	22.7	21.83	21.85	21.65	1.0163	0.96364	0	0.0233332	0.0160851
BIN1_HUMAN	BIN1	sp|O00499|BIN1_HUMAN Myc box-dependent-interacting protein 1 OS=Homo sapiens GN=BIN1 PE=1 SV=1	605.27	32.88	64699	14	25.81	25.59	25.37	25.96	25.53	25.35	1.0163	0.921028	0	0.0233332	0.0357274
TIAR_HUMAN	TIAL1	sp|Q01085|TIAR_HUMAN Nucleolysin TIAR OS=Homo sapiens GN=TIAL1 PE=1 SV=1	139.073	15.73	41591	5	23.55	23.54	23.34	23.63	23.4	23.47	1.0163	0.820823	0	0.0233326	0.0857505
TRI56_HUMAN	TRIM56	sp|Q9BRZ2|TRI56_HUMAN E3 ubiquitin-protein ligase TRIM56 OS=Homo sapiens GN=TRIM56 PE=1 SV=3	15.453	2.52	81488	1	18.4763	17.4466	20.08	18.0282	17.8724	20.17	1.01578	0.98411	0	0.0225887	0.00695636
COMD9_HUMAN	COMMD9	sp|Q9P000|COMD9_HUMAN COMM domain-containing protein 9 OS=Homo sapiens GN=COMMD9 PE=1 SV=2	39.8	8.08	21819	1	17.9192	20.37	21.79	18.6344	19.59	21.92	1.01519	0.989075	0	0.0217546	0.00477079
PGTB2_HUMAN	RABGGTB	sp|P53611|PGTB2_HUMAN Geranylgeranyl transferase type-2 subunit beta OS=Homo sapiens GN=RABGGTB PE=1 SV=2	49.822	3.32	36924	1	21.35	21.87	20.9	21.58	21.44	21.16	1.01396	0.951064	0	0.0199998	0.0217901
ECM29_HUMAN	ECM29	sp|Q5VYK3|ECM29_HUMAN Proteasome-associated protein ECM29 homolog OS=Homo sapiens GN=ECM29 PE=1 SV=2	362.351	9.81	204291	11	22.44	22.53	24.76	22.69	22.41	24.69	1.01396	0.985641	0	0.0199998	0.00628114
WDR61_HUMAN	WDR61	sp|Q9GZS3|WDR61_HUMAN WD repeat-containing protein 61 OS=Homo sapiens GN=WDR61 PE=1 SV=1	117.206	21.64	33581	3	19.28	20.05	22.62	18.8	20.15	23.06	1.01396	0.990697	0	0.0199992	0.00405905
SAMH1_HUMAN	SAMHD1	sp|Q9Y3Z3|SAMH1_HUMAN Deoxynucleoside triphosphate triphosphohydrolase SAMHD1 OS=Homo sapiens GN=SAMHD1 PE=1 SV=2	9.716	2.24	72201	1	19.51	19.77	20.78	20	19.55	20.57	1.01396	0.969209	0	0.0199992	0.0135826
F168A_HUMAN	FAM168A	sp|Q92567|F168A_HUMAN Protein FAM168A OS=Homo sapiens GN=FAM168A PE=1 SV=2	12.057	4.1	26184	1	22.55	21.91	17.8721	21.71	21.48	19.1923	1.01165	0.992499	0	0.0167065	0.00326997
USP9X_HUMAN	USP9X	sp|Q93008|USP9X_HUMAN Probable ubiquitin carboxyl-terminal hydrolase FAF-X OS=Homo sapiens GN=USP9X PE=1 SV=3	691.407	14.82	292280	30	25.49	25.67	25.51	25.34	25.77	25.61	1.01162	0.909562	0	0.016667	0.0411675
GT251_HUMAN	COLGALT1	sp|Q8NBJ5|GT251_HUMAN Procollagen galactosyltransferase 1 OS=Homo sapiens GN=COLGALT1 PE=1 SV=1	14.375	1.29	71636	1	21.16	20.92	20.88	21.44	20.85	20.72	1.01162	0.947568	0	0.016667	0.0233898
RHG17_HUMAN	ARHGAP17	sp|Q68EM7|RHG17_HUMAN Rho GTPase-activating protein 17 OS=Homo sapiens GN=ARHGAP17 PE=1 SV=1	155.39	3.86	95437	3	22.19	22.09	22.78	22.28	22.56	22.27	1.01162	0.946938	0	0.0166664	0.0236784
OXSR1_HUMAN	OXSR1	sp|O95747|OXSR1_HUMAN Serine/threonine-protein kinase OSR1 OS=Homo sapiens GN=OXSR1 PE=1 SV=1	201.817	13.28	58022	5	23.37	23.17	23.92	22.68	23.66	24.17	1.01162	0.974566	0	0.0166664	0.0111886
RAB8B_HUMAN	RAB8B	sp|Q92930|RAB8B_HUMAN Ras-related protein Rab-8B OS=Homo sapiens GN=RAB8B PE=1 SV=2	320.503	47.34	23584	11	25.35	25.58	25.18	25.75	25.48	24.93	1.01162	0.953338	0	0.0166664	0.020753
CSK21_HUMAN	CSNK2A1	sp|P68400|CSK21_HUMAN Casein kinase II subunit alpha OS=Homo sapiens GN=CSNK2A1 PE=1 SV=1	545.39	59.85	45144	20	25.42	25.82	27.49	25.6	25.87	27.3	1.00929	0.987874	0	0.0133336	0.00529827
SNAA_HUMAN	NAPA	sp|P54920|SNAA_HUMAN Alpha-soluble NSF attachment protein OS=Homo sapiens GN=NAPA PE=1 SV=3	482.297	45.42	33233	10	25.73	25.68	25.1	25.64	25.83	25.08	1.00928	0.966965	0	0.013333	0.0145891
ARMC8_HUMAN	ARMC8	sp|Q8IUR7|ARMC8_HUMAN Armadillo repeat-containing protein 8 OS=Homo sapiens GN=ARMC8 PE=1 SV=2	81.107	11.14	75509	4	18.44	19.62	21.04	18.11	19.1	21.93	1.00928	0.992697	0	0.013333	0.00318312
ICMT_HUMAN	ICMT	sp|O60725|ICMT_HUMAN Protein-S-isoprenylcysteine O-methyltransferase OS=Homo sapiens GN=ICMT PE=1 SV=1	48.425	7.04	31938	1	18.39	18.84	19.09	18.97	18.39	19	1.00928	0.964957	0	0.013333	0.0154919
TCTP_HUMAN	TPT1	sp|P13693|TCTP_HUMAN Translationally-controlled tumor protein OS=Homo sapiens GN=TPT1 PE=1 SV=1	440.402	68.6	19595	11	27.91	28.11	27.44	27.75	28	27.75	1.00928	0.953603	0	0.013333	0.0206323
HS71L_HUMAN	HSPA1L	sp|P34931|HS71L_HUMAN Heat shock 70 kDa protein 1-like OS=Homo sapiens GN=HSPA1L PE=1 SV=2	420.629	20.59	70375	9	21.95	20.82	19.2	21.55	21.31	19.15	1.00928	0.990945	0	0.0133324	0.00395059
PIN4_HUMAN	PIN4	sp|Q9Y237|PIN4_HUMAN Peptidyl-prolyl cis-trans isomerase NIMA-interacting 4 OS=Homo sapiens GN=PIN4 PE=1 SV=1	58.306	16.03	13810	2	22.8	22.66	19.7698	22.81	22.47	19.9888	1.00905	0.992661	0	0.0130043	0.00319923
VAT1L_HUMAN	VAT1L	sp|Q9HCJ6|VAT1L_HUMAN Synaptic vesicle membrane protein VAT-1 homolog-like OS=Homo sapiens GN=VAT1L PE=1 SV=2	26.366	3.1	45899	1	18.7814	18.3	17.12	17.4	18.69	18.1474	1.00836	0.98546	0	0.0120055	0.00636112
RBM4_HUMAN	RBM4	sp|Q9BWF3|RBM4_HUMAN RNA-binding protein 4 OS=Homo sapiens GN=RBM4 PE=1 SV=1	222.189	28.02	40314	9	21.14	21.89	22.42	21.69	21.55	22.24	1.00696	0.982432	0	0.0100002	0.00769747
MK03_HUMAN	MAPK3	sp|P27361|MK03_HUMAN Mitogen-activated protein kinase 3 OS=Homo sapiens GN=MAPK3 PE=1 SV=4	189.674	25.33	43136	8	22.85	22.72	22.05	22.73	22.83	22.09	1.00696	0.977903	0	0.0100002	0.00970413
GDIR1_HUMAN	ARHGDIA	sp|P52565|GDIR1_HUMAN Rho GDP-dissociation inhibitor 1 OS=Homo sapiens GN=ARHGDIA PE=1 SV=3	419.34	48.04	23207	11	26.94	27.08	26.48	26.99	27.03	26.51	1.00696	0.969582	0	0.0100002	0.0134154
TBA4B_HUMAN	TUBA4B	sp|Q9H853|TBA4B_HUMAN Putative tubulin-like protein alpha-4B OS=Homo sapiens GN=TUBA4B PE=5 SV=2	136.399	10.79	27551	2	25.97	26.81	27.34	26.15	26.65	27.35	1.00696	0.985832	0	0.0100002	0.00619716
CND3_HUMAN	NCAPG	sp|Q9BPX3|CND3_HUMAN Condensin complex subunit 3 OS=Homo sapiens GN=NCAPG PE=1 SV=1	57.274	2.46	114334	2	19.83	20.28	22.23	19.71	20.87	21.79	1.00696	0.992115	0	0.0100002	0.00343817
P4K2A_HUMAN	PI4K2A	sp|Q9BTU6|P4K2A_HUMAN Phosphatidylinositol 4-kinase type 2-alpha OS=Homo sapiens GN=PI4K2A PE=1 SV=1	130.59	16.49	54022	7	23.79	23.66	22.68	23.64	24.1	22.42	1.00696	0.987737	0	0.00999959	0.00535859
RAB10_HUMAN	RAB10	sp|P61026|RAB10_HUMAN Ras-related protein Rab-10 OS=Homo sapiens GN=RAB10 PE=1 SV=1	609.791	78.5	22541	17	26.84	26.41	27.38	26.87	26.74	27.04	1.00463	0.982979	0	0.00666746	0.00745597
ARL6_HUMAN	ARL6	sp|Q9H0F7|ARL6_HUMAN ADP-ribosylation factor-like protein 6 OS=Homo sapiens GN=ARL6 PE=1 SV=1	10.719	4.84	21097	1	21.29	20.97	21.13	20.94	21.35	21.12	1.00463	0.966758	0	0.00666746	0.014682
CDK1_HUMAN	CDK1	sp|P06493|CDK1_HUMAN Cyclin-dependent kinase 1 OS=Homo sapiens GN=CDK1 PE=1 SV=3	650.356	68.35	34095	18	26.63	26.8	26.97	26.55	26.69	27.18	1.00463	0.976717	0	0.00666746	0.0102311
PSMD9_HUMAN	PSMD9	sp|O00233|PSMD9_HUMAN 26S proteasome non-ATPase regulatory subunit 9 OS=Homo sapiens GN=PSMD9 PE=1 SV=3	10.416	4.48	24682	1	22.22	21.46	21.31	22.42	21.42	21.17	1.00463	0.989462	0	0.00666746	0.00460069
TMOD3_HUMAN	TMOD3	sp|Q9NYL9|TMOD3_HUMAN Tropomodulin-3 OS=Homo sapiens GN=TMOD3 PE=1 SV=1	75.353	6.82	39595	2	22.07	22.51	22.31	22.62	22.55	21.74	1.00463	0.983857	0	0.00666682	0.00706792
SRGP2_HUMAN	SRGAP2	sp|O75044|SRGP2_HUMAN SLIT-ROBO Rho GTPase-activating protein 2 OS=Homo sapiens GN=SRGAP2 PE=1 SV=3	385.495	17.09	120881	14	25.15	24.9	22.05	24.91	24.75	22.46	1.00463	0.996065	0	0.00666682	0.00171219
NPTN_HUMAN	NPTN	sp|Q9Y639|NPTN_HUMAN Neuroplastin OS=Homo sapiens GN=NPTN PE=1 SV=2	110.434	6.78	44387	3	25.2	25.47	24.55	25.31	25.36	24.57	1.00463	0.986627	0	0.00666682	0.00584705
DJC13_HUMAN	DNAJC13	sp|O75165|DJC13_HUMAN DnaJ homolog subfamily C member 13 OS=Homo sapiens GN=DNAJC13 PE=1 SV=5	283.518	6.55	254415	12	23.86	24.41	23.71	23.99	24.49	23.52	1.00463	0.985785	0	0.00666682	0.00621774
EXOC3_HUMAN	EXOC3	sp|O60645|EXOC3_HUMAN Exocyst complex component 3 OS=Homo sapiens GN=EXOC3 PE=1 SV=2	30.51	3.7	86845	2	20.93	22.25	21.46	21.01	22.46	21.19	1.00463	0.991612	0	0.00666682	0.00365839
ERP29_HUMAN	ERP29	sp|P30040|ERP29_HUMAN Endoplasmic reticulum resident protein 29 OS=Homo sapiens GN=ERP29 PE=1 SV=4	90.322	17.24	28993	5	25.17	25.19	25.57	25.58	25.72	24.65	1.00463	0.986117	0	0.00666618	0.00607143
GNL1_HUMAN	GNL1	sp|P36915|GNL1_HUMAN Guanine nucleotide-binding protein-like 1 OS=Homo sapiens GN=GNL1 PE=1 SV=2	48.275	4.61	68661	2	22.01	22	22.98	22.13	22.08	22.8	1.00463	0.987482	0	0.00666618	0.0054706
RS29_HUMAN	RPS29	sp|P62273|RS29_HUMAN 40S ribosomal protein S29 OS=Homo sapiens GN=RPS29 PE=1 SV=2	51.883	46.43	6677	3	24.98	25.18	21.95	25.13	24.95	22.05	1.00463	0.99654	0	0.00666618	0.00150528
OBSCN_HUMAN	OBSCN	sp|Q5VST9|OBSCN_HUMAN Obscurin OS=Homo sapiens GN=OBSCN PE=1 SV=3	9.546	0.09	868484	1	21.11	19.62	21.94	21.13	19.52	22.04	1.00463	0.995009	0	0.00666618	0.00217299
VTNC_HUMAN	VTN	sp|P04004|VTNC_HUMAN Vitronectin OS=Homo sapiens GN=VTN PE=1 SV=1	98.274	10.67	54306	3	24.75	23.88	27.6	24.68	24.59	26.97	1.00231	0.998171	0	0.00333341	0.000795015
ILF2_HUMAN	ILF2	sp|Q12905|ILF2_HUMAN Interleukin enhancer-binding factor 2 OS=Homo sapiens GN=ILF2 PE=1 SV=2	852.997	71.54	43062	18	27.32	27.3	27.53	27.23	27.28	27.65	1.00231	0.983501	0	0.00333341	0.00722527
STAT3_HUMAN	STAT3	sp|P40763|STAT3_HUMAN Signal transducer and activator of transcription 3 OS=Homo sapiens GN=STAT3 PE=1 SV=2	267.266	23.9	88068	10	24.11	24.05	23.98	23.65	24.03	24.47	1.00231	0.989578	0	0.00333341	0.00454976
H31_HUMAN	HIST1H3A	sp|P68431|H31_HUMAN Histone H3.1 OS=Homo sapiens GN=HIST1H3A PE=1 SV=2	246.62	43.38	15404	6	22.02	22.14	22.81	22.35	22.4	22.23	1.00231	0.990036	0	0.00333341	0.00434885
ACTB_HUMAN	ACTB	sp|P60709|ACTB_HUMAN Actin, cytoplasmic 1 OS=Homo sapiens GN=ACTB PE=1 SV=1	4172.78	97.6	41737	78	27.96	27.97	27.28	27.96	28.3	26.96	1.00231	0.994595	0	0.00333277	0.00235364
DNJB1_HUMAN	DNAJB1	sp|P25685|DNJB1_HUMAN DnaJ homolog subfamily B member 1 OS=Homo sapiens GN=DNAJB1 PE=1 SV=4	284.745	21.18	38044	8	25.08	25.18	24.46	24.96	25.06	24.71	1.00231	0.989925	0	0.00333277	0.00439782
MASP1_HUMAN	MASP1	sp|P48740|MASP1_HUMAN Mannan-binding lectin serine protease 1 OS=Homo sapiens GN=MASP1 PE=1 SV=3	30.19	1.57	79247	1	18.4095	19.7784	20.99	20.11	18.9374	20.14	1.00219	0.997194	0	0.0031573	0.00122016
HYAS1_HUMAN	HAS1	sp|Q92839|HYAS1_HUMAN Hyaluronan synthase 1 OS=Homo sapiens GN=HAS1 PE=2 SV=2	36.827	1.38	64832	1	25.07	25.58	24.43	24.98	25.36	24.74	1	1	0	3.52377e-15	0
RRAS_HUMAN	RRAS	sp|P10301|RRAS_HUMAN Ras-related protein R-Ras OS=Homo sapiens GN=RRAS PE=1 SV=1	618.746	70.18	23480	13	26.18	26.23	26.08	26.06	26.7	25.73	1	1	0	0	0
ARH_HUMAN	LDLRAP1	sp|Q5SW96|ARH_HUMAN Low density lipoprotein receptor adapter protein 1 OS=Homo sapiens GN=LDLRAP1 PE=1 SV=3	43.946	3.9	33885	1	20.48	20.56	21.28	20.37	20.52	21.42	0.997693	0.993977	0	-0.00333277	0.00262377
DHX30_HUMAN	DHX30	sp|Q7L2E3|DHX30_HUMAN Putative ATP-dependent RNA helicase DHX30 OS=Homo sapiens GN=DHX30 PE=1 SV=1	146.792	5.36	133938	5	21.4	21.26	22.59	21.27	20.79	23.18	0.997693	0.997035	0	-0.00333277	0.00128946
GSTP1_HUMAN	GSTP1	sp|P09211|GSTP1_HUMAN Glutathione S-transferase P OS=Homo sapiens GN=GSTP1 PE=1 SV=2	68.343	8.1	23356	2	29.04	28.92	26.78	28.84	28.86	27.03	0.997692	0.997375	0	-0.00333341	0.00114153
M3K20_HUMAN	MAP3K20	sp|Q9NYL2|M3K20_HUMAN Mitogen-activated protein kinase kinase kinase 20 OS=Homo sapiens GN=MAP3K20 PE=1 SV=3	31.915	2.75	91155	2	21.48	22.07	22.19	21.4	22.47	21.86	0.997692	0.993416	0	-0.00333341	0.00286888
STML3_HUMAN	STOML3	sp|Q8TAV4|STML3_HUMAN Stomatin-like protein 3 OS=Homo sapiens GN=STOML3 PE=1 SV=1	17.798	2.41	32135	1	25.61	24.31	23.35	25.61	24.34	23.31	0.997692	0.997322	0	-0.00333341	0.00116476
IPO7_HUMAN	IPO7	sp|O95373|IPO7_HUMAN Importin-7 OS=Homo sapiens GN=IPO7 PE=1 SV=1	898.784	29	119517	20	25.66	26.13	26.75	25.47	26.25	26.81	0.997692	0.995006	0	-0.00333341	0.00217429
ACTG_HUMAN	ACTG1	sp|P63261|ACTG_HUMAN Actin, cytoplasmic 2 OS=Homo sapiens GN=ACTG1 PE=1 SV=1	4186.06	97.6	41793	78	27.19	27.5	26.6	27.18	27.51	26.59	0.997692	0.993368	0	-0.00333341	0.00288996
SRSF9_HUMAN	SRSF9	sp|Q13242|SRSF9_HUMAN Serine/arginine-rich splicing factor 9 OS=Homo sapiens GN=SRSF9 PE=1 SV=1	38.327	9.5	25542	2	22.33	22.79	23.21	22.78	22.48	23.06	0.997692	0.991785	0	-0.00333341	0.00358225
ACTN1_HUMAN	ACTN1	sp|P12814|ACTN1_HUMAN Alpha-actinin-1 OS=Homo sapiens GN=ACTN1 PE=1 SV=2	3339.11	70.29	103058	71	28.94	29.18	28.47	28.9	29.21	28.47	0.997692	0.991642	0	-0.00333405	0.00364492
RAB2A_HUMAN	RAB2A	sp|P61019|RAB2A_HUMAN Ras-related protein Rab-2A OS=Homo sapiens GN=RAB2A PE=1 SV=1	635.434	76.42	23546	16	27.41	27.36	27.53	27.21	27.56	27.52	0.997692	0.979434	0	-0.00333405	0.00902502
UGDH_HUMAN	UGDH	sp|O60701|UGDH_HUMAN UDP-glucose 6-dehydrogenase OS=Homo sapiens GN=UGDH PE=1 SV=1	667.107	38.87	55024	13	26.2	26.45	26.08	26.06	26.58	26.08	0.997692	0.987623	0	-0.00333405	0.00540884
RL4_HUMAN	RPL4	sp|P36578|RL4_HUMAN 60S ribosomal protein L4 OS=Homo sapiens GN=RPL4 PE=1 SV=5	588.527	37.7	47697	18	27.04	27.62	27.04	27.07	26.8	27.82	0.997691	0.993076	0	-0.00333468	0.00301739
YIPF5_HUMAN	YIPF5	sp|Q969M3|YIPF5_HUMAN Protein YIPF5 OS=Homo sapiens GN=YIPF5 PE=1 SV=1	15.491	3.5	27989	1	21.52	21.28	19.2656	21.73	21.23	19.0867	0.995638	0.995624	0	-0.00630633	0.00190462
MARK3_HUMAN	MARK3	sp|P27448|MARK3_HUMAN MAP/microtubule affinity-regulating kinase 3 OS=Homo sapiens GN=MARK3 PE=1 SV=4	148.244	9.96	84489	6	21.97	22.21	20.73	22.04	21.48	21.37	0.99539	0.990068	0	-0.00666555	0.00433486
MARE1_HUMAN	MAPRE1	sp|Q15691|MARE1_HUMAN Microtubule-associated protein RP/EB family member 1 OS=Homo sapiens GN=MAPRE1 PE=1 SV=3	362.552	57.09	29999	11	25.21	25.12	24.73	25.18	25.17	24.69	0.99539	0.977147	0	-0.00666618	0.01004
SMC2_HUMAN	SMC2	sp|O95347|SMC2_HUMAN Structural maintenance of chromosomes protein 2 OS=Homo sapiens GN=SMC2 PE=1 SV=2	484.927	18.88	135656	19	24.52	24.79	25.89	24.52	24.7	25.96	0.99539	0.991897	0	-0.00666682	0.00353348
STXB3_HUMAN	STXBP3	sp|O00186|STXB3_HUMAN Syntaxin-binding protein 3 OS=Homo sapiens GN=STXBP3 PE=1 SV=2	820.171	31.25	67764	21	28.18	27.92	26.72	28.06	27.9	26.84	0.99539	0.991533	0	-0.00666682	0.00369288
NTM1A_HUMAN	NTMT1	sp|Q9BV86|NTM1A_HUMAN N-terminal Xaa-Pro-Lys N-methyltransferase 1 OS=Homo sapiens GN=NTMT1 PE=1 SV=3	60.09	7.17	25387	2	22.66	22.64	23.54	22.55	22.77	23.5	0.99539	0.987891	0	-0.00666682	0.00529114
IMA8_HUMAN	KPNA7	sp|A9QM74|IMA8_HUMAN Importin subunit alpha-8 OS=Homo sapiens GN=KPNA7 PE=1 SV=1	37.132	2.13	56938	1	23.09	23.53	24.1	23.28	23.61	23.81	0.99539	0.984881	0	-0.00666682	0.00661624
TBG1_HUMAN	TUBG1	sp|P23258|TBG1_HUMAN Tubulin gamma-1 chain OS=Homo sapiens GN=TUBG1 PE=1 SV=2	183.682	14.63	51170	5	22.92	22.68	23.62	22.57	22.79	23.84	0.99539	0.989643	0	-0.00666682	0.00452143
VPS25_HUMAN	VPS25	sp|Q9BRG1|VPS25_HUMAN Vacuolar protein-sorting-associated protein 25 OS=Homo sapiens GN=VPS25 PE=1 SV=1	214.962	52.84	20748	7	25.77	25.45	24	25.49	25.42	24.29	0.99539	0.992528	0	-0.00666682	0.00325734
SEPT4_HUMAN	SEPT4	sp|O43236|SEPT4_HUMAN Septin-4 OS=Homo sapiens GN=SEPT4 PE=1 SV=1	11.63	1.88	55098	1	20.61	20.36	21.81	20.35	20.14	22.27	0.99539	0.993843	0	-0.00666682	0.00268204
SEPT5_HUMAN	SEPT5	sp|Q99719|SEPT5_HUMAN Septin-5 OS=Homo sapiens GN=SEPT5 PE=1 SV=1	11.63	2.44	42777	1	20.61	20.36	21.81	20.35	20.14	22.27	0.99539	0.993843	0	-0.00666682	0.00268204
AL3A2_HUMAN	ALDH3A2	sp|P51648|AL3A2_HUMAN Fatty aldehyde dehydrogenase OS=Homo sapiens GN=ALDH3A2 PE=1 SV=1	66.66	4.95	54848	2	22.11	22.18	22.79	22.13	22.3	22.63	0.995389	0.980849	0	-0.00666809	0.00839766
PUS7_HUMAN	PUS7	sp|Q96PZ0|PUS7_HUMAN Pseudouridylate synthase 7 homolog OS=Homo sapiens GN=PUS7 PE=1 SV=2	22.512	1.66	75035	1	18.2683	19.9258	17.6471	17.3745	18.2465	20.2	0.995331	0.995299	0	-0.00675201	0.00204647
LRCH3_HUMAN	LRCH3	sp|Q96II8|LRCH3_HUMAN Leucine-rich repeat and calponin homology domain-containing protein 3 OS=Homo sapiens GN=LRCH3 PE=1 SV=2	13.825	1.54	86083	1	17.8548	18.1253	19.78	18.4678	17.6	19.67	0.994878	0.993462	0	-0.00740878	0.00284876
SGPL1_HUMAN	SGPL1	sp|O95470|SGPL1_HUMAN Sphingosine-1-phosphate lyase 1 OS=Homo sapiens GN=SGPL1 PE=1 SV=3	87.784	6.69	63524	2	18.3987	17.5606	20.9	17.3854	18.1361	21.31	0.993612	0.995572	0	-0.00924555	0.00192712
RAB14_HUMAN	RAB14	sp|P61106|RAB14_HUMAN Ras-related protein Rab-14 OS=Homo sapiens GN=RAB14 PE=1 SV=4	886.212	85.58	23897	21	26.98	26.93	27.67	26.94	27.1	27.51	0.993093	0.974406	0	-0.00999959	0.0112601
S10A8_HUMAN	S100A8	sp|P05109|S10A8_HUMAN Protein S100-A8 OS=Homo sapiens GN=S100A8 PE=1 SV=1	29.678	20.43	10835	2	22.08	21.2	22.85	22.03	21.7	22.37	0.993093	0.985422	0	-0.00999959	0.00637772
RBM4B_HUMAN	RBM4B	sp|Q9BQ04|RBM4B_HUMAN RNA-binding protein 4B OS=Homo sapiens GN=RBM4B PE=1 SV=1	187.885	25.07	40150	9	21.71	21.36	22.18	21.76	21.61	21.85	0.993093	0.969728	0	-0.00999959	0.0133503
TMEM2_HUMAN	TMEM2	sp|Q9UHN6|TMEM2_HUMAN Cell surface hyaluronidase OS=Homo sapiens GN=TMEM2 PE=1 SV=1	40.497	1.59	154374	2	22.38	22.52	20.08	22.28	22.32	20.35	0.993093	0.992675	0	-0.00999959	0.0031927
SNX5_HUMAN	SNX5	sp|Q9Y5X3|SNX5_HUMAN Sorting nexin-5 OS=Homo sapiens GN=SNX5 PE=1 SV=1	134.91	15.1	46816	5	24.92	24.94	24.01	24.8	24.95	24.09	0.993092	0.981506	0	-0.0100002	0.00810714
RS30_HUMAN	FAU	sp|P62861|RS30_HUMAN 40S ribosomal protein S30 OS=Homo sapiens GN=FAU PE=1 SV=1	53.306	20.34	6648	3	24.89	24.87	21.95	24.97	24.85	21.86	0.993092	0.994682	0	-0.0100002	0.00231591
GNA12_HUMAN	GNA12	sp|Q03113|GNA12_HUMAN Guanine nucleotide-binding protein subunit alpha-12 OS=Homo sapiens GN=GNA12 PE=1 SV=4	85.815	7.09	44279	3	21.22	20.94	21.07	21.31	21.3	20.59	0.993092	0.970212	0	-0.0100002	0.0131332
RB11B_HUMAN	RAB11B	sp|Q15907|RB11B_HUMAN Ras-related protein Rab-11B OS=Homo sapiens GN=RAB11B PE=1 SV=4	561.009	59.17	24489	14	23.91	24.2	22.97	23.88	24.31	22.86	0.993092	0.986798	0	-0.0100002	0.00577189
TLN2_HUMAN	TLN2	sp|Q9Y4G6|TLN2_HUMAN Talin-2 OS=Homo sapiens GN=TLN2 PE=1 SV=4	544.03	6.22	271613	14	22	22.34	18.97	22.06	22.24	18.98	0.993092	0.995018	0	-0.0100002	0.00216892
FLNB_HUMAN	FLNB	sp|O75369|FLNB_HUMAN Filamin-B OS=Homo sapiens GN=FLNB PE=1 SV=2	2841.45	41.08	278164	77	28.32	28.6	27.93	28.29	28.55	27.98	0.993092	0.970566	0	-0.0100002	0.0129748
ASPH_HUMAN	ASPH	sp|Q12797|ASPH_HUMAN Aspartyl/asparaginyl beta-hydroxylase OS=Homo sapiens GN=ASPH PE=1 SV=3	20.619	1.85	85863	1	18.4356	18.3836	19.78	18.0993	18.5977	19.87	0.992596	0.988476	0	-0.0107212	0.00503385
HNRPQ_HUMAN	SYNCRIP	sp|O60506|HNRPQ_HUMAN Heterogeneous nuclear ribonucleoprotein Q OS=Homo sapiens GN=SYNCRIP PE=1 SV=2	689.755	33.55	69603	18	25.71	25.91	26.65	25.68	26.11	26.44	0.990801	0.97229	0	-0.0133324	0.0122041
RFTN1_HUMAN	RFTN1	sp|Q14699|RFTN1_HUMAN Raftlin OS=Homo sapiens GN=RFTN1 PE=1 SV=4	51.7	5.54	63146	4	25.35	25.05	21.88	25.05	24.84	22.35	0.990801	0.992901	0	-0.013333	0.00309406
CYFP2_HUMAN	CYFIP2	sp|Q96F07|CYFP2_HUMAN Cytoplasmic FMR1-interacting protein 2 OS=Homo sapiens GN=CYFIP2 PE=1 SV=2	728.218	17.45	148399	20	23.26	22.54	22.38	22.79	22.91	22.44	0.990801	0.967244	0	-0.013333	0.0144639
NSF_HUMAN	NSF	sp|P46459|NSF_HUMAN Vesicle-fusing ATPase OS=Homo sapiens GN=NSF PE=1 SV=3	536.992	31.72	82594	19	25.68	25.41	25.71	25.62	25.57	25.57	0.990801	0.897144	0	-0.013333	0.0471378
CYTB_HUMAN	CSTB	sp|P04080|CYTB_HUMAN Cystatin-B OS=Homo sapiens GN=CSTB PE=1 SV=2	46.457	12.24	11140	1	22.66	22.72	21.95	22.27	22.76	22.26	0.990801	0.966377	0	-0.013333	0.0148534
BUD31_HUMAN	BUD31	sp|P41223|BUD31_HUMAN Protein BUD31 homolog OS=Homo sapiens GN=BUD31 PE=1 SV=2	33.967	13.19	17000	2	20.96	20.96	22.08	20.91	21.25	21.8	0.990801	0.978004	0	-0.013333	0.00965916
THOP1_HUMAN	THOP1	sp|P52888|THOP1_HUMAN Thimet oligopeptidase OS=Homo sapiens GN=THOP1 PE=1 SV=2	185.681	9.87	78840	6	23.57	23.9	22.04	23.99	23.77	21.71	0.9908	0.989189	0	-0.0133336	0.00472077
CC116_HUMAN	CCDC116	sp|Q8IYX3|CC116_HUMAN Coiled-coil domain-containing protein 116 OS=Homo sapiens GN=CCDC116 PE=1 SV=2	12.309	1.36	56940	1	22.76	22.86	22.98	22.73	22.65	23.18	0.9908	0.943502	0	-0.0133336	0.0252571
PCNP_HUMAN	PCNP	sp|Q8WW12|PCNP_HUMAN PEST proteolytic signal-containing nuclear protein OS=Homo sapiens GN=PCNP PE=1 SV=2	29.44	8.99	18925	1	20.42	20.7	19.38	20.85	20.21	19.4	0.9908	0.982782	0	-0.0133336	0.0075428
EIF3E_HUMAN	EIF3E	sp|P60228|EIF3E_HUMAN Eukaryotic translation initiation factor 3 subunit E OS=Homo sapiens GN=EIF3E PE=1 SV=1	654.222	53.03	52221	19	26.61	26.86	26.87	26.45	26.81	27.04	0.9908	0.94786	0	-0.0133336	0.0232559
VP13C_HUMAN	VPS13C	sp|Q709C8|VP13C_HUMAN Vacuolar protein sorting-associated protein 13C OS=Homo sapiens GN=VPS13C PE=1 SV=1	14.309	0.32	422390	1	20.12	20.68	19.52	20.22	20.35	19.71	0.9908	0.974212	0	-0.0133343	0.0113464
ARP2_HUMAN	ACTR2	sp|P61160|ARP2_HUMAN Actin-related protein 2 OS=Homo sapiens GN=ACTR2 PE=1 SV=1	772.031	56.35	44761	19	27.43	27.35	26.76	27.38	27.39	26.73	0.9908	0.967097	0	-0.0133343	0.0145298
INCE_HUMAN	INCENP	sp|Q9NQS7|INCE_HUMAN Inner centromere protein OS=Homo sapiens GN=INCENP PE=1 SV=3	10.016	0.98	105429	1	17.5311	18.268	21.73	18.9908	17.7992	20.69	0.988723	0.992045	0	-0.0163612	0.00346884
KTHY_HUMAN	DTYMK	sp|P23919|KTHY_HUMAN Thymidylate kinase OS=Homo sapiens GN=DTYMK PE=1 SV=4	35.741	5.19	23819	1	25.09	24.64	23.94	24.93	24.85	23.84	0.988514	0.97422	0	-0.0166664	0.011343
S10AA_HUMAN	S100A10	sp|P60903|S10AA_HUMAN Protein S100-A10 OS=Homo sapiens GN=S100A10 PE=1 SV=2	403.954	85.57	11203	11	27.64	27.99	27.25	27.74	27.95	27.14	0.988514	0.961368	0	-0.0166664	0.0171102
MEMO1_HUMAN	MEMO1	sp|Q9Y316|MEMO1_HUMAN Protein MEMO1 OS=Homo sapiens GN=MEMO1 PE=1 SV=1	197.202	29.29	33733	7	24.99	24.55	23.18	24.64	24.52	23.51	0.988514	0.980839	0	-0.0166664	0.00840237
MP2K3_HUMAN	MAP2K3	sp|P46734|MP2K3_HUMAN Dual specificity mitogen-activated protein kinase kinase 3 OS=Homo sapiens GN=MAP2K3 PE=1 SV=2	81.717	19.02	39318	5	22.71	22.95	23.1	23.07	22.85	22.79	0.988514	0.912183	0	-0.0166664	0.0399182
VPS11_HUMAN	VPS11	sp|Q9H270|VPS11_HUMAN Vacuolar protein sorting-associated protein 11 homolog OS=Homo sapiens GN=VPS11 PE=1 SV=1	45.032	2.55	107837	2	21.52	21.26	20.51	21.06	20.95	21.23	0.988514	0.960156	0	-0.016667	0.0176582
GNA13_HUMAN	GNA13	sp|Q14344|GNA13_HUMAN Guanine nucleotide-binding protein subunit alpha-13 OS=Homo sapiens GN=GNA13 PE=1 SV=2	474.23	37.93	44050	13	26.08	25.83	25.45	26.15	25.96	25.2	0.988514	0.963594	0	-0.016667	0.016106
HERC4_HUMAN	HERC4	sp|Q5GLZ8|HERC4_HUMAN Probable E3 ubiquitin-protein ligase HERC4 OS=Homo sapiens GN=HERC4 PE=1 SV=1	232.352	11.26	118563	8	23.86	23.8	23.33	23.39	24.15	23.4	0.988514	0.958684	0	-0.016667	0.0183246
RN114_HUMAN	RNF114	sp|Q9Y508|RN114_HUMAN E3 ubiquitin-protein ligase RNF114 OS=Homo sapiens GN=RNF114 PE=1 SV=1	66.244	14.47	25694	3	21.81	22.2	20.45	21.96	21.76	20.69	0.988514	0.981088	0	-0.016667	0.00829194
GPC5C_HUMAN	GPRC5C	sp|Q9NQ84|GPC5C_HUMAN G-protein coupled receptor family C group 5 member C OS=Homo sapiens GN=GPRC5C PE=1 SV=2	20.819	2.04	48193	1	24.56	23.87	19.9406	24.2	23.55	20.57	0.988382	0.993059	0	-0.0168597	0.00302496
WIPI2_HUMAN	WIPI2	sp|Q9Y4P8|WIPI2_HUMAN WD repeat domain phosphoinositide-interacting protein 2 OS=Homo sapiens GN=WIPI2 PE=1 SV=1	26.515	3.52	49408	1	19.1372	18.7493	20.96	19.3442	18.609	20.84	0.987767	0.985926	0	-0.0177574	0.00615576
NUP88_HUMAN	NUP88	sp|Q99567|NUP88_HUMAN Nuclear pore complex protein Nup88 OS=Homo sapiens GN=NUP88 PE=1 SV=2	56.244	1.75	83542	1	19.86	19.54	20.58	19.77	19.5	20.65	0.986232	0.967671	0	-0.0200005	0.0142722
SPT4H_HUMAN	SUPT4H1	sp|P63272|SPT4H_HUMAN Transcription elongation factor SPT4 OS=Homo sapiens GN=SUPT4H1 PE=1 SV=1	26.243	13.68	13193	1	21.39	21.82	18.0384	21.6	21.98	17.6073	0.98599	0.991702	0	-0.0203546	0.00361864
ADH1A_HUMAN	ADH1A	sp|P07327|ADH1A_HUMAN Alcohol dehydrogenase 1A OS=Homo sapiens GN=ADH1A PE=1 SV=2	20.911	2.67	39859	2	24.13	24.3	23.87	24.09	24.15	23.99	0.983957	0.869701	0	-0.0233332	0.0606298
PURA_HUMAN	PURA	sp|Q00577|PURA_HUMAN Transcriptional activator protein Pur-alpha OS=Homo sapiens GN=PURA PE=1 SV=2	259.516	23.29	34911	5	25.42	24.88	25.51	25.32	25.12	25.3	0.983957	0.91558	0	-0.0233332	0.0383037
MYOF_HUMAN	MYOF	sp|Q9NZM1|MYOF_HUMAN Myoferlin OS=Homo sapiens GN=MYOF PE=1 SV=1	1438.36	25.42	234709	43	27.76	27.95	27.64	27.89	27.87	27.52	0.983957	0.884116	0	-0.0233332	0.0534905
RHOB_HUMAN	RHOB	sp|P62745|RHOB_HUMAN Rho-related GTP-binding protein RhoB OS=Homo sapiens GN=RHOB PE=1 SV=1	262.742	37.24	22123	7	24.77	23.92	23.77	24.78	24.23	23.38	0.983956	0.965876	0	-0.0233339	0.0150788
XPO7_HUMAN	XPO7	sp|Q9UIA9|XPO7_HUMAN Exportin-7 OS=Homo sapiens GN=XPO7 PE=1 SV=3	70.252	3.5	123907	3	20.97	20.61	20.7	19.88	21.23	21.1	0.983956	0.960552	0	-0.0233339	0.0174793
ADAS_HUMAN	AGPS	sp|O00116|ADAS_HUMAN Alkyldihydroxyacetonephosphate synthase, peroxisomal OS=Homo sapiens GN=AGPS PE=1 SV=1	18.331	1.98	72912	1	18.1429	17.6897	21.61	17.5896	18.369	21.41	0.983051	0.989123	0	-0.0246614	0.00474965
PROF1_HUMAN	PFN1	sp|P07737|PROF1_HUMAN Profilin-1 OS=Homo sapiens GN=PFN1 PE=1 SV=2	665.222	70	15054	17	29.89	29.87	29.06	29.84	29.95	28.95	0.981686	0.952229	0	-0.026666	0.0212584
PGTB1_HUMAN	PGGT1B	sp|P53609|PGTB1_HUMAN Geranylgeranyl transferase type-1 subunit beta OS=Homo sapiens GN=PGGT1B PE=1 SV=2	12.14	2.65	42368	1	19.97	20.38	20.48	20.13	19.7	20.92	0.981686	0.948749	0	-0.026666	0.0228489
TNPO3_HUMAN	TNPO3	sp|Q9Y5L0|TNPO3_HUMAN Transportin-3 OS=Homo sapiens GN=TNPO3 PE=1 SV=3	662.987	29.79	104203	17	24.85	24.98	25.74	24.84	24.8	25.85	0.981686	0.954748	0	-0.0266666	0.020111
NUCB2_HUMAN	NUCB2	sp|P80303|NUCB2_HUMAN Nucleobindin-2 OS=Homo sapiens GN=NUCB2 PE=1 SV=2	65.19	4.52	50196	2	22.12	21.65	22.71	22.24	22.09	22.07	0.981686	0.935852	0	-0.0266666	0.0287926
MOB2_HUMAN	MOB2	sp|Q70IA6|MOB2_HUMAN MOB kinase activator 2 OS=Homo sapiens GN=MOB2 PE=1 SV=1	35.787	4.64	26927	1	21.2	20.87	21.46	20.95	20.94	21.56	0.981686	0.925191	0	-0.0266666	0.0337688
PAXI_HUMAN	PXN	sp|P49023|PAXI_HUMAN Paxillin OS=Homo sapiens GN=PXN PE=1 SV=3	204.701	15.4	64505	7	25.08	24.93	24.45	25.04	25.03	24.31	0.981686	0.935046	0	-0.0266666	0.0291672
EGFR_HUMAN	EGFR	sp|P00533|EGFR_HUMAN Epidermal growth factor receptor OS=Homo sapiens GN=EGFR PE=1 SV=2	217.988	6.94	134277	8	23.26	23.37	22.53	23.6	22.98	22.5	0.981685	0.951655	0	-0.0266673	0.0215203
ARL3_HUMAN	ARL3	sp|P36405|ARL3_HUMAN ADP-ribosylation factor-like protein 3 OS=Homo sapiens GN=ARL3 PE=1 SV=2	490.195	63.74	20456	9	25.31	25.45	26.54	25.22	25.44	26.56	0.981685	0.96484	0	-0.0266673	0.0155448
SNAG_HUMAN	NAPG	sp|Q99747|SNAG_HUMAN Gamma-soluble NSF attachment protein OS=Homo sapiens GN=NAPG PE=1 SV=1	342.842	42.63	34746	12	26.38	26.45	24.31	26.36	26.16	24.53	0.979421	0.975289	0	-0.0299994	0.0108669
VP26A_HUMAN	VPS26A	sp|O75436|VP26A_HUMAN Vacuolar protein sorting-associated protein 26A OS=Homo sapiens GN=VPS26A PE=1 SV=2	196.822	22.32	38170	5	23.3	22.69	23.46	22.51	23.43	23.42	0.979421	0.941602	0	-0.0299994	0.0261325
MRP1_HUMAN	ABCC1	sp|P33527|MRP1_HUMAN Multidrug resistance-associated protein 1 OS=Homo sapiens GN=ABCC1 PE=1 SV=3	962.587	19.4	171591	25	27.29	27.61	25.34	27.18	27.36	25.61	0.97942	0.975038	0	-0.0300001	0.0109785
ACTN4_HUMAN	ACTN4	sp|O43707|ACTN4_HUMAN Alpha-actinin-4 OS=Homo sapiens GN=ACTN4 PE=1 SV=2	2763.97	61.25	104854	59	28.58	28.88	28.04	28.52	28.76	28.13	0.97942	0.926798	0	-0.0300001	0.033015
AMPB_HUMAN	RNPEP	sp|Q9H4A4|AMPB_HUMAN Aminopeptidase B OS=Homo sapiens GN=RNPEP PE=1 SV=2	107.22	7.23	72596	4	22.64	23.04	23.9	22.34	23.35	23.8	0.97942	0.960526	0	-0.0300001	0.0174908
RAB1A_HUMAN	RAB1A	sp|P62820|RAB1A_HUMAN Ras-related protein Rab-1A OS=Homo sapiens GN=RAB1A PE=1 SV=3	641.55	78.05	22678	16	26.01	25.91	26.88	25.8	26.17	26.74	0.97942	0.945429	0	-0.0300001	0.0243711
MRP_HUMAN	MARCKSL1	sp|P49006|MRP_HUMAN MARCKS-related protein OS=Homo sapiens GN=MARCKSL1 PE=1 SV=2	233.402	34.36	19529	5	26.49	26.52	23.32	26.48	26.17	23.59	0.97942	0.983956	0	-0.0300001	0.00702429
STX18_HUMAN	STX18	sp|Q9P2W9|STX18_HUMAN Syntaxin-18 OS=Homo sapiens GN=STX18 PE=1 SV=1	19.231	2.69	38674	1	19.037	17.24	18.43	17.5812	18.1566	18.87	0.977339	0.961636	0	-0.033069	0.0169894
WDR1_HUMAN	WDR1	sp|O75083|WDR1_HUMAN WD repeat-containing protein 1 OS=Homo sapiens GN=WDR1 PE=1 SV=4	1339.64	50.5	66194	24	30.04	29.31	28.81	29.33	29.92	28.81	0.97716	0.947964	0	-0.0333335	0.0232083
ARPC4_HUMAN	ARPC4	sp|P59998|ARPC4_HUMAN Actin-related protein 2/3 complex subunit 4 OS=Homo sapiens GN=ARPC4 PE=1 SV=3	298.907	71.43	19667	9	27	27.16	26.35	26.81	27.16	26.44	0.97716	0.922855	0	-0.0333335	0.0348666
NIBL1_HUMAN	FAM129B	sp|Q96TA1|NIBL1_HUMAN Niban-like protein 1 OS=Homo sapiens GN=FAM129B PE=1 SV=3	611.781	19.44	84138	14	26.51	26.23	26.38	26.14	26.56	26.32	0.97716	0.830712	0	-0.0333335	0.0805498
NDRG3_HUMAN	NDRG3	sp|Q9UGV2|NDRG3_HUMAN Protein NDRG3 OS=Homo sapiens GN=NDRG3 PE=1 SV=2	143.559	13.07	41409	3	23.25	22.83	21.79	22.85	22.46	22.46	0.977159	0.944874	0	-0.0333341	0.0246263
S23A2_HUMAN	SLC23A2	sp|Q9UGH3|S23A2_HUMAN Solute carrier family 23 member 2 OS=Homo sapiens GN=SLC23A2 PE=1 SV=1	109.953	9.23	70337	4	23.51	22.69	25.83	23.5	23.13	25.3	0.977159	0.978353	0	-0.0333341	0.00950455
LANC1_HUMAN	LANCL1	sp|O43813|LANC1_HUMAN LanC-like protein 1 OS=Homo sapiens GN=LANCL1 PE=1 SV=1	24.978	2.76	45283	1	21.3	21.18	21.6	21.44	21.18	21.35	0.974905	0.814484	0	-0.0366662	0.0891176
HEM3_HUMAN	HMBS	sp|P08397|HEM3_HUMAN Porphobilinogen deaminase OS=Homo sapiens GN=HMBS PE=1 SV=2	10.991	3.05	39330	1	21.18	21.59	20.13	21.38	21.12	20.29	0.974905	0.949591	0	-0.0366662	0.0224634
INO1_HUMAN	ISYNA1	sp|Q9NPH2|INO1_HUMAN Inositol-3-phosphate synthase 1 OS=Homo sapiens GN=ISYNA1 PE=1 SV=1	83.096	5.56	61068	4	23.77	24.02	23.66	23.71	23.97	23.66	0.974904	0.810856	0	-0.0366675	0.0910561
TSN4_HUMAN	TSPAN4	sp|O14817|TSN4_HUMAN Tetraspanin-4 OS=Homo sapiens GN=TSPAN4 PE=1 SV=1	96.59	13.03	26118	2	28.15	27.96	28.15	28.08	28.28	27.78	0.972656	0.8132	0	-0.039999	0.0898026
KIF2A_HUMAN	KIF2A	sp|O00139|KIF2A_HUMAN Kinesin-like protein KIF2A OS=Homo sapiens GN=KIF2A PE=1 SV=3	40.673	2.69	79955	2	21.23	21.25	22.82	21.25	21.49	22.44	0.972655	0.953153	0	-0.0399996	0.0208372
LTOR4_HUMAN	LAMTOR4	sp|Q0VGL1|LTOR4_HUMAN Ragulator complex protein LAMTOR4 OS=Homo sapiens GN=LAMTOR4 PE=1 SV=1	76.14	53.54	10741	2	22.56	21.37	20.64	22.11	21.04	21.3	0.972655	0.953574	0	-0.0399996	0.0206455
GLCNE_HUMAN	GNE	sp|Q9Y223|GLCNE_HUMAN Bifunctional UDP-N-acetylglucosamine 2-epimerase/N-acetylmannosamine kinase OS=Homo sapiens GN=GNE PE=1 SV=1	150.489	11.08	79275	7	22.76	23.69	24.51	22.44	23.33	25.07	0.972655	0.967512	0	-0.0400003	0.0143438
GOLP3_HUMAN	GOLPH3	sp|Q9H4A6|GOLP3_HUMAN Golgi phosphoprotein 3 OS=Homo sapiens GN=GOLPH3 PE=1 SV=1	181.147	16.44	33811	4	21.75	21.69	21.42	21.31	21.87	21.56	0.972655	0.84446	0	-0.0400003	0.0734212
RS26_HUMAN	RPS26	sp|P62854|RS26_HUMAN 40S ribosomal protein S26 OS=Homo sapiens GN=RPS26 PE=1 SV=3	131.137	31.3	13015	3	26.07	26.14	26.2	26.02	25.88	26.39	0.972655	0.811108	0	-0.0400003	0.0909214
CSK22_HUMAN	CSNK2A2	sp|P19784|CSK22_HUMAN Casein kinase II subunit alpha' OS=Homo sapiens GN=CSNK2A2 PE=1 SV=1	184.061	23.43	41213	8	22.75	23.24	25.23	22.79	23.28	25.02	0.970411	0.968034	0	-0.0433324	0.0141095
PP1A_HUMAN	PPP1CA	sp|P62136|PP1A_HUMAN Serine/threonine-protein phosphatase PP1-alpha catalytic subunit OS=Homo sapiens GN=PPP1CA PE=1 SV=1	851.993	60.91	37512	21	25.92	25.68	25.04	25.68	25.54	25.29	0.97041	0.887036	0	-0.0433331	0.0520586
KAP2_HUMAN	PRKAR2A	sp|P13861|KAP2_HUMAN cAMP-dependent protein kinase type II-alpha regulatory subunit OS=Homo sapiens GN=PRKAR2A PE=1 SV=2	299.386	23.51	45518	8	24.48	24.36	23.88	24.38	24.45	23.76	0.97041	0.886824	0	-0.0433331	0.0521628
APMAP_HUMAN	APMAP	sp|Q9HDC9|APMAP_HUMAN Adipocyte plasma membrane-associated protein OS=Homo sapiens GN=APMAP PE=1 SV=2	171.607	11.06	46480	5	25.74	25.26	25.71	25.67	25.55	25.36	0.97041	0.821173	0	-0.0433331	0.0855653
TX1B3_HUMAN	TAX1BP3	sp|O14907|TX1B3_HUMAN Tax1-binding protein 3 OS=Homo sapiens GN=TAX1BP3 PE=1 SV=2	156.559	28.23	13735	2	23.58	23.67	23.38	23.55	23.76	23.19	0.97041	0.828303	0	-0.0433331	0.081811
KIF3B_HUMAN	KIF3B	sp|O15066|KIF3B_HUMAN Kinesin-like protein KIF3B OS=Homo sapiens GN=KIF3B PE=1 SV=1	204.511	14.73	85125	9	22.48	22.01	25.18	22.22	23.33	23.99	0.97041	0.970849	0	-0.0433337	0.0128481
FA49B_HUMAN	FAM49B	sp|Q9NUQ9|FA49B_HUMAN Protein FAM49B OS=Homo sapiens GN=FAM49B PE=1 SV=1	340.508	29.32	36748	7	24.97	24.78	23.47	24.72	24.71	23.66	0.97041	0.944812	0	-0.0433337	0.0246546
DNJC5_HUMAN	DNAJC5	sp|Q9H3Z4|DNJC5_HUMAN DnaJ homolog subfamily C member 5 OS=Homo sapiens GN=DNAJC5 PE=1 SV=1	260.12	24.75	22149	6	25.31	25.16	24.95	25.25	25.33	24.71	0.97041	0.854062	0	-0.0433337	0.0685105
KAPCA_HUMAN	PRKACA	sp|P17612|KAPCA_HUMAN cAMP-dependent protein kinase catalytic subunit alpha OS=Homo sapiens GN=PRKACA PE=1 SV=2	237.082	33.9	40590	13	22.52	23	23.61	22.38	23.33	23.29	0.97041	0.926682	0	-0.0433337	0.0330694
CLCA_HUMAN	CLTA	sp|P09496|CLCA_HUMAN Clathrin light chain A OS=Homo sapiens GN=CLTA PE=1 SV=1	153.227	17.74	27077	7	27.16	26.3	26.72	27.33	26.69	26.02	0.968171	0.922809	0	-0.0466658	0.0348879
SC23B_HUMAN	SEC23B	sp|Q15437|SC23B_HUMAN Protein transport protein Sec23B OS=Homo sapiens GN=SEC23B PE=1 SV=2	360.014	18.77	86479	10	23.47	23.6	24.57	23.43	23.62	24.45	0.968171	0.925282	0	-0.0466658	0.0337257
PDLI1_HUMAN	PDLIM1	sp|O00151|PDLI1_HUMAN PDZ and LIM domain protein 1 OS=Homo sapiens GN=PDLIM1 PE=1 SV=4	114.525	13.07	36072	3	23.96	24.31	22.6	24.27	24.35	22.11	0.968171	0.961141	0	-0.0466658	0.0172128
CA2D1_HUMAN	CACNA2D1	sp|P54289|CA2D1_HUMAN Voltage-dependent calcium channel subunit alpha-2/delta-1 OS=Homo sapiens GN=CACNA2D1 PE=1 SV=3	303.224	14.96	124568	13	25.22	24.97	24.99	24.86	24.84	25.34	0.968171	0.810342	0	-0.0466658	0.0913317
DNJC7_HUMAN	DNAJC7	sp|Q99615|DNJC7_HUMAN DnaJ homolog subfamily C member 7 OS=Homo sapiens GN=DNAJC7 PE=1 SV=2	708.053	36.64	56441	22	26.61	26.32	26.47	26.59	26.11	26.56	0.968171	0.804411	0	-0.0466665	0.094522
U2AF1_HUMAN	U2AF1	sp|Q01081|U2AF1_HUMAN Splicing factor U2AF 35 kDa subunit OS=Homo sapiens GN=U2AF1 PE=1 SV=3	320.124	45.83	27872	9	24.38	25.23	25.68	24.58	24.56	26.01	0.968171	0.942968	0	-0.0466665	0.0255028
UFD1_HUMAN	UFD1	sp|Q92890|UFD1_HUMAN Ubiquitin recognition factor in ER-associated degradation protein 1 OS=Homo sapiens GN=UFD1 PE=1 SV=3	137.068	20.2	34500	6	23.9	24.32	22.34	23.83	24.09	22.5	0.968171	0.955047	0	-0.0466665	0.0199755
SAR1A_HUMAN	SAR1A	sp|Q9NR31|SAR1A_HUMAN GTP-binding protein SAR1a OS=Homo sapiens GN=SAR1A PE=1 SV=1	570.86	75.25	22367	16	25.49	25.89	26.44	25.29	25.99	26.4	0.968171	0.917903	0	-0.0466665	0.0372031
PLPP1_HUMAN	PLPP1	sp|O14494|PLPP1_HUMAN Phospholipid phosphatase 1 OS=Homo sapiens GN=PLPP1 PE=1 SV=1	94.95	10.21	32156	2	24.4	23.58	23.67	23.87	24.24	23.4	0.968171	0.901941	0	-0.0466665	0.0448218
RAB8A_HUMAN	RAB8A	sp|P61006|RAB8A_HUMAN Ras-related protein Rab-8A OS=Homo sapiens GN=RAB8A PE=1 SV=1	416.781	55.07	23668	11	26.34	26.36	25.97	26.56	26.18	25.79	0.968171	0.864172	0	-0.0466665	0.0633999
RIPR1_HUMAN	RIPOR1	sp|Q6ZS17|RIPR1_HUMAN Rho family-interacting cell polarization regulator 1 OS=Homo sapiens GN=RIPOR1 PE=1 SV=1	143.797	4.17	132308	4	21.72	22.27	21.04	21.29	22	21.6	0.968171	0.915034	0	-0.0466665	0.0385626
M4K5_HUMAN	MAP4K5	sp|Q9Y4K4|M4K5_HUMAN Mitogen-activated protein kinase kinase kinase kinase 5 OS=Homo sapiens GN=MAP4K5 PE=1 SV=2	86.806	5.79	95040	4	22.18	21.34	23.05	22.22	21.92	22.29	0.968171	0.931025	0	-0.0466665	0.0310385
EVA1A_HUMAN	EVA1A	sp|Q9H8M9|EVA1A_HUMAN Protein eva-1 homolog A OS=Homo sapiens GN=EVA1A PE=1 SV=1	33.606	7.24	17470	1	23.17	23.33	22.44	23.5	23.24	22.06	0.96817	0.932921	0	-0.0466671	0.0301551
SLK_HUMAN	SLK	sp|Q9H2G2|SLK_HUMAN STE20-like serine/threonine-protein kinase OS=Homo sapiens GN=SLK PE=1 SV=1	203.995	9.23	142695	9	23.55	23.48	22.36	23.22	23.4	22.63	0.96817	0.922435	0	-0.0466671	0.035064
PLEK_HUMAN	PLEK	sp|P08567|PLEK_HUMAN Pleckstrin OS=Homo sapiens GN=PLEK PE=1 SV=3	115.35	11.43	40125	3	23.27	23.09	22.92	23.84	23	22.3	0.96817	0.923495	0	-0.0466671	0.0345655
PCID2_HUMAN	PCID2	sp|Q5JVF3|PCID2_HUMAN PCI domain-containing protein 2 OS=Homo sapiens GN=PCID2 PE=1 SV=2	63.619	7.77	46030	3	20.54	20.47	21.73	19.89	20.48	22.23	0.96817	0.956974	0	-0.0466671	0.0190999
RAP1A_HUMAN	RAP1A	sp|P62834|RAP1A_HUMAN Ras-related protein Rap-1A OS=Homo sapiens GN=RAP1A PE=1 SV=1	1051.19	83.15	20987	19	26.35	26.3	24.93	26.35	26.41	24.67	0.965936	0.949095	0	-0.0499999	0.0226903
ARPC3_HUMAN	ARPC3	sp|O15145|ARPC3_HUMAN Actin-related protein 2/3 complex subunit 3 OS=Homo sapiens GN=ARPC3 PE=1 SV=3	216.203	48.31	20547	7	26.27	26.25	25.25	26.12	26.1	25.4	0.965936	0.909173	0	-0.0499999	0.0413532
HIP1_HUMAN	HIP1	sp|O00291|HIP1_HUMAN Huntingtin-interacting protein 1 OS=Homo sapiens GN=HIP1 PE=1 SV=5	134.64	7.43	116221	5	21.99	22.26	22.96	22.28	21.88	22.9	0.965936	0.909745	0	-0.0499999	0.0410802
PDIA4_HUMAN	PDIA4	sp|P13667|PDIA4_HUMAN Protein disulfide-isomerase A4 OS=Homo sapiens GN=PDIA4 PE=1 SV=2	422.044	17.98	72932	14	25.76	26.1	27.08	26.29	26.08	26.42	0.965936	0.908354	0	-0.0499999	0.0417447
BZW2_HUMAN	BZW2	sp|Q9Y6E2|BZW2_HUMAN Basic leucine zipper and W2 domain-containing protein 2 OS=Homo sapiens GN=BZW2 PE=1 SV=1	193.53	15.75	48162	5	23.16	23.42	23.48	22.92	23.48	23.51	0.965936	0.827939	0	-0.0499999	0.0820019
UBP4_HUMAN	USP4	sp|Q13107|UBP4_HUMAN Ubiquitin carboxyl-terminal hydrolase 4 OS=Homo sapiens GN=USP4 PE=1 SV=3	81.9	4.78	108565	3	20.62	19.83	22.35	19.48	20.81	22.36	0.965936	0.966423	0	-0.0500005	0.0148328
RU1C_HUMAN	SNRPC	sp|P09234|RU1C_HUMAN U1 small nuclear ribonucleoprotein C OS=Homo sapiens GN=SNRPC PE=1 SV=1	102.629	25.79	17394	3	22.3	22.61	21.28	22.41	22.49	21.14	0.965936	0.936942	0	-0.0500005	0.0282873
ECE1_HUMAN	ECE1	sp|P42892|ECE1_HUMAN Endothelin-converting enzyme 1 OS=Homo sapiens GN=ECE1 PE=1 SV=2	57.975	4.16	87164	2	21.95	22.27	20.33	22.7	21.65	20.05	0.965936	0.961631	0	-0.0500005	0.0169916
MIRO1_HUMAN	RHOT1	sp|Q8IXI2|MIRO1_HUMAN Mitochondrial Rho GTPase 1 OS=Homo sapiens GN=RHOT1 PE=1 SV=2	105.497	6.15	70784	3	20.99	19.4606	21.75	20.34	20.31	21.4	0.965797	0.950672	0	-0.0502078	0.0219693
GPAT4_HUMAN	GPAT4	sp|Q86UL3|GPAT4_HUMAN Glycerol-3-phosphate acyltransferase 4 OS=Homo sapiens GN=GPAT4 PE=1 SV=1	29.693	2.63	52071	1	18.7085	19.4351	20.58	19.0993	18.8137	20.66	0.965775	0.952413	0	-0.0502415	0.0211745
HGNAT_HUMAN	HGSNAT	sp|Q68CP4|HGNAT_HUMAN Heparan-alpha-glucosaminide N-acetyltransferase OS=Homo sapiens GN=HGSNAT PE=1 SV=2	19.124	1.66	73293	1	22.1	22.2	17.8635	21.73	21.27	19.0089	0.964908	0.976695	0	-0.0515366	0.0102412
AATC_HUMAN	GOT1	sp|P17174|AATC_HUMAN Aspartate aminotransferase, cytoplasmic OS=Homo sapiens GN=GOT1 PE=1 SV=3	88.038	12.11	46248	4	23.92	23.88	22.4	23.85	24.2	21.99	0.963708	0.952915	0	-0.0533326	0.0209461
ARL1_HUMAN	ARL1	sp|P40616|ARL1_HUMAN ADP-ribosylation factor-like protein 1 OS=Homo sapiens GN=ARL1 PE=1 SV=1	144.383	21.55	20418	3	23.33	23.2	23.88	23.04	23.45	23.76	0.963708	0.865237	0	-0.0533326	0.0628651
BABA2_HUMAN	BABAM2	sp|Q9NXR7|BABA2_HUMAN BRISC and BRCA1-A complex member 2 OS=Homo sapiens GN=BABAM2 PE=1 SV=2	19.915	3.66	43552	1	19.44	19.32	20.34	19.45	19.31	20.18	0.963707	0.905066	0	-0.0533333	0.0433199
IF4A3_HUMAN	EIF4A3	sp|P38919|IF4A3_HUMAN Eukaryotic initiation factor 4A-III OS=Homo sapiens GN=EIF4A3 PE=1 SV=4	1178.98	68.37	46871	29	28.04	27.67	28.46	27.75	27.74	28.52	0.963707	0.884534	0	-0.0533333	0.0532853
STRBP_HUMAN	STRBP	sp|Q96SI9|STRBP_HUMAN Spermatid perinuclear RNA-binding protein OS=Homo sapiens GN=STRBP PE=1 SV=1	196.961	6.7	73653	6	22.98	22.77	23.25	22.4	23.44	23	0.963707	0.880119	0	-0.0533333	0.0554587
CHMP3_HUMAN	CHMP3	sp|Q9Y3E7|CHMP3_HUMAN Charged multivesicular body protein 3 OS=Homo sapiens GN=CHMP3 PE=1 SV=3	233.026	27.93	25073	9	27.74	26.64	25.75	27.69	27.06	25.22	0.963707	0.957396	0	-0.0533333	0.0189083
KC1G3_HUMAN	CSNK1G3	sp|Q9Y6M4|KC1G3_HUMAN Casein kinase I isoform gamma-3 OS=Homo sapiens GN=CSNK1G3 PE=1 SV=2	278.623	31.54	51389	12	23.69	23.35	21.25	23.88	23.56	20.69	0.963707	0.968495	0	-0.0533339	0.0139027
KPCD1_HUMAN	PRKD1	sp|Q15139|KPCD1_HUMAN Serine/threonine-protein kinase D1 OS=Homo sapiens GN=PRKD1 PE=1 SV=2	49.817	4.39	101704	3	18.63	19.69	21.13	18.1467	20.03	21.11	0.962976	0.963859	0	-0.0544281	0.0159865
FBLN1_HUMAN	FBLN1	sp|P23142|FBLN1_HUMAN Fibulin-1 OS=Homo sapiens GN=FBLN1 PE=1 SV=4	293.219	13.23	77214	9	25.22	23.64	25.98	25.6	23.76	25.31	0.961483	0.95256	0	-0.0566661	0.0211078
SEPT8_HUMAN	SEPT8	sp|Q92599|SEPT8_HUMAN Septin-8 OS=Homo sapiens GN=SEPT8 PE=1 SV=4	202.344	23.19	55756	8	23.32	23.3	23.12	23.27	23.51	22.79	0.961483	0.81029	0	-0.0566661	0.0913596
CDK4_HUMAN	CDK4	sp|P11802|CDK4_HUMAN Cyclin-dependent kinase 4 OS=Homo sapiens GN=CDK4 PE=1 SV=2	205.74	33	33730	10	25.24	25.23	25.38	25.04	25.16	25.48	0.961483	0.706287	0	-0.0566661	0.151019
CAZA2_HUMAN	CAPZA2	sp|P47755|CAZA2_HUMAN F-actin-capping protein subunit alpha-2 OS=Homo sapiens GN=CAPZA2 PE=1 SV=3	308.516	40.21	32949	8	25	24.8	24.29	24.85	24.71	24.36	0.961483	0.836116	0	-0.0566667	0.0777334
LMAN2_HUMAN	LMAN2	sp|Q12907|LMAN2_HUMAN Vesicular integral-membrane protein VIP36 OS=Homo sapiens GN=LMAN2 PE=1 SV=1	200.466	31.46	40229	8	24.94	24.77	24.85	25.16	24.94	24.29	0.961483	0.841571	0	-0.0566667	0.0749092
PIGU_HUMAN	PIGU	sp|Q9H490|PIGU_HUMAN Phosphatidylinositol glycan anchor biosynthesis class U protein OS=Homo sapiens GN=PIGU PE=1 SV=3	56.881	3.91	50052	1	19.07	19.17	20.51	19.3	19.06	20.22	0.961483	0.927307	0	-0.0566673	0.0327763
RGS19_HUMAN	RGS19	sp|P49795|RGS19_HUMAN Regulator of G-protein signaling 19 OS=Homo sapiens GN=RGS19 PE=1 SV=1	57.097	5.99	24636	1	20.32	20.44	22.18	21.06	20.89	20.82	0.961483	0.929903	0	-0.0566673	0.0315621
TLN1_HUMAN	TLN1	sp|Q9Y490|TLN1_HUMAN Talin-1 OS=Homo sapiens GN=TLN1 PE=1 SV=3	4734.39	51.52	269767	99	30.22	29.87	30.2	29.97	29.94	30.21	0.961483	0.710325	0	-0.0566673	0.148543
MACF1_HUMAN	MACF1	sp|Q9UPN3|MACF1_HUMAN Microtubule-actin cross-linking factor 1, isoforms 1/2/3/5 OS=Homo sapiens GN=MACF1 PE=1 SV=4	256.231	1.73	838308	11	24.68	24.6	23.99	24.56	24.56	23.98	0.961483	0.855239	0	-0.0566673	0.0679123
CENPV_HUMAN	CENPV	sp|Q7Z7K6|CENPV_HUMAN Centromere protein V OS=Homo sapiens GN=CENPV PE=1 SV=1	42.677	11.64	29946	2	18.7437	19.99	23.45	17.7592	21.31	22.94	0.960494	0.979023	0	-0.0581512	0.00920726
HSP7C_HUMAN	HSPA8	sp|P11142|HSP7C_HUMAN Heat shock cognate 71 kDa protein OS=Homo sapiens GN=HSPA8 PE=1 SV=1	3783.39	87.62	70898	73	32.78	32.46	32.21	32.83	32.36	32.08	0.959266	0.837407	0	-0.0599976	0.0770635
M3K3_HUMAN	MAP3K3	sp|Q99759|M3K3_HUMAN Mitogen-activated protein kinase kinase kinase 3 OS=Homo sapiens GN=MAP3K3 PE=1 SV=2	10.282	1.12	70898	1	22.15	22.29	22.05	22.12	22.1	22.09	0.959264	0.440645	0	-0.0599995	0.355912
SAE2_HUMAN	UBA2	sp|Q9UBT2|SAE2_HUMAN SUMO-activating enzyme subunit 2 OS=Homo sapiens GN=UBA2 PE=1 SV=2	183.246	13.12	71224	8	24.5	23.8	24.3	24.56	23.79	24.07	0.959264	0.854361	0	-0.0599995	0.0683584
SEP11_HUMAN	SEPT11	sp|Q9NVA2|SEP11_HUMAN Septin-11 OS=Homo sapiens GN=SEPT11 PE=1 SV=3	484.676	40.79	49398	12	25.54	25.75	25.41	25.44	25.61	25.47	0.959264	0.620712	0	-0.0600001	0.20711
GRP78_HUMAN	HSPA5	sp|P11021|GRP78_HUMAN 78 kDa glucose-regulated protein OS=Homo sapiens GN=HSPA5 PE=1 SV=2	2261.01	64.83	72333	46	29.2	28.71	30.12	29.38	28.95	29.52	0.959264	0.899808	0	-0.0600001	0.0458503
TNR6_HUMAN	FAS	sp|P25445|TNR6_HUMAN Tumor necrosis factor receptor superfamily member 6 OS=Homo sapiens GN=FAS PE=1 SV=1	32.583	2.69	37732	2	14.48	17.83	21.1	15.67	17.46	20.1	0.959264	0.98047	0	-0.0600001	0.00856563
RAB18_HUMAN	RAB18	sp|Q9NP72|RAB18_HUMAN Ras-related protein Rab-18 OS=Homo sapiens GN=RAB18 PE=1 SV=1	424.743	60.68	22977	11	26.94	27.07	26.73	26.85	27.07	26.64	0.959264	0.724773	0	-0.0600001	0.139798
RHOA_HUMAN	RHOA	sp|P61586|RHOA_HUMAN Transforming protein RhoA OS=Homo sapiens GN=RHOA PE=1 SV=1	855.124	80.31	21768	18	27.41	27.33	26.91	27.54	27.22	26.71	0.959264	0.844697	0	-0.0600001	0.073299
KINH_HUMAN	KIF5B	sp|P33176|KINH_HUMAN Kinesin-1 heavy chain OS=Homo sapiens GN=KIF5B PE=1 SV=1	1640.37	52.34	109685	41	26.86	27.12	27.9	26.96	27.03	27.71	0.959264	0.886196	0	-0.0600007	0.0524704
SF3A1_HUMAN	SF3A1	sp|Q15459|SF3A1_HUMAN Splicing factor 3A subunit 1 OS=Homo sapiens GN=SF3A1 PE=1 SV=1	131.29	9.71	88886	6	22.37	22.1	24.29	22.44	22	24.14	0.959264	0.952632	0	-0.0600007	0.0210749
LOXL4_HUMAN	LOXL4	sp|Q96JB6|LOXL4_HUMAN Lysyl oxidase homolog 4 OS=Homo sapiens GN=LOXL4 PE=1 SV=1	15.71	1.06	84483	1	20.24	18.1355	20.82	18.2179	19.7346	21.06	0.958623	0.960512	0	-0.0609652	0.017497
LRC47_HUMAN	LRRC47	sp|Q8N1G4|LRC47_HUMAN Leucine-rich repeat-containing protein 47 OS=Homo sapiens GN=LRRC47 PE=1 SV=1	34.981	1.54	63473	1	19.91	19.7243	20.93	20.54	18.77	21.07	0.958306	0.941739	0	-0.0614414	0.0260694
GAN_HUMAN	GAN	sp|Q9H2C0|GAN_HUMAN Gigaxonin OS=Homo sapiens GN=GAN PE=1 SV=1	31.962	2.35	67638	1	19.74	19.14	19.5198	19.122	19.06	20.03	0.957547	0.870129	0	-0.0625852	0.0604162
CP062_HUMAN	C16orf62	sp|Q7Z3J2|CP062_HUMAN UPF0505 protein C16orf62 OS=Homo sapiens GN=C16orf62 PE=1 SV=2	138.417	5.4	109563	4	20.3	20.12	22.24	19.52	20.65	22.3	0.95705	0.954992	0	-0.0633335	0.0200004
GYS1_HUMAN	GYS1	sp|P13807|GYS1_HUMAN Glycogen [starch] synthase, muscle OS=Homo sapiens GN=GYS1 PE=1 SV=2	40.126	2.85	83786	2	21.73	22.37	21.9	21.56	22.3	21.95	0.95705	0.836096	0	-0.0633335	0.0777439
GYS2_HUMAN	GYS2	sp|P54840|GYS2_HUMAN Glycogen [starch] synthase, liver OS=Homo sapiens GN=GYS2 PE=1 SV=2	40.126	2.99	80989	2	21.73	22.37	21.9	21.56	22.3	21.95	0.95705	0.836096	0	-0.0633335	0.0777439
1433Z_HUMAN	YWHAZ	sp|P63104|1433Z_HUMAN 14-3-3 protein zeta/delta OS=Homo sapiens GN=YWHAZ PE=1 SV=1	1423.79	69.39	27745	28	29.87	29.83	28.91	29.73	29.71	28.98	0.95705	0.881567	0	-0.0633341	0.0547446
SL9A1_HUMAN	SLC9A1	sp|P19634|SL9A1_HUMAN Sodium/hydrogen exchanger 1 OS=Homo sapiens GN=SLC9A1 PE=1 SV=2	18.172	1.72	90763	1	21.58	21.84	18.4794	21.7	21.45	18.5593	0.957041	0.967842	0	-0.0633469	0.0141957
KIF4B_HUMAN	KIF4B	sp|Q2VIQ3|KIF4B_HUMAN Chromosome-associated kinesin KIF4B OS=Homo sapiens GN=KIF4B PE=2 SV=2	379.78	11.67	140035	13	18.5587	19.59	22.15	19.9676	18.5907	21.55	0.956949	0.965202	0	-0.0634867	0.0153816
RAD50_HUMAN	RAD50	sp|Q92878|RAD50_HUMAN DNA repair protein RAD50 OS=Homo sapiens GN=RAD50 PE=1 SV=1	47.922	1.83	153892	2	19.243	18.472	21.4	19.4855	18.0667	21.37	0.956422	0.962858	0	-0.0642808	0.0164377
BCS1_HUMAN	BCS1L	sp|Q9Y276|BCS1_HUMAN Mitochondrial chaperone BCS1 OS=Homo sapiens GN=BCS1L PE=1 SV=1	25.979	4.53	47534	1	16.33	15.61	19.13	17.4126	16.43	17.03	0.95541	0.955611	0	-0.0658077	0.019719
UBE3A_HUMAN	UBE3A	sp|Q05086|UBE3A_HUMAN Ubiquitin-protein ligase E3A OS=Homo sapiens GN=UBE3A PE=1 SV=4	78.404	5.03	100688	4	21.11	22.63	23.35	21.67	21.95	23.27	0.954842	0.939417	0	-0.0666663	0.0271415
RAB35_HUMAN	RAB35	sp|Q15286|RAB35_HUMAN Ras-related protein Rab-35 OS=Homo sapiens GN=RAB35 PE=1 SV=1	787.09	74.13	23025	16	28.69	28.19	28.32	28.45	28.48	28.07	0.954841	0.755167	0	-0.0666669	0.121957
ATP7A_HUMAN	ATP7A	sp|Q04656|ATP7A_HUMAN Copper-transporting ATPase 1 OS=Homo sapiens GN=ATP7A PE=1 SV=3	57.134	1.13	163374	1	18.63	19.7	19.19	18.61	19.71	19	0.954841	0.888477	0	-0.0666669	0.0513537
ACTZ_HUMAN	ACTR1A	sp|P61163|ACTZ_HUMAN Alpha-centractin OS=Homo sapiens GN=ACTR1A PE=1 SV=1	654.953	65.16	42614	17	25.34	25.51	26.09	24.63	25.66	26.45	0.954841	0.913097	0	-0.0666669	0.0394833
FLOT2_HUMAN	FLOT2	sp|Q14254|FLOT2_HUMAN Flotillin-2 OS=Homo sapiens GN=FLOT2 PE=1 SV=2	467.281	42.06	47064	14	26.46	26.24	26.54	26.56	26.31	26.17	0.954841	0.66978	0	-0.0666669	0.174068
LEG3_HUMAN	LGALS3	sp|P17931|LEG3_HUMAN Galectin-3 OS=Homo sapiens GN=LGALS3 PE=1 SV=5	133.36	14.4	26152	3	25.11	25.69	22.73	24.87	25.14	23.32	0.954841	0.953243	0	-0.0666669	0.0207964
PYGL_HUMAN	PYGL	sp|P06737|PYGL_HUMAN Glycogen phosphorylase, liver form OS=Homo sapiens GN=PYGL PE=1 SV=4	297.145	9.56	97149	6	16.57	18.7211	20.02	17.87	17.69	19.55	0.954592	0.956957	0	-0.0670439	0.0191074
FIBG_HUMAN	FGG	sp|P02679|FIBG_HUMAN Fibrinogen gamma chain OS=Homo sapiens GN=FGG PE=1 SV=3	15.791	3.97	51512	1	20.82	18.8636	20.88	21.44	18.8992	20.02	0.953861	0.948399	0	-0.0681483	0.0230088
CYGB_HUMAN	CYGB	sp|Q8WWM9|CYGB_HUMAN Cytoglobin OS=Homo sapiens GN=CYGB PE=1 SV=1	10.972	3.68	21405	1	18.29	19.94	25.47	18.6278	20.4272	24.44	0.953741	0.981492	0	-0.0683301	0.00811307
LYPA2_HUMAN	LYPLA2	sp|O95372|LYPA2_HUMAN Acyl-protein thioesterase 2 OS=Homo sapiens GN=LYPLA2 PE=1 SV=1	65.897	25.54	24737	3	22.64	22.71	23.21	22.41	22.59	23.35	0.952639	0.846671	0	-0.0699991	0.0722855
GEMI5_HUMAN	GEMIN5	sp|Q8TEQ6|GEMI5_HUMAN Gem-associated protein 5 OS=Homo sapiens GN=GEMIN5 PE=1 SV=3	91.619	2.72	168589	4	20.22	19.64	22.41	19.99	19.02	23.05	0.952638	0.964509	0	-0.0699997	0.0156936
AADAT_HUMAN	AADAT	sp|Q8N5Z0|AADAT_HUMAN Kynurenine/alpha-aminoadipate aminotransferase, mitochondrial OS=Homo sapiens GN=AADAT PE=1 SV=2	55.409	4.24	47352	1	21.06	21.09	21.56	21.26	21.27	20.97	0.952638	0.730484	0	-0.0699997	0.136389
PCBP1_HUMAN	PCBP1	sp|Q15365|PCBP1_HUMAN Poly(rC)-binding protein 1 OS=Homo sapiens GN=PCBP1 PE=1 SV=2	827.918	69.38	37498	18	27.93	27.63	27.84	27.85	27.57	27.77	0.952638	0.596243	0	-0.0699997	0.224577
SEPT7_HUMAN	SEPT7	sp|Q16181|SEPT7_HUMAN Septin-7 OS=Homo sapiens GN=SEPT7 PE=1 SV=2	815.702	53.09	50680	20	27.17	27.22	26.82	27.05	27.16	26.79	0.952638	0.696517	0	-0.0699997	0.157069
MPRD_HUMAN	M6PR	sp|P20645|MPRD_HUMAN Cation-dependent mannose-6-phosphate receptor OS=Homo sapiens GN=M6PR PE=1 SV=1	253.082	24.91	30993	5	25.26	25.57	25.44	25.35	25.58	25.13	0.952638	0.680593	0	-0.0700003	0.167113
UBAC2_HUMAN	UBAC2	sp|Q8NBM4|UBAC2_HUMAN Ubiquitin-associated domain-containing protein 2 OS=Homo sapiens GN=UBAC2 PE=1 SV=1	9.608	2.33	38964	1	25.42	23.18	24.5	25.64	23.57	23.68	0.952638	0.943931	0	-0.0700003	0.0250596
FA10_HUMAN	F10	sp|P00742|FA10_HUMAN Coagulation factor X OS=Homo sapiens GN=F10 PE=1 SV=2	126.677	9.84	54732	4	27.09	25.6	25.11	27.12	25.72	24.75	0.952638	0.942364	0	-0.0700003	0.0257812
UTS2_HUMAN	UTS2	sp|O95399|UTS2_HUMAN Urotensin-2 OS=Homo sapiens GN=UTS2 PE=1 SV=1	12.621	6.45	14296	1	25.68	25.27	26.2	25.94	25.39	25.61	0.952638	0.833982	0	-0.0700003	0.0788435
XP32_HUMAN	XP32	sp|Q5T750|XP32_HUMAN Skin-specific protein 32 OS=Homo sapiens GN=XP32 PE=1 SV=1	12.795	3.2	26238	1	24.23	22.26	18.468	24.29	23.38	17.0772	0.95247	0.981376	0	-0.070254	0.00816458
SLIK6_HUMAN	SLITRK6	sp|Q9H5Y7|SLIK6_HUMAN SLIT and NTRK-like protein 6 OS=Homo sapiens GN=SLITRK6 PE=2 SV=3	34.849	3.33	95110	2	19.7677	18.464	22.6	19.79	19.9	20.93	0.952253	0.958464	0	-0.0705827	0.0184242
RBM14_HUMAN	RBM14	sp|Q96PK6|RBM14_HUMAN RNA-binding protein 14 OS=Homo sapiens GN=RBM14 PE=1 SV=2	90.512	7.32	69492	2	17.7117	17.4262	21.89	18.44	16.4109	21.96	0.951111	0.975013	0	-0.0723139	0.0109895
DD19A_HUMAN	DDX19A	sp|Q9NUU7|DD19A_HUMAN ATP-dependent RNA helicase DDX19A OS=Homo sapiens GN=DDX19A PE=1 SV=1	308.184	21.13	53975	7	24.35	24.64	25.17	24.27	24.34	25.33	0.95044	0.869278	0	-0.0733331	0.0608412
MAP11_HUMAN	METAP1	sp|P53582|MAP11_HUMAN Methionine aminopeptidase 1 OS=Homo sapiens GN=METAP1 PE=1 SV=2	79.19	10.62	43215	3	22.69	22.88	22.91	22.71	22.65	22.9	0.950439	0.512275	0	-0.0733337	0.290497
ITIH3_HUMAN	ITIH3	sp|Q06033|ITIH3_HUMAN Inter-alpha-trypsin inhibitor heavy chain H3 OS=Homo sapiens GN=ITIH3 PE=1 SV=2	200.833	4.16	99849	4	25.29	22.97	26.36	25.4	23.3	25.7	0.950439	0.956151	0	-0.0733337	0.0194734
M4K4_HUMAN	MAP4K4	sp|O95819|M4K4_HUMAN Mitogen-activated protein kinase kinase kinase kinase 4 OS=Homo sapiens GN=MAP4K4 PE=1 SV=2	543.471	20.1	142101	20	24.24	24	22.59	24.31	23.64	22.66	0.950439	0.921959	0	-0.0733337	0.0352885
ERP44_HUMAN	ERP44	sp|Q9BS26|ERP44_HUMAN Endoplasmic reticulum resident protein 44 OS=Homo sapiens GN=ERP44 PE=1 SV=1	65.314	6.4	46971	3	22.45	22.19	24.27	22.79	22.3	23.6	0.950439	0.927408	0	-0.0733337	0.0327292
CCD25_HUMAN	CCDC25	sp|Q86WR0|CCD25_HUMAN Coiled-coil domain-containing protein 25 OS=Homo sapiens GN=CCDC25 PE=1 SV=2	38.071	11.06	24479	2	23.45	23.09	21.88	23.39	22.92	21.89	0.950439	0.915527	0	-0.0733337	0.0383288
RFA2_HUMAN	RPA2	sp|P15927|RFA2_HUMAN Replication protein A 32 kDa subunit OS=Homo sapiens GN=RPA2 PE=1 SV=1	11.263	2.96	29247	1	18.3891	18.5484	21.94	17.5631	18.7869	22.3	0.948777	0.968956	0	-0.0758591	0.0136959
WDR20_HUMAN	WDR20	sp|Q8TBZ3|WDR20_HUMAN WD repeat-containing protein 20 OS=Homo sapiens GN=WDR20 PE=1 SV=2	93.451	12.13	62893	4	20.94	21	19.8	21.09	21.06	19.36	0.948246	0.917155	0	-0.0766665	0.0375572
CO6A3_HUMAN	COL6A3	sp|P12111|CO6A3_HUMAN Collagen alpha-3(VI) chain OS=Homo sapiens GN=COL6A3 PE=1 SV=5	152.78	2.23	343669	6	23.95	22.43	23.49	23.36	22.83	23.45	0.948246	0.883211	0	-0.0766665	0.0539358
TFR1_HUMAN	TFRC	sp|P02786|TFR1_HUMAN Transferrin receptor protein 1 OS=Homo sapiens GN=TFRC PE=1 SV=2	158.125	7.24	84871	5	25.57	24.97	25.47	25.41	25.22	25.15	0.948246	0.722531	0	-0.0766665	0.141143
GBRAP_HUMAN	GABARAP	sp|O95166|GBRAP_HUMAN Gamma-aminobutyric acid receptor-associated protein OS=Homo sapiens GN=GABARAP PE=1 SV=1	29.394	29.91	13918	3	22.37	22.65	21.42	22.86	21.93	21.42	0.948246	0.898146	0	-0.0766665	0.0466531
TOM34_HUMAN	TOMM34	sp|Q15785|TOM34_HUMAN Mitochondrial import receptor subunit TOM34 OS=Homo sapiens GN=TOMM34 PE=1 SV=2	12.866	3.56	34559	1	21.46	21.52	20.76	21.65	21.31	20.55	0.948246	0.859587	0	-0.0766671	0.0657101
INSR_HUMAN	INSR	sp|P06213|INSR_HUMAN Insulin receptor OS=Homo sapiens GN=INSR PE=1 SV=4	482.243	14.04	156333	13	23.95	24.6	21.97	23.99	24.23	22.07	0.948246	0.945055	0	-0.0766671	0.0245427
WDR36_HUMAN	WDR36	sp|Q8NI36|WDR36_HUMAN WD repeat-containing protein 36 OS=Homo sapiens GN=WDR36 PE=1 SV=1	28.259	3.15	105322	1	19.2655	18.4897	18.7295	18.6743	17.1797	20.4	0.948067	0.939864	0	-0.0769393	0.0269352
UBL3_HUMAN	UBL3	sp|O95164|UBL3_HUMAN Ubiquitin-like protein 3 OS=Homo sapiens GN=UBL3 PE=1 SV=1	19.766	10.26	13157	1	20.42	20.35	18.3617	20.46	19.73	18.7097	0.947816	0.931438	0	-0.0773214	0.0308459
DBNL_HUMAN	DBNL	sp|Q9UJU6|DBNL_HUMAN Drebrin-like protein OS=Homo sapiens GN=DBNL PE=1 SV=1	122.987	10	48207	4	24.62	24.67	23.63	24.57	24.61	23.5	0.946058	0.879878	0	-0.0799999	0.0555775
AAKG1_HUMAN	PRKAG1	sp|P54619|AAKG1_HUMAN 5'-AMP-activated protein kinase subunit gamma-1 OS=Homo sapiens GN=PRKAG1 PE=1 SV=1	135.949	18.43	37579	6	23.31	23.28	23.1	22.87	23.46	23.12	0.946058	0.684754	0	-0.0799999	0.164465
CTR3_HUMAN	SLC7A3	sp|Q8WY07|CTR3_HUMAN Cationic amino acid transporter 3 OS=Homo sapiens GN=SLC7A3 PE=1 SV=1	79.278	2.1	67169	1	23.06	23.44	23.9	22.84	23.57	23.75	0.946058	0.839103	0	-0.0799999	0.0761845
ARAF_HUMAN	ARAF	sp|P10398|ARAF_HUMAN Serine/threonine-protein kinase A-Raf OS=Homo sapiens GN=ARAF PE=1 SV=2	97.897	8.58	67585	4	22.84	22.82	23	22.53	23.23	22.66	0.946058	0.737234	0	-0.0799999	0.132395
SEPT9_HUMAN	SEPT9	sp|Q9UHD8|SEPT9_HUMAN Septin-9 OS=Homo sapiens GN=SEPT9 PE=1 SV=2	323.965	19.28	65401	9	25.93	25.96	24.53	25.77	25.91	24.5	0.946058	0.908111	0	-0.0799999	0.0418611
SF3B1_HUMAN	SF3B1	sp|O75533|SF3B1_HUMAN Splicing factor 3B subunit 1 OS=Homo sapiens GN=SF3B1 PE=1 SV=3	908.248	28.91	145830	28	26.29	26.25	26.23	26.06	26.24	26.23	0.946057	0.259973	0	-0.0800006	0.585071
GCN1_HUMAN	GCN1	sp|Q92616|GCN1_HUMAN eIF-2-alpha kinase activator GCN1 OS=Homo sapiens GN=GCN1 PE=1 SV=6	1391.76	19.99	292758	41	32.62	32.34	32.85	32.69	32.37	32.51	0.946057	0.669789	0	-0.0800006	0.174062
ENPL_HUMAN	HSP90B1	sp|P14625|ENPL_HUMAN Endoplasmin OS=Homo sapiens GN=HSP90B1 PE=1 SV=1	1547.7	50.06	92469	39	28.29	27.68	29.04	28.3	28.09	28.38	0.946057	0.852211	0	-0.0800012	0.069453
ARF5_HUMAN	ARF5	sp|P84085|ARF5_HUMAN ADP-ribosylation factor 5 OS=Homo sapiens GN=ARF5 PE=1 SV=2	487.208	47.78	20530	9	22.66	22.42	24.56	22.03	23.18	24.18	0.943875	0.932086	0	-0.0833327	0.030544
UTRO_HUMAN	UTRN	sp|P46939|UTRO_HUMAN Utrophin OS=Homo sapiens GN=UTRN PE=1 SV=2	438.294	5.18	394466	14	24.94	25.01	21.22	24.34	24.15	22.43	0.943874	0.955116	0	-0.0833333	0.0199438
FAM3C_HUMAN	FAM3C	sp|Q92520|FAM3C_HUMAN Protein FAM3C OS=Homo sapiens GN=FAM3C PE=1 SV=1	150.481	18.94	24680	5	24.98	24.66	24.6	25.23	24.02	24.74	0.943874	0.833134	0	-0.0833333	0.0792851
RLA0_HUMAN	RPLP0	sp|P05388|RLA0_HUMAN 60S acidic ribosomal protein P0 OS=Homo sapiens GN=RPLP0 PE=1 SV=1	498.768	44.79	34274	14	28.21	28.18	28.26	27.94	28.13	28.33	0.943874	0.508749	0	-0.0833333	0.293496
RS27L_HUMAN	RPS27L	sp|Q71UM5|RS27L_HUMAN 40S ribosomal protein S27-like OS=Homo sapiens GN=RPS27L PE=1 SV=3	186.454	38.1	9477	4	22.52	22.87	21.4	22.78	22.65	21.11	0.943874	0.910446	0	-0.0833333	0.0407456
SCFD1_HUMAN	SCFD1	sp|Q8WVM8|SCFD1_HUMAN Sec1 family domain-containing protein 1 OS=Homo sapiens GN=SCFD1 PE=1 SV=4	164.797	14.8	72380	6	23.68	23.7	23.19	23.37	23.1	23.85	0.943874	0.777378	0	-0.0833333	0.109368
NEK7_HUMAN	NEK7	sp|Q8TDX7|NEK7_HUMAN Serine/threonine-protein kinase Nek7 OS=Homo sapiens GN=NEK7 PE=1 SV=1	37.004	8.61	34551	2	22.47	22.02	22.83	22.31	22.14	22.62	0.943874	0.775568	0	-0.0833333	0.11038
TPPC3_HUMAN	TRAPPC3	sp|O43617|TPPC3_HUMAN Trafficking protein particle complex subunit 3 OS=Homo sapiens GN=TRAPPC3 PE=1 SV=1	26.965	6.11	20274	1	22.26	22.44	22.18	22.5	22.42	21.71	0.943874	0.766836	0	-0.083334	0.115298
F10A1_HUMAN	ST13	sp|P50502|F10A1_HUMAN Hsc70-interacting protein OS=Homo sapiens GN=ST13 PE=1 SV=2	348.805	20.33	41332	10	28.07	28.07	26.62	28.08	27.88	26.55	0.943874	0.908546	0	-0.083334	0.0416529
PRDX4_HUMAN	PRDX4	sp|Q13162|PRDX4_HUMAN Peroxiredoxin-4 OS=Homo sapiens GN=PRDX4 PE=1 SV=1	412.898	49.82	30540	12	25.36	25.8	26.68	25.73	25.72	26.14	0.943874	0.84957	0	-0.083334	0.070801
SNR40_HUMAN	SNRNP40	sp|Q96DI7|SNR40_HUMAN U5 small nuclear ribonucleoprotein 40 kDa protein OS=Homo sapiens GN=SNRNP40 PE=1 SV=1	54.415	24.37	39311	4	22.1	22.08	23.07	21.51	22.12	23.36	0.941696	0.898003	0	-0.0866661	0.0467223
RAB34_HUMAN	RAB34	sp|Q9BZG1|RAB34_HUMAN Ras-related protein Rab-34 OS=Homo sapiens GN=RAB34 PE=1 SV=1	249.604	32.05	29044	7	24.92	24.92	24.42	24.64	24.87	24.49	0.941696	0.687077	0	-0.0866667	0.162994
PPIB_HUMAN	PPIB	sp|P23284|PPIB_HUMAN Peptidyl-prolyl cis-trans isomerase B OS=Homo sapiens GN=PPIB PE=1 SV=2	473.967	47.69	23743	12	26.76	26.76	27.65	26.77	27.06	27.08	0.941696	0.79566	0	-0.0866667	0.0992726
KIF1B_HUMAN	KIF1B	sp|O60333|KIF1B_HUMAN Kinesin-like protein KIF1B OS=Homo sapiens GN=KIF1B PE=1 SV=5	189.766	3.58	204476	5	21.69	21.6	21.42	21.77	21.58	21.1	0.941696	0.706954	0	-0.0866667	0.150609
DYN2_HUMAN	DNM2	sp|P50570|DYN2_HUMAN Dynamin-2 OS=Homo sapiens GN=DNM2 PE=1 SV=2	571.241	32.99	98064	25	25.32	25.26	24.72	25.13	25.23	24.68	0.941696	0.751026	0	-0.0866667	0.124345
SQSTM_HUMAN	SQSTM1	sp|Q13501|SQSTM_HUMAN Sequestosome-1 OS=Homo sapiens GN=SQSTM1 PE=1 SV=1	297.424	20	47687	7	23.81	23.45	24.31	23.74	23.35	24.22	0.941696	0.818755	0	-0.0866667	0.0868459
MTMR2_HUMAN	MTMR2	sp|Q13614|MTMR2_HUMAN Myotubularin-related protein 2 OS=Homo sapiens GN=MTMR2 PE=1 SV=4	24.596	2.95	73381	2	19.87	20.75	19.22	20.01	20.38	19.19	0.941696	0.885685	0	-0.0866667	0.0527207
DDAH1_HUMAN	DDAH1	sp|O94760|DDAH1_HUMAN N(G),N(G)-dimethylarginine dimethylaminohydrolase 1 OS=Homo sapiens GN=DDAH1 PE=1 SV=3	222.947	44.21	31122	9	25.44	25.28	23.9	25.4	24.99	23.97	0.941696	0.900041	0	-0.0866674	0.0457376
YJ017_HUMAN		sp|Q8NDZ9|YJ017_HUMAN Putative uncharacterized protein LOC439951 OS=Homo sapiens PE=5 SV=1	16.815	5.12	22305	1	22.59	22.3	17.8577	22.32	22.28	17.8859	0.9413	0.96919	0	-0.0872733	0.013591
SF3B5_HUMAN	SF3B5	sp|Q9BWJ5|SF3B5_HUMAN Splicing factor 3B subunit 5 OS=Homo sapiens GN=SF3B5 PE=1 SV=1	14.6	17.44	10135	1	19.4067	19.89	20.61	19.41	19.55	20.68	0.940245	0.875586	0	-0.088892	0.057701
AT2B1_HUMAN	ATP2B1	sp|P20020|AT2B1_HUMAN Plasma membrane calcium-transporting ATPase 1 OS=Homo sapiens GN=ATP2B1 PE=1 SV=3	1799.04	35.69	138755	41	26.89	27.17	25.91	26.76	27.02	25.92	0.939523	0.867487	0	-0.0899995	0.061737
NRP1_HUMAN	NRP1	sp|O14786|NRP1_HUMAN Neuropilin-1 OS=Homo sapiens GN=NRP1 PE=1 SV=3	243.916	10.18	103134	6	24.99	24.6	24.89	24.99	24.66	24.56	0.939523	0.633787	0	-0.0900002	0.198056
DLGP4_HUMAN	DLGAP4	sp|Q9Y2H0|DLGP4_HUMAN Disks large-associated protein 4 OS=Homo sapiens GN=DLGAP4 PE=1 SV=3	28.541	1.11	108012	1	21.6	21.29	20.25	21.37	21.1	20.4	0.939523	0.865962	0	-0.0900002	0.0625011
STX4_HUMAN	STX4	sp|Q12846|STX4_HUMAN Syntaxin-4 OS=Homo sapiens GN=STX4 PE=1 SV=2	460.364	34.01	34180	11	27.42	27.47	26.15	27.13	27	26.64	0.939523	0.853193	0	-0.0900002	0.068953
FPRP_HUMAN	PTGFRN	sp|Q9P2B2|FPRP_HUMAN Prostaglandin F2 receptor negative regulator OS=Homo sapiens GN=PTGFRN PE=1 SV=2	121.988	7.74	98556	6	24.27	23.58	22.35	24.34	23.27	22.32	0.939523	0.916857	0	-0.0900002	0.0376984
K1C18_HUMAN	KRT18	sp|P05783|K1C18_HUMAN Keratin, type I cytoskeletal 18 OS=Homo sapiens GN=KRT18 PE=1 SV=2	97.652	7.91	48058	3	22.94	22.63	21	22.84	23.07	20.39	0.939523	0.935666	0	-0.0900002	0.0288792
KAD2_HUMAN	AK2	sp|P54819|KAD2_HUMAN Adenylate kinase 2, mitochondrial OS=Homo sapiens GN=AK2 PE=1 SV=2	179.112	31.38	26478	5	23.72	24.18	22.38	23.55	23.81	22.65	0.939523	0.895646	0	-0.0900002	0.0478635
SC24A_HUMAN	SEC24A	sp|O95486|SC24A_HUMAN Protein transport protein Sec24A OS=Homo sapiens GN=SEC24A PE=1 SV=2	166.671	5.49	119749	4	21.34	21.63	22.88	20.97	21.56	23.05	0.939523	0.91355	0	-0.0900002	0.0392678
AHNK_HUMAN	AHNAK	sp|Q09666|AHNK_HUMAN Neuroblast differentiation-associated protein AHNAK OS=Homo sapiens GN=AHNAK PE=1 SV=2	1527.81	17.76	629101	43	28.98	29.02	27.07	29.15	28.92	26.73	0.939523	0.932906	0	-0.0900002	0.0301623
CHM1A_HUMAN	CHMP1A	sp|Q9HD42|CHM1A_HUMAN Charged multivesicular body protein 1a OS=Homo sapiens GN=CHMP1A PE=1 SV=1	243.639	22.45	21703	10	28.54	27.8	26.38	28.45	27.84	26.15	0.937355	0.925317	0	-0.0933329	0.0337095
AP2A2_HUMAN	AP2A2	sp|O94973|AP2A2_HUMAN AP-2 complex subunit alpha-2 OS=Homo sapiens GN=AP2A2 PE=1 SV=2	1223.99	39.3	103960	28	27.06	26.8	27.49	26.94	27.13	27	0.937355	0.678097	0	-0.0933329	0.168708
CIP2A_HUMAN	KIAA1524	sp|Q8TCG1|CIP2A_HUMAN Protein CIP2A OS=Homo sapiens GN=KIAA1524 PE=1 SV=2	40.316	2.98	102185	1	18.14	19.08	19.87	18.47	18.48	19.86	0.937354	0.897546	0	-0.0933336	0.0469432
ARL2_HUMAN	ARL2	sp|P36404|ARL2_HUMAN ADP-ribosylation factor-like protein 2 OS=Homo sapiens GN=ARL2 PE=1 SV=4	141.317	23.37	20878	4	23.89	23.98	23.72	23.3	23.55	24.46	0.937354	0.80855	0	-0.0933336	0.0922933
ROCK1_HUMAN	ROCK1	sp|Q13464|ROCK1_HUMAN Rho-associated protein kinase 1 OS=Homo sapiens GN=ROCK1 PE=1 SV=1	33.944	1.7	158175	2	21.18	21.01	20.3	20.47	20.92	20.82	0.937354	0.77276	0	-0.0933336	0.111956
S10AB_HUMAN	S100A11	sp|P31949|S10AB_HUMAN Protein S100-A11 OS=Homo sapiens GN=S100A11 PE=1 SV=2	271.708	35.24	11740	5	27.2	27.48	27.22	26.75	27.98	26.89	0.937354	0.826573	0	-0.0933336	0.0827186
STK3_HUMAN	STK3	sp|Q13188|STK3_HUMAN Serine/threonine-protein kinase 3 OS=Homo sapiens GN=STK3 PE=1 SV=2	44.398	4.48	56301	2	21.86	21.55	20.2103	20.98	21.4	20.96	0.937298	0.867703	0	-0.09342	0.0616291
PTH2_HUMAN	PTRH2	sp|Q9Y3E5|PTH2_HUMAN Peptidyl-tRNA hydrolase 2, mitochondrial OS=Homo sapiens GN=PTRH2 PE=1 SV=1	37.244	8.94	19194	2	17.79	18.63	20.71	17.78	19.8053	19.26	0.936337	0.932839	0	-0.0948995	0.0301934
HS71A_HUMAN	HSPA1A	sp|P0DMV8|HS71A_HUMAN Heat shock 70 kDa protein 1A OS=Homo sapiens GN=HSPA1A PE=1 SV=1	720.516	27.61	70052	18	26.57	25.89	26.21	26.4	26	25.98	0.935191	0.706969	0	-0.0966663	0.150599
RHG01_HUMAN	ARHGAP1	sp|Q07960|RHG01_HUMAN Rho GTPase-activating protein 1 OS=Homo sapiens GN=ARHGAP1 PE=1 SV=1	474.69	47.38	50436	18	26.57	26.6	26.01	26.29	26.66	25.94	0.935191	0.74976	0	-0.0966663	0.125078
STOM_HUMAN	STOM	sp|P27105|STOM_HUMAN Erythrocyte band 7 integral membrane protein OS=Homo sapiens GN=STOM PE=1 SV=3	233.061	24.31	31731	5	26.31	25.09	24.51	26.31	25.19	24.12	0.935191	0.912404	0	-0.0966663	0.039813
CTL2_HUMAN	SLC44A2	sp|Q8IWA5|CTL2_HUMAN Choline transporter-like protein 2 OS=Homo sapiens GN=SLC44A2 PE=1 SV=3	127.347	9.63	80124	5	24.21	23.77	22.8	23.65	24.05	22.79	0.935191	0.870938	0	-0.0966663	0.0600129
CTR1_HUMAN	SLC7A1	sp|P30825|CTR1_HUMAN High affinity cationic amino acid transporter 1 OS=Homo sapiens GN=SLC7A1 PE=1 SV=1	136.175	7.15	67638	3	20.65	21.46	24.15	20.98	21.05	23.94	0.935191	0.949657	0	-0.0966663	0.0224332
DC1L2_HUMAN	DYNC1LI2	sp|O43237|DC1L2_HUMAN Cytoplasmic dynein 1 light intermediate chain 2 OS=Homo sapiens GN=DYNC1LI2 PE=1 SV=1	206.421	24.19	54099	7	24.01	23.78	24.54	23.62	23.95	24.47	0.935191	0.786906	0	-0.096667	0.104077
CAVN1_HUMAN	CAVIN1	sp|Q6NZI2|CAVN1_HUMAN Caveolae-associated protein 1 OS=Homo sapiens GN=CAVIN1 PE=1 SV=1	546.579	20	43476	11	26.72	26.94	27.28	26.71	26.95	26.99	0.935191	0.628681	0	-0.096667	0.20157
4F2_HUMAN	SLC3A2	sp|P08195|4F2_HUMAN 4F2 cell-surface antigen heavy chain OS=Homo sapiens GN=SLC3A2 PE=1 SV=3	280.958	16.83	67994	10	28.58	28.7	26.93	28.56	28.37	26.99	0.935191	0.904368	0	-0.096667	0.0436548
GMFB_HUMAN	GMFB	sp|P60983|GMFB_HUMAN Glia maturation factor beta OS=Homo sapiens GN=GMFB PE=1 SV=2	78.432	24.65	16713	3	25.02	25.04	23.01	25.05	24.73	23	0.935191	0.921945	0	-0.0966676	0.0352951
MED1_HUMAN	MED1	sp|Q15648|MED1_HUMAN Mediator of RNA polymerase II transcription subunit 1 OS=Homo sapiens GN=MED1 PE=1 SV=4	29.872	0.57	168478	1	18.902	18.6403	21.62	17.8813	19.06	21.93	0.93496	0.952601	0	-0.097023	0.0210889
ES1_HUMAN	C21orf33	sp|P30042|ES1_HUMAN ES1 protein homolog, mitochondrial OS=Homo sapiens GN=C21orf33 PE=1 SV=3	31.269	3.73	28170	1	17.7798	18.7419	22.84	19.18	17.869	22.02	0.934602	0.962999	0	-0.0975761	0.0163743
DOCK5_HUMAN	DOCK5	sp|Q9H7D0|DOCK5_HUMAN Dedicator of cytokinesis protein 5 OS=Homo sapiens GN=DOCK5 PE=1 SV=3	18.613	0.64	215309	1	20.43	19.5397	20.0537	20.84	20.33	18.559	0.934262	0.90064	0	-0.0981007	0.0454487
DDX20_HUMAN	DDX20	sp|Q9UHI6|DDX20_HUMAN Probable ATP-dependent RNA helicase DDX20 OS=Homo sapiens GN=DDX20 PE=1 SV=2	11.741	3.16	92241	1	19.6648	18.5845	21.28	18.2387	19.8019	21.19	0.933324	0.935604	0	-0.0995496	0.0289082
GALK1_HUMAN	GALK1	sp|P51570|GALK1_HUMAN Galactokinase OS=Homo sapiens GN=GALK1 PE=1 SV=1	74.889	10.2	42272	4	23.9	24.26	24.51	23.86	24.11	24.4	0.933033	0.693539	0	-0.0999997	0.158929
PFKAM_HUMAN	PFKM	sp|P08237|PFKAM_HUMAN ATP-dependent 6-phosphofructokinase, muscle type OS=Homo sapiens GN=PFKM PE=1 SV=2	536.308	26.15	85183	14	23.95	24.57	25.68	23.94	24.37	25.59	0.933033	0.894404	0	-0.0999997	0.0484662
CHMP5_HUMAN	CHMP5	sp|Q9NZZ3|CHMP5_HUMAN Charged multivesicular body protein 5 OS=Homo sapiens GN=CHMP5 PE=1 SV=1	355.571	52.51	24571	7	26.73	26.5	24.5	26.88	26.33	24.22	0.933033	0.930449	0	-0.1	0.0313075
STXB1_HUMAN	STXBP1	sp|P61764|STXB1_HUMAN Syntaxin-binding protein 1 OS=Homo sapiens GN=STXBP1 PE=1 SV=1	631.877	39.39	67569	20	26.58	26.39	23.96	26.1	26.15	24.37	0.93088	0.924665	0	-0.103333	0.0340154
CARM1_HUMAN	CARM1	sp|Q86X55|CARM1_HUMAN Histone-arginine methyltransferase CARM1 OS=Homo sapiens GN=CARM1 PE=1 SV=3	225.596	12.5	65854	6	24.16	24.34	25.22	24.23	24.16	25.02	0.93088	0.821136	0	-0.103333	0.0855849
PLOD3_HUMAN	PLOD3	sp|O60568|PLOD3_HUMAN Procollagen-lysine,2-oxoglutarate 5-dioxygenase 3 OS=Homo sapiens GN=PLOD3 PE=1 SV=1	66.671	2.98	84785	2	21.41	20.42	22.15	21.47	20.19	22.01	0.93088	0.895198	0	-0.103333	0.0480809
MLP3B_HUMAN	MAP1LC3B	sp|Q9GZQ8|MLP3B_HUMAN Microtubule-associated proteins 1A/1B light chain 3B OS=Homo sapiens GN=MAP1LC3B PE=1 SV=3	45.707	22.4	14688	3	24.2	24.51	23.04	24.36	24.52	22.56	0.930879	0.899901	0	-0.103334	0.0458053
TPM2_HUMAN	TPM2	sp|P07951|TPM2_HUMAN Tropomyosin beta chain OS=Homo sapiens GN=TPM2 PE=1 SV=1	831.95	46.13	32851	21	25.18	25.62	23.27	25.18	25.22	23.36	0.930879	0.918353	0	-0.103334	0.0369905
ELAV1_HUMAN	ELAVL1	sp|Q15717|ELAV1_HUMAN ELAV-like protein 1 OS=Homo sapiens GN=ELAVL1 PE=1 SV=2	202.57	28.22	36092	7	24.69	24.59	25.7	24.58	24.82	25.27	0.930879	0.812607	0	-0.103334	0.0901194
LPPRC_HUMAN	LRPPRC	sp|P42704|LPPRC_HUMAN Leucine-rich PPR motif-containing protein, mitochondrial OS=Homo sapiens GN=LRPPRC PE=1 SV=3	49.113	1.87	157905	3	23.12	23.1	23.21	23.21	23.43	22.48	0.930879	0.738828	0	-0.103334	0.131457
PLMN_HUMAN	PLG	sp|P00747|PLMN_HUMAN Plasminogen OS=Homo sapiens GN=PLG PE=1 SV=2	250.83	7.65	90569	7	24.95	23.2	25.5	25.34	23.39	24.61	0.930879	0.913826	0	-0.103334	0.0391364
SRP14_HUMAN	SRP14	sp|P37108|SRP14_HUMAN Signal recognition particle 14 kDa protein OS=Homo sapiens GN=SRP14 PE=1 SV=2	249.839	27.21	14570	6	26.33	26.36	26.25	26.38	26.58	25.67	0.930879	0.72901	0	-0.103334	0.137266
GDIB_HUMAN	GDI2	sp|P50395|GDIB_HUMAN Rab GDP dissociation inhibitor beta OS=Homo sapiens GN=GDI2 PE=1 SV=2	1377.2	58.43	50663	32	28.29	28.22	27.29	27.97	28.22	27.3	0.930879	0.819214	0	-0.103334	0.0866027
VPS35_HUMAN	VPS35	sp|Q96QK1|VPS35_HUMAN Vacuolar protein sorting-associated protein 35 OS=Homo sapiens GN=VPS35 PE=1 SV=2	834.279	30.65	91707	19	26.27	26.36	26.37	25.97	26.24	26.48	0.930879	0.530587	0	-0.103334	0.275244
ZC3HF_HUMAN	ZC3H15	sp|Q8WU90|ZC3HF_HUMAN Zinc finger CCCH domain-containing protein 15 OS=Homo sapiens GN=ZC3H15 PE=1 SV=1	23.502	2.11	48602	1	14.33	19.3153	20.54	16.97	16.12	20.78	0.929747	0.966882	0	-0.10509	0.0146263
MORC4_HUMAN	MORC4	sp|Q8TE76|MORC4_HUMAN MORC family CW-type zinc finger protein 4 OS=Homo sapiens GN=MORC4 PE=1 SV=2	13.882	0.75	106348	1	18.9157	19.3289	22.89	18.6183	19.1768	23.02	0.928865	0.957386	0	-0.106459	0.0189131
CLIC2_HUMAN	CLIC2	sp|O15247|CLIC2_HUMAN Chloride intracellular channel protein 2 OS=Homo sapiens GN=CLIC2 PE=1 SV=3	37.79	7.29	28356	2	21.62	21.71	21.89	21.43	21.86	21.61	0.928732	0.510413	0	-0.106666	0.292078
ARPC2_HUMAN	ARPC2	sp|O15144|ARPC2_HUMAN Actin-related protein 2/3 complex subunit 2 OS=Homo sapiens GN=ARPC2 PE=1 SV=1	573.131	57	34333	17	27.29	27.08	26.4	26.93	27.25	26.27	0.928731	0.800092	0	-0.106667	0.0968601
PDIA3_HUMAN	PDIA3	sp|P30101|PDIA3_HUMAN Protein disulfide-isomerase A3 OS=Homo sapiens GN=PDIA3 PE=1 SV=4	974.704	43.37	56782	26	27.93	27.96	29.32	28.25	28.09	28.55	0.928731	0.834293	0	-0.106667	0.0786816
PCYOX_HUMAN	PCYOX1	sp|Q9UHG3|PCYOX_HUMAN Prenylcysteine oxidase 1 OS=Homo sapiens GN=PCYOX1 PE=1 SV=3	50.862	2.57	56640	1	22.4	22.24	23.1	22.32	22.32	22.78	0.928731	0.744468	0	-0.106667	0.128154
DYL2_HUMAN	DYNLL2	sp|Q96FJ2|DYL2_HUMAN Dynein light chain 2, cytoplasmic OS=Homo sapiens GN=DYNLL2 PE=1 SV=1	165.994	58.43	10350	5	21.81	22.8	21.84	22.3	22.32	21.51	0.928731	0.812271	0	-0.106667	0.0902991
RAB1B_HUMAN	RAB1B	sp|Q9H0U4|RAB1B_HUMAN Ras-related protein Rab-1B OS=Homo sapiens GN=RAB1B PE=1 SV=1	640.495	75.12	22171	14	26.09	26.14	26.29	26	25.96	26.24	0.928731	0.371582	0	-0.106667	0.429946
RTN4_HUMAN	RTN4	sp|Q9NQC3|RTN4_HUMAN Reticulon-4 OS=Homo sapiens GN=RTN4 PE=1 SV=2	200.299	4.03	129931	4	26.87	26.76	26.27	26.7	26.98	25.9	0.928731	0.7888	0	-0.106667	0.103033
BRE1A_HUMAN	RNF20	sp|Q5VTR2|BRE1A_HUMAN E3 ubiquitin-protein ligase BRE1A OS=Homo sapiens GN=RNF20 PE=1 SV=2	27.063	3.18	113662	2	20.1011	18.3227	19.32	20.5807	16.48	20.36	0.92807	0.94349	0	-0.107695	0.0252625
EXC6B_HUMAN	EXOC6B	sp|Q9Y2D4|EXC6B_HUMAN Exocyst complex component 6B OS=Homo sapiens GN=EXOC6B PE=1 SV=3	48.678	2.34	94201	1	18.54	19.73	19.05	18.54	19.18	19.27	0.926588	0.803729	0	-0.109999	0.0948904
RB39A_HUMAN	RAB39A	sp|Q14964|RB39A_HUMAN Ras-related protein Rab-39A OS=Homo sapiens GN=RAB39A PE=1 SV=2	87.435	5.99	25007	2	21.92	21.85	22.55	22.18	21.81	22	0.926588	0.678981	0	-0.11	0.168143
AK1C4_HUMAN	AKR1C4	sp|P17516|AK1C4_HUMAN Aldo-keto reductase family 1 member C4 OS=Homo sapiens GN=AKR1C4 PE=1 SV=3	71.423	8.36	37067	2	23.4	23.14	21.18	23.15	22.48	21.76	0.926588	0.898226	0	-0.11	0.0466145
CCDC6_HUMAN	CCDC6	sp|Q16204|CCDC6_HUMAN Coiled-coil domain-containing protein 6 OS=Homo sapiens GN=CCDC6 PE=1 SV=2	125.441	16.67	53291	7	23.2	23.32	23.51	23.29	23.03	23.38	0.926588	0.471235	0	-0.11	0.326762
ITB5_HUMAN	ITGB5	sp|P18084|ITB5_HUMAN Integrin beta-5 OS=Homo sapiens GN=ITGB5 PE=1 SV=1	169.007	8.89	88054	6	23.91	23.43	21.17	23.72	23.42	21.04	0.926588	0.931188	0	-0.11	0.0309627
PI51C_HUMAN	PIP5K1C	sp|O60331|PI51C_HUMAN Phosphatidylinositol 4-phosphate 5-kinase type-1 gamma OS=Homo sapiens GN=PIP5K1C PE=1 SV=2	72.89	6.29	73260	3	21.15	22.37	21.25	21.79	21.64	21.01	0.926588	0.822113	0	-0.11	0.0850684
NECT2_HUMAN	NECTIN2	sp|Q92692|NECT2_HUMAN Nectin-2 OS=Homo sapiens GN=NECTIN2 PE=1 SV=1	95.163	4.83	57742	2	23.85	23.87	23.04	23.91	24	22.52	0.926588	0.851651	0	-0.110001	0.0697384
HMGA1_HUMAN	HMGA1	sp|P17096|HMGA1_HUMAN High mobility group protein HMG-I/HMG-Y OS=Homo sapiens GN=HMGA1 PE=1 SV=3	46.4	17.76	11676	1	21.07	21.69	19.5485	21.74	21.42	18.8176	0.926398	0.926486	0	-0.110296	0.033161
TBC15_HUMAN	TBC1D15	sp|Q8TC07|TBC15_HUMAN TBC1 domain family member 15 OS=Homo sapiens GN=TBC1D15 PE=1 SV=2	41.922	3.33	79491	2	20.31	19.85	21.85	19.084	20.54	22.05	0.925306	0.920061	0	-0.111998	0.0361834
EIF1A_HUMAN	EIF1AD	sp|Q8N9N8|EIF1A_HUMAN Probable RNA-binding protein EIF1AD OS=Homo sapiens GN=EIF1AD PE=1 SV=1	23.75	9.7	19053	1	20.72	20.88	19.15	20.68	20.49	19.24	0.92445	0.881441	0	-0.113333	0.0548067
IMA7_HUMAN	KPNA6	sp|O60684|IMA7_HUMAN Importin subunit alpha-7 OS=Homo sapiens GN=KPNA6 PE=1 SV=1	562.202	40.3	60030	15	24.68	25.02	24.91	24.71	24.86	24.7	0.92445	0.371661	0	-0.113333	0.429853
CAPZB_HUMAN	CAPZB	sp|P47756|CAPZB_HUMAN F-actin-capping protein subunit beta OS=Homo sapiens GN=CAPZB PE=1 SV=4	1090.99	66.43	31350	23	28.02	28.16	27.21	27.92	27.88	27.25	0.92445	0.772935	0	-0.113333	0.111857
FABP5_HUMAN	FABP5	sp|Q01469|FABP5_HUMAN Fatty acid-binding protein, epidermal OS=Homo sapiens GN=FABP5 PE=1 SV=3	78.208	14.07	15164	3	24.77	25.06	24.19	24.88	25.05	23.75	0.924449	0.825476	0	-0.113334	0.0832954
UTP15_HUMAN	UTP15	sp|Q8TED0|UTP15_HUMAN U3 small nucleolar RNA-associated protein 15 homolog OS=Homo sapiens GN=UTP15 PE=1 SV=3	26.319	1.93	58415	1	20.33	18.7154	19.1366	18.8854	17.7133	21.24	0.923752	0.925152	0	-0.114422	0.0337869
SAP18_HUMAN	SAP18	sp|O00422|SAP18_HUMAN Histone deacetylase complex subunit SAP18 OS=Homo sapiens GN=SAP18 PE=1 SV=1	20.607	20.26	17561	3	18.43	17.4383	23.11	17.6994	17.61	23.32	0.922556	0.96613	0	-0.116292	0.0149645
A2MG_HUMAN	A2M	sp|P01023|A2MG_HUMAN Alpha-2-macroglobulin OS=Homo sapiens GN=A2M PE=1 SV=3	260.931	3.93	163291	7	28.15	26.48	29.31	28.26	26.65	28.68	0.922317	0.915135	0	-0.116666	0.0385148
PRRC1_HUMAN	PRRC1	sp|Q96M27|PRRC1_HUMAN Protein PRRC1 OS=Homo sapiens GN=PRRC1 PE=1 SV=1	165.451	13.48	46701	3	24.39	24.2	23.44	24.1	24.04	23.54	0.922317	0.748921	0	-0.116666	0.125564
CAZA1_HUMAN	CAPZA1	sp|P52907|CAZA1_HUMAN F-actin-capping protein subunit alpha-1 OS=Homo sapiens GN=CAPZA1 PE=1 SV=3	649.477	59.09	32923	12	26.57	26.52	26.41	26.31	26.66	26.18	0.922316	0.482651	0	-0.116667	0.316367
MAP2_HUMAN	METAP2	sp|P50579|MAP2_HUMAN Methionine aminopeptidase 2 OS=Homo sapiens GN=METAP2 PE=1 SV=1	11.509	1.67	52892	1	20.97	20.64	20.79	20.8	20.46	20.79	0.922316	0.471523	0	-0.116667	0.326497
ITA3_HUMAN	ITGA3	sp|P26006|ITA3_HUMAN Integrin alpha-3 OS=Homo sapiens GN=ITGA3 PE=1 SV=5	407.681	7.52	116612	12	27.89	27.5	26.62	27.66	27.58	26.42	0.922316	0.842155	0	-0.116667	0.074608
SEPT2_HUMAN	SEPT2	sp|Q15019|SEPT2_HUMAN Septin-2 OS=Homo sapiens GN=SEPT2 PE=1 SV=1	631.453	49.86	41487	14	26.85	26.85	26.74	26.62	26.8	26.67	0.922316	0.147011	0	-0.116667	0.83265
VPP3_HUMAN	TCIRG1	sp|Q13488|VPP3_HUMAN V-type proton ATPase 116 kDa subunit a isoform 3 OS=Homo sapiens GN=TCIRG1 PE=1 SV=3	131.256	3.86	92968	2	22.43	22.35	20.2106	21.73	22.01	20.9	0.922193	0.890876	0	-0.116859	0.0501828
ILF3_HUMAN	ILF3	sp|Q12906|ILF3_HUMAN Interleukin enhancer-binding factor 3 OS=Homo sapiens GN=ILF3 PE=1 SV=3	789.013	28.41	95338	23	27.64	27.45	27.3	27.57	27.37	27.09	0.920188	0.520263	0	-0.12	0.283777
FLNA_HUMAN	FLNA	sp|P21333|FLNA_HUMAN Filamin-A OS=Homo sapiens GN=FLNA PE=1 SV=4	5626.12	56.4	280739	130	30.71	30.55	30.25	30.68	30.47	30	0.920188	0.646066	0	-0.12	0.189723
ANFY1_HUMAN	ANKFY1	sp|Q9P2R3|ANFY1_HUMAN Rabankyrin-5 OS=Homo sapiens GN=ANKFY1 PE=1 SV=2	139.621	7.7	128399	8	24.39	23.94	23.5	23.76	23.96	23.75	0.920188	0.67513	0	-0.12	0.170612
CNPY2_HUMAN	CNPY2	sp|Q9Y2B0|CNPY2_HUMAN Protein canopy homolog 2 OS=Homo sapiens GN=CNPY2 PE=1 SV=1	157.984	33.52	20652	5	23.42	23.56	23.28	23.74	23.63	22.53	0.920188	0.77625	0	-0.12	0.109998
TSP1_HUMAN	THBS1	sp|P07996|TSP1_HUMAN Thrombospondin-1 OS=Homo sapiens GN=THBS1 PE=1 SV=2	715.983	21.79	129383	21	25.78	24.71	27.18	26.13	24.84	26.34	0.920188	0.895188	0	-0.12	0.0480856
SATT_HUMAN	SLC1A4	sp|P43007|SATT_HUMAN Neutral amino acid transporter A OS=Homo sapiens GN=SLC1A4 PE=1 SV=1	146.88	6.39	55723	2	26.79	26.95	25.85	26.54	27.01	25.68	0.920188	0.828496	0	-0.12	0.0817097
SBDS_HUMAN	SBDS	sp|Q9Y3A5|SBDS_HUMAN Ribosome maturation protein SBDS OS=Homo sapiens GN=SBDS PE=1 SV=4	47.854	10.4	28764	3	24.35	24.3	23.25	24.06	23.99	23.48	0.918064	0.774584	0	-0.123334	0.110932
1433E_HUMAN	YWHAE	sp|P62258|1433E_HUMAN 14-3-3 protein epsilon OS=Homo sapiens GN=YWHAE PE=1 SV=1	1529.16	77.65	29174	36	29.69	29.66	29.08	29.46	29.51	29.09	0.918064	0.632563	0	-0.123334	0.198896
CHM2A_HUMAN	CHMP2A	sp|O43633|CHM2A_HUMAN Charged multivesicular body protein 2a OS=Homo sapiens GN=CHMP2A PE=1 SV=1	208.046	22.07	25104	12	28.76	28.09	26.74	28.66	28.09	26.47	0.918064	0.895898	0	-0.123334	0.0477416
DYN3_HUMAN	DNM3	sp|Q9UQ16|DYN3_HUMAN Dynamin-3 OS=Homo sapiens GN=DNM3 PE=1 SV=4	138.965	10.82	97746	9	23	22.77	22.57	22.77	22.64	22.56	0.918064	0.423472	0	-0.123334	0.373175
MPRI_HUMAN	IGF2R	sp|P11717|MPRI_HUMAN Cation-independent mannose-6-phosphate receptor OS=Homo sapiens GN=IGF2R PE=1 SV=3	10.7	0.36	274375	1	21.93	21.3	21.24	22.05	21.48	20.57	0.918064	0.8115	0	-0.123334	0.0907116
RM16_HUMAN	MRPL16	sp|Q9NX20|RM16_HUMAN 39S ribosomal protein L16, mitochondrial OS=Homo sapiens GN=MRPL16 PE=1 SV=1	11.703	3.98	28449	1	18.9389	18.1551	21.07	19.298	18.2899	20.2	0.9168	0.90911	0	-0.125322	0.0413837
RLA1_HUMAN	RPLP1	sp|P05386|RLA1_HUMAN 60S acidic ribosomal protein P1 OS=Homo sapiens GN=RPLP1 PE=1 SV=1	249.247	57.02	11514	4	25.39	26.02	26.17	25.19	25.72	26.29	0.915945	0.765911	0	-0.126666	0.115821
AGM1_HUMAN	PGM3	sp|O95394|AGM1_HUMAN Phosphoacetylglucosamine mutase OS=Homo sapiens GN=PGM3 PE=1 SV=1	86.134	11.07	59852	5	23.47	23.91	21.9	23.32	23.6	21.98	0.915945	0.880193	0	-0.126666	0.0554223
IF2B2_HUMAN	IGF2BP2	sp|Q9Y6M1|IF2B2_HUMAN Insulin-like growth factor 2 mRNA-binding protein 2 OS=Homo sapiens GN=IGF2BP2 PE=1 SV=2	120.267	8.85	66121	4	21.1	21.68	22.78	21.08	21.18	22.92	0.915945	0.877989	0	-0.126667	0.0565109
FAF1_HUMAN	FAF1	sp|Q9UNN5|FAF1_HUMAN FAS-associated factor 1 OS=Homo sapiens GN=FAF1 PE=1 SV=2	105.489	5.38	73954	3	22.59	22.41	21.93	22.5	22.32	21.73	0.915945	0.699009	0	-0.126667	0.155517
CPNS1_HUMAN	CAPNS1	sp|P04632|CPNS1_HUMAN Calpain small subunit 1 OS=Homo sapiens GN=CAPNS1 PE=1 SV=1	613.072	40.67	28316	13	26.01	26.31	26.15	25.96	26.33	25.79	0.913832	0.513306	0	-0.13	0.289624
GRK6_HUMAN	GRK6	sp|P43250|GRK6_HUMAN G protein-coupled receptor kinase 6 OS=Homo sapiens GN=GRK6 PE=1 SV=2	152.11	10.07	65991	4	23.15	23.08	21.97	23.13	22.78	21.9	0.913832	0.818009	0	-0.13	0.0872417
TSN9_HUMAN	TSPAN9	sp|O75954|TSN9_HUMAN Tetraspanin-9 OS=Homo sapiens GN=TSPAN9 PE=1 SV=1	156.765	13.81	26779	3	25.93	25.49	24.24	25.82	25.67	23.78	0.913832	0.882978	0	-0.13	0.05405
SPAG1_HUMAN	SPAG1	sp|Q07617|SPAG1_HUMAN Sperm-associated antigen 1 OS=Homo sapiens GN=SPAG1 PE=1 SV=3	66.755	3.02	103639	3	25.23	24.25	24.01	24.14	25.16	23.8	0.913831	0.825804	0	-0.13	0.0831229
KPRA_HUMAN	PRPSAP1	sp|Q14558|KPRA_HUMAN Phosphoribosyl pyrophosphate synthase-associated protein 1 OS=Homo sapiens GN=PRPSAP1 PE=1 SV=2	138.754	17.13	39394	4	22.01	22.05	23.65	21.7	21.98	23.63	0.911723	0.877066	0	-0.133333	0.0569675
FA9_HUMAN	F9	sp|P00740|FA9_HUMAN Coagulation factor IX OS=Homo sapiens GN=F9 PE=1 SV=2	15.828	2.6	51778	1	21.48	20.79	21.77	21.67	20.61	21.36	0.911723	0.771145	0	-0.133333	0.112864
MYH14_HUMAN	MYH14	sp|Q7Z406|MYH14_HUMAN Myosin-14 OS=Homo sapiens GN=MYH14 PE=1 SV=2	420.682	5.06	227871	11	24.97	24.96	25.67	24.88	25.1	25.22	0.911723	0.628992	0	-0.133333	0.201355
GAPR1_HUMAN	GLIPR2	sp|Q9H4G4|GAPR1_HUMAN Golgi-associated plant pathogenesis-related protein 1 OS=Homo sapiens GN=GLIPR2 PE=1 SV=3	418.602	45.45	17218	6	28.45	28.01	26.56	28.32	28.04	26.26	0.911723	0.884496	0	-0.133333	0.053304
KI13B_HUMAN	KIF13B	sp|Q9NQT8|KI13B_HUMAN Kinesin-like protein KIF13B OS=Homo sapiens GN=KIF13B PE=1 SV=2	50.946	1.53	202789	2	17.5	18.66	19.09	17.96	18.55	18.34	0.911722	0.804902	0	-0.133334	0.0942572
AT1B1_HUMAN	ATP1B1	sp|P05026|AT1B1_HUMAN Sodium/potassium-transporting ATPase subunit beta-1 OS=Homo sapiens GN=ATP1B1 PE=1 SV=1	170.072	11.55	35061	6	27.43	27.67	25.1	27.35	27.4	25.05	0.911722	0.911611	0	-0.133334	0.0401904
RRAS2_HUMAN	RRAS2	sp|P62070|RRAS2_HUMAN Ras-related protein R-Ras2 OS=Homo sapiens GN=RRAS2 PE=1 SV=1	959.111	75	23400	19	28.7	28.43	27.42	28.57	28.42	27.16	0.911722	0.833117	0	-0.133334	0.0792939
LMO7_HUMAN	LMO7	sp|Q8WWI1|LMO7_HUMAN LIM domain only protein 7 OS=Homo sapiens GN=LMO7 PE=1 SV=3	180.047	2.97	192696	3	21.68	21.61	22.18	21.06	21.59	22.42	0.911722	0.774287	0	-0.133334	0.111098
STAU1_HUMAN	STAU1	sp|O95793|STAU1_HUMAN Double-stranded RNA-binding protein Staufen homolog 1 OS=Homo sapiens GN=STAU1 PE=1 SV=2	29.312	3.99	63182	2	21.5	21.15	21.83	21.52	22.12	20.43	0.909619	0.81	0	-0.136666	0.0915148
ATX2L_HUMAN	ATXN2L	sp|Q8WWM7|ATX2L_HUMAN Ataxin-2-like protein OS=Homo sapiens GN=ATXN2L PE=1 SV=2	388.053	15.26	113374	13	24.88	24.79	24.78	24.93	24.82	24.29	0.909618	0.53214	0	-0.136667	0.273974
CRLF3_HUMAN	CRLF3	sp|Q8IUI8|CRLF3_HUMAN Cytokine receptor-like factor 3 OS=Homo sapiens GN=CRLF3 PE=1 SV=2	55.604	7.69	49766	2	21.08	21.51	21.1	20.81	21.16	21.31	0.909618	0.53941	0	-0.136667	0.268081
PHP14_HUMAN	PHPT1	sp|Q9NRX4|PHP14_HUMAN 14 kDa phosphohistidine phosphatase OS=Homo sapiens GN=PHPT1 PE=1 SV=1	52.25	8.8	13833	1	20.76	20.52	18.6993	20.62	20.75	18.1901	0.907688	0.901169	0	-0.139732	0.0451939
NXN_HUMAN	NXN	sp|Q6DKJ4|NXN_HUMAN Nucleoredoxin OS=Homo sapiens GN=NXN PE=1 SV=2	337.75	30.11	48392	10	25.07	25.08	25.56	24.81	24.86	25.62	0.90752	0.672946	0	-0.139999	0.17202
CNNM4_HUMAN	CNNM4	sp|Q6P4Q7|CNNM4_HUMAN Metal transporter CNNM4 OS=Homo sapiens GN=CNNM4 PE=1 SV=3	27.002	1.42	86607	1	21.74	22.23	20.66	21.69	22.03	20.49	0.90752	0.841966	0	-0.139999	0.0747056
ANO6_HUMAN	ANO6	sp|Q4KMQ2|ANO6_HUMAN Anoctamin-6 OS=Homo sapiens GN=ANO6 PE=1 SV=2	83.251	5.82	106165	6	25.47	25.56	24.73	25.39	25.58	24.37	0.90752	0.775369	0	-0.139999	0.110491
VPS4B_HUMAN	VPS4B	sp|O75351|VPS4B_HUMAN Vacuolar protein sorting-associated protein 4B OS=Homo sapiens GN=VPS4B PE=1 SV=2	582.222	36.04	49302	15	27.3	27.11	25.73	27.29	27.01	25.42	0.90752	0.863534	0	-0.139999	0.0637207
SAP_HUMAN	PSAP	sp|P07602|SAP_HUMAN Prosaposin OS=Homo sapiens GN=PSAP PE=1 SV=2	41.619	2.86	58113	1	17.49	18.44	19.87	17.26	18.08	20.04	0.907519	0.902792	0	-0.14	0.0444123
MOT2_HUMAN	SLC16A7	sp|O60669|MOT2_HUMAN Monocarboxylate transporter 2 OS=Homo sapiens GN=SLC16A7 PE=1 SV=2	26.919	1.67	52200	1	21.8	21.24	21.84	21.23	21.76	21.47	0.907519	0.601084	0	-0.14	0.221065
STK10_HUMAN	STK10	sp|O94804|STK10_HUMAN Serine/threonine-protein kinase 10 OS=Homo sapiens GN=STK10 PE=1 SV=1	193.391	9.3	112135	7	23.34	22.46	22.03	23.39	21.86	22.16	0.907519	0.828746	0	-0.14	0.0815786
RAB13_HUMAN	RAB13	sp|P51153|RAB13_HUMAN Ras-related protein Rab-13 OS=Homo sapiens GN=RAB13 PE=1 SV=1	209.386	31.53	22774	6	24.92	24.45	24.73	24.74	24.47	24.47	0.907519	0.44012	0	-0.140001	0.356429
NECP1_HUMAN	NECAP1	sp|Q8NC96|NECP1_HUMAN Adaptin ear-binding coat-associated protein 1 OS=Homo sapiens GN=NECAP1 PE=1 SV=2	21.585	3.27	29737	1	21.28	21.7	21.66	21.51	21.49	21.22	0.907519	0.439506	0	-0.140001	0.357035
GSK3A_HUMAN	GSK3A	sp|P49840|GSK3A_HUMAN Glycogen synthase kinase-3 alpha OS=Homo sapiens GN=GSK3A PE=1 SV=2	50.791	4.76	50981	2	20.55	20.61	21.36	20.39	20.66	21.05	0.907519	0.687423	0	-0.140001	0.162776
SF3A3_HUMAN	SF3A3	sp|Q12874|SF3A3_HUMAN Splicing factor 3A subunit 3 OS=Homo sapiens GN=SF3A3 PE=1 SV=1	278.003	26.35	58849	9	24.39	24.38	24.72	24.42	24.24	24.4	0.905425	0.316761	0	-0.143333	0.499269
DP13A_HUMAN	APPL1	sp|Q9UKG1|DP13A_HUMAN DCC-interacting protein 13-alpha OS=Homo sapiens GN=APPL1 PE=1 SV=1	202.558	12.83	79663	7	24.99	24.9	22.14	24.24	24.46	22.9	0.905425	0.898472	0	-0.143333	0.0464953
FUMH_HUMAN	FH	sp|P07954|FUMH_HUMAN Fumarate hydratase, mitochondrial OS=Homo sapiens GN=FH PE=1 SV=3	546.202	39.02	54637	12	25.53	25.8	26.61	25.82	25.75	25.94	0.905425	0.685744	0	-0.143333	0.163838
PELP1_HUMAN	PELP1	sp|Q8IZL8|PELP1_HUMAN Proline-, glutamic acid- and leucine-rich protein 1 OS=Homo sapiens GN=PELP1 PE=1 SV=2	56.337	1.24	119700	1	17.32	19.16	19.68	17.06	19.05	19.62	0.905425	0.898569	0	-0.143333	0.0464486
CALU_HUMAN	CALU	sp|O43852|CALU_HUMAN Calumenin OS=Homo sapiens GN=CALU PE=1 SV=2	348.438	38.73	37107	11	23.91	24.25	26.02	24.53	24.21	25.01	0.905425	0.846496	0	-0.143333	0.0723748
RL36_HUMAN	RPL36	sp|Q9Y3U8|RL36_HUMAN 60S ribosomal protein L36 OS=Homo sapiens GN=RPL36 PE=1 SV=3	19.138	9.52	12254	1	22.65	23.14	21.8	22.83	22.11	22.21	0.903335	0.761632	0	-0.146666	0.118255
ENOB_HUMAN	ENO3	sp|P13929|ENOB_HUMAN Beta-enolase OS=Homo sapiens GN=ENO3 PE=1 SV=5	477.425	19.35	46987	6	27.76	27.97	26.21	27.61	27.71	26.18	0.903335	0.853164	0	-0.146666	0.0689673
HEBP1_HUMAN	HEBP1	sp|Q9NRV9|HEBP1_HUMAN Heme-binding protein 1 OS=Homo sapiens GN=HEBP1 PE=1 SV=1	209.068	22.75	21097	3	25.69	25.78	24.96	25.52	25.63	24.84	0.903335	0.703331	0	-0.146667	0.15284
CD276_HUMAN	CD276	sp|Q5ZPR3|CD276_HUMAN CD276 antigen OS=Homo sapiens GN=CD276 PE=1 SV=1	134.003	8.24	57235	2	24.89	25.05	24.7	24.8	24.8	24.6	0.903335	0.292684	0	-0.146667	0.533601
DNJC8_HUMAN	DNAJC8	sp|O75937|DNJC8_HUMAN DnaJ homolog subfamily C member 8 OS=Homo sapiens GN=DNAJC8 PE=1 SV=2	21.022	3.16	29842	1	20.94	21.14	19.2558	21.19	20.95	18.751	0.902341	0.887015	0	-0.148256	0.0520688
TLK1_HUMAN	TLK1	sp|Q9UKI8|TLK1_HUMAN Serine/threonine-protein kinase tousled-like 1 OS=Homo sapiens GN=TLK1 PE=1 SV=2	38.589	2.22	86700	2	18.4836	18.9681	17.12	18.9533	18.8629	16.31	0.902184	0.892123	0	-0.148506	0.0495753
L2GL1_HUMAN	LLGL1	sp|Q15334|L2GL1_HUMAN Lethal(2) giant larvae protein homolog 1 OS=Homo sapiens GN=LLGL1 PE=1 SV=3	439.082	13.82	115418	11	25.97	25.92	24.45	25.88	25.65	24.36	0.90125	0.837904	0	-0.15	0.0768056
RAB5B_HUMAN	RAB5B	sp|P61020|RAB5B_HUMAN Ras-related protein Rab-5B OS=Homo sapiens GN=RAB5B PE=1 SV=1	457.987	53.49	23707	10	25.37	25.19	25.59	25.25	25.11	25.34	0.90125	0.324452	0	-0.15	0.48885
MYH9_HUMAN	MYH9	sp|P35579|MYH9_HUMAN Myosin-9 OS=Homo sapiens GN=MYH9 PE=1 SV=4	6029	51.38	226532	132	29.94	30.28	30.65	30.13	30.23	30.06	0.90125	0.516157	0	-0.150001	0.287218
DNJA2_HUMAN	DNAJA2	sp|O60884|DNJA2_HUMAN DnaJ homolog subfamily A member 2 OS=Homo sapiens GN=DNAJA2 PE=1 SV=1	1101.69	63.11	45746	27	29.24	28.8	28.25	29.2	28.59	28.04	0.899171	0.745449	0	-0.153332	0.127582
IMDH1_HUMAN	IMPDH1	sp|P20839|IMDH1_HUMAN Inosine-5'-monophosphate dehydrogenase 1 OS=Homo sapiens GN=IMPDH1 PE=1 SV=2	44.003	6.61	55406	3	21.64	21.64	24.39	21.27	21.72	24.22	0.899171	0.911592	0	-0.153333	0.0401997
MARE2_HUMAN	MAPRE2	sp|Q15555|MARE2_HUMAN Microtubule-associated protein RP/EB family member 2 OS=Homo sapiens GN=MAPRE2 PE=1 SV=1	91.35	14.68	37031	3	21.85	21.6	23.06	21.35	21.78	22.92	0.899171	0.825128	0	-0.153333	0.0834787
F120A_HUMAN	FAM120A	sp|Q9NZB2|F120A_HUMAN Constitutive coactivator of PPAR-gamma-like protein 1 OS=Homo sapiens GN=FAM120A PE=1 SV=2	135.443	5.37	121888	5	23.09	23.25	23.54	22.85	22.96	23.61	0.89917	0.602083	0	-0.153334	0.220344
1433B_HUMAN	YWHAB	sp|P31946|1433B_HUMAN 14-3-3 protein beta/alpha OS=Homo sapiens GN=YWHAB PE=1 SV=3	1217.94	75.61	28082	29	27.27	27.26	26.45	27.25	26.84	26.43	0.89917	0.692349	0	-0.153334	0.159675
[truncated: 1,118 more rows]
